# Supplementary material for: Context-Specific Effects of TGF-β/SMAD3 in Cancer Are Modulated by the Epigenome
Source: Cell Rep. 2015 Dec 10;13(11):2480–90. doi: 10.1016/j.celrep.2015.11.040 (PMC4695334; doi:10.1016/j.celrep.2015.11.040)
Supplement: Table S1. Dynamics of TGF-β-Mediated Gene Expression in BTICs, Related to Figure 1 — An Excel file providing the lists of TGFβ-dependent genes at four different time points (1h, 3h, 6h and 24h) upon pathway induction, in MDA-MB-231 and HCC-1954 BTICs. [file mmc2.xls]

## Sheet: MDA_1h_TGFb-Control_DEG
ProbeId	logFC	AveExpr	t	P.Value	adj.P.Val	B	QUALITY	Location	Symbol	chrom	start	end	entrez_gene_id	refseq	Gene.chrom	Gene.strand	Gene.start	Gene.end	Gene.refseq
ILMN_1718977	1.56818	9.48441	11.3218	3.38518e-14	1.62851e-09	12.5783	Perfect	chr19:2478063:2478112:+	GADD45B	19	2478063	2478112	4616	NM_015675	chr19	+	2476122	2478257	GADD45B
ILMN_2203891	1.10145	8.73957	8.43536	1.68321e-10	4.04871e-06	8.42958	Perfect	chr18:46446795:46446844:-	SMAD7	18	46446795	46446844	4092	NM_001190821	chr18	-	46446222	46477081	SMAD7
ILMN_1664861	2.49722	9.01788	7.79654	1.26519e-09	1.52161e-05	7.32156	Perfect	chr20:30193992:30194041:+	ID1	20	30193992	30194041	3397	NM_181353	chr20	+	30193085	30194317	ID1
ILMN_1710284	1.10915	8.86624	7.42814	4.12007e-09	3.36229e-05	6.65159	Perfect	chr3:193856060:193856109:+	HES1	3	193856060	193856109	3280	NM_005524	chr3	+	193853930	193856401	HES1
ILMN_2086077	1.07685	9.16204	7.42265	4.19352e-09	3.36229e-05	6.64145	Perfect	chr19:12903585:12903634:+	JUNB	19	12903585	12903634	3726	NM_002229	chr19	+	12902309	12904125	JUNB
ILMN_1874689	0.700363	8.8594	6.89102	2.34643e-08	0.000161257	5.63642	Perfect	chr9:127422749:127422798:+	AB074162	9	127422749	127422798	NA	NM_001489	chr9	-	127279553	127533589	NR6A1
ILMN_1717639	0.630078	8.65529	6.32286	1.50133e-07	0.000802496	4.51781	Perfect	chr21:44834827:44834876:-	SIK1	21	44834827	44834876	150094	NM_173354	chr21	-	44834397	44847002	SIK1
ILMN_2411897	0.821728	8.46775	5.47348	2.41778e-06	0.00969269	2.77891	Perfect	chr8:103662338:103662387:-	KLF10	8	103662338	103662387	7071	NM_005655	chr8	-	103661004	103668130	KLF10
ILMN_1757129	0.601415	6.95569	5.36043	3.49306e-06	0.0129262	2.54336	Perfect	chr17:7759241:7759290:+	TMEM88	17	7759241	7759290	92162	NM_203411	chr17	+	7758383	7759417	TMEM88
ILMN_1768534	0.652796	13.4819	5.33631	3.77792e-06	0.0129818	2.49302	Perfect	chr3:5026448:5026497:+	BHLHE40	3	5026448	5026497	8553	NM_003670	chr3	+	5021096	5026865	BHLHE40
ILMN_2329914	-0.870635	9.43414	-5.23645	5.22379e-06	0.0167534	2.28437	Perfect	chr4:124324538:124324587:+	SPRY1	4	124324538	124324587	10252	NM_199327	chr4	+	124317949	124324915	SPRY1
ILMN_1794017	0.447986	10.4594	4.91482	1.47401e-05	0.0418843	1.61067	Perfect	chr19:40928568:40928617:-	SERTAD1	19	40928568	40928617	29950	NM_013376	chr19	-	40928408	40931932	SERTAD1
ILMN_1703123	0.483621	10.9222	4.90579	1.51729e-05	0.0418843	1.59175	Perfect	chr3:39183373:39183422:-	CSRNP1	3	39183373	39183422	64651	NM_033027	chr3	-	39183341	39195102	CSRNP1
ILMN_1802205	0.585931	9.33507	4.8957	1.56717e-05	0.0418843	1.5706	Perfect	chr2:20648882:20648931:+	RHOB	2	20648882	20648931	388	NM_004040	chr2	+	20646834	20649201	RHOB
ILMN_1732296	1.39078	8.3208	4.87304	1.68518e-05	0.042668	1.5231	Perfect	chr1:23884782:23884831:-	ID3	1	23884782	23884831	3399	NM_002167	chr1	-	23884420	23886285	ID3
ILMN_2226628	-0.504789	7.4473	-4.82499	1.96513e-05	0.0472683	1.42242	Perfect	chr6:27419340:27419389:-	ZNF184	6	27419340	27419389	7738	NM_007149	chr6	-	27418520	27440897	ZNF184

## Sheet: MDA_3h_TGFb-Control_DEG
ProbeId	logFC	AveExpr	t	P.Value	adj.P.Val	B	QUALITY	Location	Symbol	chrom	start	end	entrez_gene_id	refseq	Gene.chrom	Gene.strand	Gene.start	Gene.end	Gene.refseq
ILMN_1718977	1.47801	9.48441	10.6708	2.1039e-13	3.37374e-09	18.782	Perfect	chr19:2478063:2478112:+	GADD45B	19	2478063	2478112	4616	NM_015675	chr19	+	2476122	2478257	GADD45B
ILMN_2086077	1.47804	9.16204	10.188	8.45054e-13	8.1306e-09	17.6267	Perfect	chr19:12903585:12903634:+	JUNB	19	12903585	12903634	3726	NM_002229	chr19	+	12902309	12904125	JUNB
ILMN_1682775	1.30276	8.22531	10.0297	1.34182e-12	1.07585e-08	17.2396	Perfect	chr6:12296616:12296665:+	EDN1	6	12296616	12296665	1906	NM_001955	chr6	+	12290528	12297427	EDN1
ILMN_1775822	1.75592	7.90798	9.79523	2.67789e-12	1.84036e-08	16.6585	Perfect	chr22:39620092:39620141:-	PDGFB	22	39620092	39620141	5155	NM_002608	chr22	-	39619684	39640957	PDGFB
ILMN_1777513	0.953362	7.93404	9.09508	2.19615e-11	1.0565e-07	14.8708	Perfect	chr17:7258156:7258205:+	KCTD11	17	7258156	7258205	147040	NM_001002914	chr17	+	7255207	7258262	KCTD11
ILMN_2203891	1.18324	8.73957	9.06173	2.43131e-11	1.0633e-07	14.7837	Perfect	chr18:46446795:46446844:-	SMAD7	18	46446795	46446844	4092	NM_001190821	chr18	-	46446222	46477081	SMAD7
ILMN_1744381	2.00248	11.292	8.61247	9.69542e-11	3.88681e-07	13.5939	Perfect	chr7:100781854:100781903:+	SERPINE1	7	100781854	100781903	5054	NM_000602	chr7	+	100770369	100782547	SERPINE1
ILMN_1802205	1.02614	9.33507	8.57385	1.09316e-10	4.04528e-07	13.4901	Perfect	chr2:20648882:20648931:+	RHOB	2	20648882	20648931	388	NM_004040	chr2	+	20646834	20649201	RHOB
ILMN_1668052	-1.21295	11.3032	-8.42237	1.75293e-10	6.02344e-07	13.0813	Perfect	chr20:22562178:22562227:-	FOXA2	20	22562178	22562227	3170	NM_153675	chr20	-	22561641	22566101	FOXA2
ILMN_2329914	-1.37781	9.43414	-8.28688	2.67995e-10	8.59496e-07	12.7128	Perfect	chr4:124324538:124324587:+	SPRY1	4	124324538	124324587	10252	NM_199327	chr4	+	124317949	124324915	SPRY1
ILMN_1663092	-1.04954	10.6255	-8.23467	3.15786e-10	9.49469e-07	12.5701	Perfect	chr6:139693664:139693713:-	CITED2	6	139693664	139693713	10370	NM_006079	chr6	-	139693391	139695787	CITED2
ILMN_1708375	-0.85978	10.0409	-8.06444	5.40265e-10	1.52885e-06	12.1022	Perfect	chr5:131818872:131818921:-	IRF1	5	131818872	131818921	3659	NM_002198	chr5	-	131817300	131826465	IRF1
ILMN_2397521	0.939024	7.40573	7.94537	7.87927e-10	2.10582e-06	11.7726	Perfect	chr17:7757768:7757817:+	KDM6B	17	7757768	7757817	23135	NM_001080424	chr17	+	7743234	7758118	KDM6B
ILMN_1757129	0.889158	6.95569	7.9251	8.40323e-10	2.12765e-06	11.7162	Perfect	chr17:7759241:7759290:+	TMEM88	17	7759241	7759290	92162	NM_203411	chr17	+	7758383	7759417	TMEM88
ILMN_1738816	0.842453	8.67541	7.69892	1.72796e-09	4.15634e-06	11.0845	Perfect	chr13:41130103:41130152:-	FOXO1	13	41130103	41130152	2308	NM_002015	chr13	-	41129800	41240734	FOXO1
ILMN_2315979	1.24601	9.25339	7.31027	6.0251e-09	1.38024e-05	9.98463	Perfect	chr2:30482541:30482590:+	LBH	2	30482541	30482590	81606	NM_030915	chr2	+	30454396	30482899	LBH
ILMN_1683891	-0.818918	10.5658	-7.23403	7.70848e-09	1.66733e-05	9.76691	Perfect	chr20:55213858:55213907:+	TFAP2C	20	55213858	55213907	7022	NM_003222	chr20	+	55204357	55214338	TFAP2C
ILMN_1743199	1.08619	8.30895	7.22366	7.97151e-09	1.66733e-05	9.73724	Good	chr10:64572089:64572137:-	EGR2	10	64572089	64572137	1959	NM_001136178	chr10	-	64571755	64578927	EGR2
ILMN_1697491	0.915461	8.70604	7.17465	9.34189e-09	1.87254e-05	9.59692	Perfect	chr11:36486555:36486604:+	PRR5L	11	36486555	36486604	79899	NM_001160167	chr11	+	36317724	36486754	PRR5L
ILMN_1726164	0.963587	7.02317	6.8508	2.67474e-08	4.87031e-05	8.66405	Perfect	chr6:11213530:11213579:-	NEDD9	6	11213530	11213579	4739	NM_001142393	chr6	-	11183530	11382581	NEDD9
ILMN_2358560	0.834777	8.79111	6.84414	2.73346e-08	4.87031e-05	8.64475	Perfect	chr6:155578084:155578133:+	TIAM2	6	155578084	155578133	26230	NM_012454	chr6	+	155411422	155578857	TIAM2
ILMN_1720158	0.765083	8.39482	6.81155	3.03965e-08	5.22244e-05	8.55037	Perfect	chr21:40196395:40196444:+	ETS2	21	40196395	40196444	2114	NM_001256295	chr21	+	40177230	40196878	ETS2
ILMN_1808391	-0.760203	8.14089	-6.74208	3.81243e-08	6.32429e-05	8.34887	Perfect	chr8:29207578:29207627:-	DUSP4	8	29207578	29207627	1846	NM_001394	chr8	-	29190578	29208267	DUSP4
ILMN_1717639	0.658354	8.65529	6.60661	5.93332e-08	8.91982e-05	7.95495	Perfect	chr21:44834827:44834876:-	SIK1	21	44834827	44834876	150094	NM_173354	chr21	-	44834397	44847002	SIK1
ILMN_1754969	0.814495	9.3917	6.41977	1.09317e-07	0.000159361	7.40973	Perfect	chr3:8609584:8609633:+	LMCD1	3	8609584	8609633	29995	NM_014583	chr3	+	8543492	8609811	LMCD1
ILMN_1724480	-0.799498	8.48557	-6.3903	1.20384e-07	0.000170333	7.32358	Perfect	chr17:63524904:63524953:-	AXIN2	17	63524904	63524953	8313	NM_004655	chr17	-	63524682	63557740	AXIN2
ILMN_1773117	0.688515	9.61804	6.36126	1.32393e-07	0.000181972	7.23862	Perfect	chrX:39910958:39911007:-	BCOR	X	39910958	39911007	54880	NM_001123383	chrX	-	39910498	40036582	BCOR
ILMN_1656057	0.878136	11.9929	6.28491	1.70001e-07	0.000221033	7.0151	Perfect	chr10:75676958:75677007:+	PLAU	10	75676958	75677007	5328	NM_001001791	chr10	-	75669726	75682535	C10orf55
ILMN_1759232	-0.632401	9.3016	-6.25905	1.8503e-07	0.000228237	6.93932	Perfect	chr2:227600640:227600689:-	IRS1	2	227600640	227600689	3667	NM_005544	chr2	-	227596032	227663506	IRS1
ILMN_1713952	1.00943	9.08183	6.22288	2.08306e-07	0.000248205	6.83331	Perfect	chr1:200884575:200884624:+	C1orf106	1	200884575	200884624	55765	NM_018265	chr1	+	200860626	200884864	C1orf106
ILMN_1714170	0.679115	9.18643	6.16393	2.52689e-07	0.000289432	6.66041	Perfect	chr1:9429362:9429411:+	SPSB1	1	9429362	9429411	80176	NM_025106	chr1	+	9352940	9429590	SPSB1
ILMN_1707727	1.50864	10.9083	6.08078	3.31816e-07	0.000371225	6.41641	Perfect	chr19:8439182:8439231:+	ANGPTL4	19	8439182	8439231	51129	NM_139314	chr19	+	8429010	8439259	ANGPTL4
ILMN_1811790	1.31565	7.51334	6.05536	3.60645e-07	0.000390428	6.34175	Perfect	chr20:30432216:30432265:-	FOXS1	20	30432216	30432265	2307	NM_004118	chr20	-	30432102	30433420	FOXS1
ILMN_1672662	-0.575435	12.7069	-6.05151	3.65212e-07	0.000390428	6.33047	Perfect	chr2:113420976:113421025:+	SLC20A1	2	113420976	113421025	6574	NM_005415	chr2	+	113403433	113421400	SLC20A1
ILMN_1740900	-0.979879	9.70528	-6.02164	4.02759e-07	0.000411049	6.24276	Perfect	chr14:54416725:54416774:-	BMP4	14	54416725	54416774	652	NM_001202	chr14	-	54416454	54423554	BMP4
ILMN_1758311	0.735128	12.4276	5.99427	4.4055e-07	0.000431223	6.16235	Perfect	chr10:5500027:5500076:+	NET1	10	5500027	5500076	10276	NM_001047160	chr10	+	5454513	5501019	NET1
ILMN_1691410	0.564819	11.9929	5.98902	4.48192e-07	0.000431223	6.14693	Perfect	chr10:28971562:28971611:+	BAMBI	10	28971562	28971611	25805	NM_012342	chr10	+	28966423	28971868	BAMBI
ILMN_1889752	0.602802	8.88096	5.84919	7.085e-07	0.000619706	5.73608	Perfect	chr6:11138427:11138476:+	LOC221710	6	11138427	11138476	221710	NM_001135575	chr6	+	11094265	11138969	SMIM13
ILMN_1874689	0.592905	8.8594	5.83372	7.45301e-07	0.00063183	5.69063	Perfect	chr9:127422749:127422798:+	AB074162	9	127422749	127422798	NA	NM_001489	chr9	-	127279553	127533589	NR6A1
ILMN_1689004	0.619997	11.5015	5.83235	7.4863e-07	0.00063183	5.68663	Perfect	chr16:3072032:3072081:+	TNFRSF12A	16	3072032	3072081	51330	NM_016639	chr16	+	3070312	3072383	TNFRSF12A
ILMN_1736834	0.554805	7.37304	5.63543	1.42539e-06	0.00114715	5.10813	Perfect	chr3:170110080:170110129:+	SKIL	3	170110080	170110129	6498	NM_001145098	chr3	+	170075472	170114637	SKIL
ILMN_1666819	0.70775	9.23987	5.63429	1.43075e-06	0.00114715	5.10476	Perfect	chr11:118528617:118528666:+	PHLDB1	11	118528617	118528666	23187	NM_015157	chr11	+	118477212	118528748	PHLDB1
ILMN_1726153	0.653857	8.15928	5.61566	1.52049e-06	0.00119912	5.05007	Perfect***	chr2:112187223:112187272:-	BC070200	2	112187223	112187272	NA	NR_015395	chr2	-	112124590	112252692	MIR4435-1HG
ILMN_1679782	0.636139	7.8966	5.60275	1.58597e-06	0.00123058	5.01217	Perfect	chr10:102046007:102046056:-	BLOC1S2	10	102046007	102046056	282991	NM_001282439	chr10	-	102033034	102046469	BLOC1S2
ILMN_1651347	-0.597808	11.7427	-5.56144	1.81492e-06	0.00138588	4.89092	Perfect	chr2:64858906:64858955:-	SERTAD2	2	64858906	64858955	9792	NM_014755	chr2	-	64858754	64881046	SERTAD2
ILMN_1660817	0.513212	7.489	5.55068	1.87976e-06	0.00141296	4.85935	Perfect	chr11:47260377:47260426:+	DDB2	11	47260377	47260426	1643	NM_000107	chr11	+	47236492	47260769	DDB2
ILMN_2140559	-0.540099	8.46364	-5.52386	2.05162e-06	0.0014554	4.78067	Perfect	chr16:54968342:54968391:+	IRX5	16	54968342	54968391	10265	NM_001252197	chr16	+	54965110	54968395	IRX5
ILMN_2397750	0.569428	9.51061	5.47546	2.40222e-06	0.00167484	4.63876	Perfect	chr1:185266539:185266588:-	IVNS1ABP	1	185266539	185266588	10625	NM_006469	chr1	-	185265521	185286461	IVNS1ABP
ILMN_1691376	0.774887	10.0253	5.44224	2.67676e-06	0.00183958	4.5414	Perfect	chr20:10618517:10618566:-	JAG1	20	10618517	10618566	182	NM_000214	chr20	-	10618331	10654694	JAG1
ILMN_1664861	1.73432	9.01788	5.4147	2.92783e-06	0.00195624	4.46073	Perfect	chr20:30193992:30194041:+	ID1	20	30193992	30194041	3397	NM_181353	chr20	+	30193085	30194317	ID1
ILMN_1771841	-0.472766	10.4502	-5.35716	3.53033e-06	0.00228405	4.29232	Perfect	chr11:65659979:65660028:-	FOSL1	11	65659979	65660028	8061	NM_001300855	chr11	-	65659606	65667997	FOSL1
ILMN_1880280	0.754232	8.16223	5.35451	3.56089e-06	0.00228405	4.28456	Perfect	chr3:71619584:71619633:-	AK025793	3	71619584	71619633	100506815	NM_032682	chr3	-	71003864	71633140	FOXP1
ILMN_1811468	-0.509647	11.9314	-5.34151	3.71456e-06	0.00234534	4.24654	Perfect	chr16:54317597:54317646:-	IRX3	16	54317597	54317646	79191	NM_024336	chr16	-	54317211	54320378	IRX3
ILMN_3307729	0.57021	11.0801	5.33827	3.75394e-06	0.00234534	4.23704	Perfect	chr5:139062528:139062577:+	CXXC5	5	139062528	139062577	51523	NM_016463	chr5	+	139028300	139062680	CXXC5
ILMN_1730928	0.492656	8.35853	5.32609	3.90541e-06	0.00240868	4.20144	Perfect	chr17:30817550:30817599:+	CDK5R1	17	30817550	30817599	8851	NM_003885	chr17	+	30814104	30818271	CDK5R1
ILMN_1718907	0.735394	9.25974	5.31689	4.0239e-06	0.00244872	4.17453	Perfect	chr18:73001252:73001301:+	TSHZ1	18	73001252	73001301	10194	NM_005786	chr18	+	72922709	73001905	TSHZ1
ILMN_1789505	0.545803	9.53603	5.29429	4.33017e-06	0.00257175	4.10849	Perfect	chr3:4888453:4888502:+	ITPR1	3	4888453	4888502	3708	NM_002222	chr3	+	4535031	4889524	ITPR1
ILMN_1685493	-0.569869	7.81767	-5.26192	4.8098e-06	0.00279623	4.01392	Perfect	chr12:94962210:94962259:-	TMCC3	12	94962210	94962259	57458	NM_020698	chr12	-	94960899	95044338	TMCC3
ILMN_1714700	-0.617454	8.71787	-5.26098	4.82439e-06	0.00279623	4.01119	Perfect	chr2:12882541:12882590:+	TRIB2	2	12882541	12882590	28951	NM_021643	chr2	+	12856997	12882858	TRIB2
ILMN_1787251	0.707472	9.49715	5.25359	4.94149e-06	0.002804	3.9896	Perfect	chr14:59835846:59835895:+	DAAM1	14	59835846	59835895	23002	NM_001270520	chr14	+	59655380	59838123	DAAM1
ILMN_2214678	0.659496	9.20629	5.25278	4.95437e-06	0.002804	3.98726	Perfect	chr2:70169738:70169787:+	MXD1	2	70169738	70169787	4084	NM_001202514	chr2	+	70142172	70170076	MXD1
ILMN_2082585	0.622413	11.56	5.24292	5.11531e-06	0.00286142	3.95847	Perfect	chr8:49830919:49830968:-	SNAI2	8	49830919	49830968	6591	NM_003068	chr8	-	49830238	49833999	SNAI2
ILMN_1666893	0.788903	11.7092	5.2131	5.63432e-06	0.00311552	3.87146	Perfect	chr4:189012607:189012656:-	TRIML2	4	189012607	189012656	205860	NM_173553	chr4	-	189012426	189026408	TRIML2
ILMN_1659936	-0.462147	11.6716	-5.20641	5.7577e-06	0.00314757	3.85195	Perfect	chr19:49379202:49379251:+	PPP1R15A	19	49379202	49379251	23645	NM_014330	chr19	+	49375648	49379319	PPP1R15A
ILMN_1781374	0.670808	10.5674	5.16781	6.52402e-06	0.00352641	3.73943	Perfect	chr1:151555836:151555885:+	TUFT1	1	151555836	151555885	7286	NM_020127	chr1	+	151512780	151556059	TUFT1
ILMN_1770678	-0.483744	9.66393	-5.16102	6.66895e-06	0.0035647	3.71965	Perfect	chr17:77761242:77761291:+	CBX2	17	77761242	77761291	84733	NM_005189	chr17	+	77751976	77761449	CBX2
ILMN_1708147	0.42355	10.8801	5.10358	8.02907e-06	0.00416326	3.55249	Perfect	chr6:134308414:134308463:+	TBPL1	6	134308414	134308463	9519	NM_001253676	chr6	+	134273307	134308638	TBPL1
ILMN_1907834	0.576134	8.77361	5.09969	8.13047e-06	0.00416326	3.54119	Perfect***	chr1:208394801:208394850:-	AK025332	1	208394801	208394850	NA	NM_025179	chr1	-	208195587	208417665	PLXNA2
ILMN_1736327	-0.611509	9.03271	-5.09943	8.13724e-06	0.00416326	3.54044	Perfect	chr2:37870947:37870996:-	CDC42EP3	2	37870947	37870996	10602	NM_001270436	chr2	-	37869024	37899678	CDC42EP3
ILMN_1661861	-0.549267	7.73983	-5.09624	8.22146e-06	0.00416326	3.53116	Perfect	chr5:131411667:131411716:+	CSF2	5	131411667	131411716	1437	NM_000758	chr5	+	131409484	131411863	CSF2
ILMN_1767068	0.631776	8.15392	5.08839	8.43247e-06	0.00422563	3.50834	Perfect	chr15:67073948:67073997:+	SMAD6	15	67073948	67073997	4091	NM_005585	chr15	+	66994673	67074337	SMAD6
ILMN_3305938	0.721904	11.3507	5.02184	1.04501e-05	0.00502723	3.31512	Perfect	chr6:134490934:134490983:-	SGK1	6	134490934	134490983	6446	NM_001143676	chr6	-	134490383	134639196	SGK1
ILMN_1802611	0.492268	10.36	5.0009	1.11788e-05	0.00527235	3.2544	Perfect	chr1:16266722:16266771:+	SPEN	1	16266722	16266771	23013	NM_015001	chr1	+	16174358	16266950	SPEN
ILMN_2340052	0.495105	11.6522	4.96073	1.27199e-05	0.00577281	3.13807	Perfect	chr12:124809156:124809205:-	NCOR2	12	124809156	124809205	9612	NM_006312	chr12	-	124808956	125052010	NCOR2
ILMN_2094396	0.560382	8.25148	4.91575	1.46962e-05	0.00648613	3.00799	Perfect	chr1:90180078:90180127:+	LRRC8C	1	90180078	90180127	84230	NM_032270	chr1	+	90098643	90185094	LRRC8C
ILMN_3248263	0.426738	10.3361	4.89801	1.55561e-05	0.00674198	2.95677	Perfect	chr2:118673226:118673275:-	CCDC93	2	118673226	118673275	54520	NM_019044	chr2	-	118673053	118771739	CCDC93
ILMN_1662795	0.60881	7.74974	4.87271	1.68698e-05	0.00724602	2.88375	Perfect	chr8:86393174:86393223:+	CA2	8	86393174	86393223	760	NM_000067	chr8	+	86376130	86393721	CA2
ILMN_2183938	0.444952	10.1339	4.84425	1.84782e-05	0.00786666	2.80172	Perfect	chr12:65641951:65642000:+	LEMD3	12	65641951	65642000	23592	NM_001167614	chr12	+	65563350	65642141	LEMD3
ILMN_1737611	-0.466863	7.89506	-4.8275	1.94947e-05	0.00808475	2.75349	Perfect	chr12:6571557:6571606:-	VAMP1	12	6571557	6571606	6843	NM_016830	chr12	-	6571403	6580065	VAMP1
ILMN_1698478	-0.411682	9.13216	-4.82216	1.98298e-05	0.00808508	2.73814	Perfect	chr19:7987998:7988047:+	SNAPC2	19	7987998	7988047	6618	NM_003083	chr19	+	7985193	7988136	SNAPC2
ILMN_1716608	0.640444	7.71685	4.81818	2.00841e-05	0.00811921	2.72666	Perfect	chr1:115828766:115828815:-	NGF	1	115828766	115828815	4803	NM_002506	chr1	-	115828536	115880857	NGF
ILMN_1672427	0.522817	7.11141	4.80454	2.0978e-05	0.00840991	2.68744	Perfect	chr22:23974093:23974128:-	C22orf43	22	23974093	23974128	51233	NM_016449	chr22	-	23950638	23974508	DRICH1
ILMN_1769282	0.4951	12.5148	4.79881	2.13656e-05	0.00849451	2.67095	Perfect	chr14:52196470:52196519:+	FRMD6	14	52196470	52196519	122786	NM_001042481	chr14	+	51955838	52197444	FRMD6
ILMN_1669390	0.550027	10.3468	4.79036	2.19495e-05	0.00865512	2.64667	Perfect	chr19:45883138:45883187:-	PPP1R13L	19	45883138	45883187	10848	NM_001142502	chr19	-	45882891	45909607	PPP1R13L
ILMN_2367258	0.593519	8.54655	4.77985	2.26977e-05	0.00882647	2.61648	Perfect	chr20:4168158:4168207:+	SMOX	20	4168158	4168207	54498	NM_175842	chr20	+	4129425	4168394	SMOX
ILMN_1659206	0.481609	9.52877	4.77003	2.342e-05	0.00901332	2.58827	Perfect	chr17:38513814:38513863:+	RARA	17	38513814	38513863	5914	NM_000964	chr17	+	38465422	38513895	RARA
ILMN_1732296	1.35412	8.3208	4.74459	2.53967e-05	0.0096965	2.5153	Perfect	chr1:23884782:23884831:-	ID3	1	23884782	23884831	3399	NM_002167	chr1	-	23884420	23886285	ID3
ILMN_1743396	0.470234	8.27807	4.72129	2.73516e-05	0.0103352	2.44852	Good	chr4:8368527:8368575:-	ACOX3	4	8368527	8368575	8310	NM_001101667	chr4	-	8368008	8442452	ACOX3
ILMN_1656501	-0.529789	11.6544	-4.71935	2.75209e-05	0.0103352	2.44296	Perfect	chr10:112271075:112271124:+	DUSP5	10	112271075	112271124	1847	NM_004419	chr10	+	112257624	112271302	DUSP5
ILMN_2079786	0.586061	10.3767	4.71715	2.77142e-05	0.0103352	2.43666	Perfect	chr12:106457220:106457269:-	NUAK1	12	106457220	106457269	9891	NM_014840	chr12	-	106457124	106533811	NUAK1
ILMN_1806023	0.551623	11.5092	4.68122	3.10658e-05	0.0112208	2.33386	Perfect	chr1:59247251:59247300:-	JUN	1	59247251	59247300	3725	NM_002228	chr1	-	59246462	59249785	JUN
ILMN_1795865	0.443992	10.1213	4.67627	3.15575e-05	0.0112287	2.31972	Perfect	chr4:1020460:1020509:+	FGFRL1	4	1020460	1020509	53834	NM_001004356	chr4	+	1005609	1020686	FGFRL1
ILMN_1651498	0.598895	7.24384	4.67442	3.17439e-05	0.0112287	2.31442	Good	chr9:92221328:92221376:+	GADD45G	9	92221328	92221376	10912	NM_006705	chr9	+	92219926	92221469	GADD45G
ILMN_2094360	-0.636401	10.566	-4.66777	3.24207e-05	0.0113844	2.29542	Perfect	chr15:96881617:96881666:+	NR2F2	15	96881617	96881666	7026	NM_001145155	chr15	+	96869156	96883492	NR2F2
ILMN_2403852	0.554415	9.18931	4.66411	3.27991e-05	0.0114338	2.28498	Perfect	chr17:76670460:76670509:-	CYTH1	17	76670460	76670509	9267	NM_017456	chr17	-	76670128	76778424	CYTH1
ILMN_1672022	0.525931	8.31768	4.65065	3.42288e-05	0.0118464	2.24656	Perfect	chr2:222283377:222283426:-	EPHA4	2	222283377	222283426	2043	NM_004438	chr2	-	222282746	222437010	EPHA4
ILMN_1815745	0.701772	10.2858	4.63966	3.54417e-05	0.0120958	2.21521	Perfect	chr6:21598577:21598626:+	SOX4	6	21598577	21598626	6659	NM_003107	chr6	+	21593971	21598849	SOX4
ILMN_1794017	0.422897	10.4594	4.63957	3.54525e-05	0.0120958	2.21494	Perfect	chr19:40928568:40928617:-	SERTAD1	19	40928568	40928617	29950	NM_013376	chr19	-	40928408	40931932	SERTAD1
ILMN_1665696	-0.397257	8.13998	-4.58323	4.23685e-05	0.0141543	2.05451	Perfect	chr1:155041391:155041440:+	EFNA4	1	155041391	155041440	1945	NM_005227	chr1	+	155036212	155042029	EFNA4
ILMN_1721626	-0.46462	10.0598	-4.49054	5.67372e-05	0.0186949	1.79172	Perfect	chr10:63856257:63856306:+	ARID5B	10	63856257	63856306	84159	NM_032199	chr10	+	63661012	63856707	ARID5B
ILMN_1718629	0.444369	9.88052	4.48205	5.82699e-05	0.0190693	1.76773	Perfect	chr21:16334028:16334077:-	NRIP1	21	16334028	16334077	8204	NM_003489	chr21	-	16333555	16437126	NRIP1
ILMN_1784630	0.443881	8.28686	4.4597	6.25035e-05	0.0203166	1.70464	Perfect	chr8:1954935:1954984:+	KBTBD11	8	1954935	1954984	9920	NM_014867	chr8	+	1922043	1955109	KBTBD11
ILMN_1738854	0.420587	7.50088	4.45063	6.43083e-05	0.0207051	1.67903	Perfect	chr1:65158336:65158385:+	CACHD1	1	65158336	65158385	57685	NM_020925	chr1	+	64936475	65158741	CACHD1
ILMN_2388800	-0.568181	9.75455	-4.44938	6.45595e-05	0.0207051	1.67552	Perfect	chr1:56960853:56960902:-	PPAP2B	1	56960853	56960902	8613	NM_003713	chr1	-	56960418	57045257	PPAP2B
ILMN_1683148	0.430608	9.82147	4.44109	6.62588e-05	0.0211093	1.65216	Perfect	chr3:64079791:64079840:-	PRICKLE2	3	64079791	64079840	166336	NM_198859	chr3	-	64079525	64211131	PRICKLE2
ILMN_2352921	0.743335	8.96529	4.43539	6.74534e-05	0.021209	1.63608	Perfect	chr7:134363965:134364014:+	BPGM	7	134363965	134364014	669	NM_001724	chr7	+	134331530	134364567	BPGM
ILMN_2184612	0.678871	8.25339	4.42771	6.90935e-05	0.0215836	1.61448	Perfect	chr3:111836431:111836480:+	C3orf52	3	111836431	111836480	79669	NM_001171747	chr3	+	111805181	111837073	C3orf52
ILMN_2131861	-0.489392	8.793	-4.41607	7.16573e-05	0.0222401	1.58171	Perfect	chr12:93969717:93969766:+	SOCS2	12	93969717	93969766	8835	NM_003877	chr12	+	93963597	93970521	SOCS2
ILMN_1698725	0.451119	8.38823	4.38715	7.84359e-05	0.0238818	1.50043	Perfect	chr9:85862728:85862777:-	FRMD3	9	85862728	85862777	257019	NM_001244959	chr9	-	85857904	86153348	FRMD3
ILMN_1682034	0.513374	7.47713	4.37877	8.05146e-05	0.0243605	1.47691	Perfect	chr6:126081009:126081058:+	HEY2	6	126081009	126081058	23493	NM_012259	chr6	+	126070731	126082415	HEY2
ILMN_2197128	-0.67774	8.06898	-4.34325	8.99407e-05	0.0267085	1.37738	Perfect	chr2:19551313:19551362:-	OSR1	2	19551313	19551362	130497	NM_145260	chr2	-	19551245	19558372	OSR1
ILMN_2053415	-0.369807	13.2799	-4.34017	9.08074e-05	0.0268004	1.36876	Perfect	chr19:11244335:11244384:+	LDLR	19	11244335	11244384	3949	NM_001195798	chr19	+	11200037	11244505	LDLR
ILMN_1658483	0.587057	8.59357	4.32641	9.478e-05	0.0273029	1.33027	Perfect	chr2:113531835:113531884:-	IL1A	2	113531835	113531884	3552	NM_000575	chr2	-	113531491	113542971	IL1A
ILMN_2255133	0.384963	8.14215	4.28661	0.000107249	0.0303497	1.2192	Perfect	chr2:60684354:60684403:-	BCL11A	2	60684354	60684403	53335	NM_018014	chr2	-	60678301	60780633	BCL11A
ILMN_1741356	-0.421154	8.26891	-4.27813	0.000110109	0.0309768	1.19556	Perfect	chr12:42853109:42853158:-	PRICKLE1	12	42853109	42853158	144165	NM_153026	chr12	-	42852139	42983572	PRICKLE1
ILMN_1751656	-0.424697	8.92404	-4.26034	0.000116345	0.0325407	1.14607	Perfect	chr2:10194764:10194813:+	KLF11	2	10194764	10194813	8462	NM_003597	chr2	+	10183681	10194963	KLF11
ILMN_1808011	-0.49877	7.14596	-4.24152	0.000123321	0.0342561	1.09376	Perfect	chr1:27331666:27331715:-	FAM46B	1	27331666	27331715	115572	NM_052943	chr1	-	27331510	27339333	FAM46B
ILMN_1805330	0.409149	7.77314	4.24	0.000123902	0.0342561	1.08954	Perfect	chr19:18780956:18781005:+	KLHL26	19	18780956	18781005	55295	NM_018316	chr19	+	18747837	18781302	KLHL26
ILMN_2115125	0.672236	12.0445	4.22335	0.000130442	0.0356545	1.04335	Perfect	chr6:132269522:132269571:-	CTGF	6	132269522	132269571	1490	NM_001901	chr6	-	132269316	132272518	CTGF
ILMN_1794056	0.412989	8.26427	4.20933	0.000136211	0.0367128	1.00449	Perfect	chr9:34998055:34998104:+	DNAJB5	9	34998055	34998104	25822	NM_012266	chr9	+	34989637	34998430	DNAJB5
ILMN_2342695	0.411555	8.60589	4.20662	0.000137353	0.0367128	0.996989	Perfect	chr7:538064:538113:-	PDGFA	7	538064	538113	5154	NM_002607	chr7	-	536896	559481	PDGFA
ILMN_1743785	-0.391475	6.62017	-4.20659	0.000137367	0.0367128	0.9969	Perfect	chr7:88423485:88423534:-	C7orf62	7	88423485	88423534	219557	NM_181646	chr7	+	88388752	88966346	ZNF804B
ILMN_1722781	0.429778	6.73099	4.17677	0.000150581	0.0395848	0.914443	Perfect	chr8:22545936:22545985:-	EGR3	8	22545936	22545985	1960	NM_004430	chr8	-	22545173	22550815	EGR3
ILMN_1653711	-0.433653	9.91095	-4.16246	0.000157358	0.0411414	0.874932	Perfect	chr17:42636698:42636747:+	FZD2	17	42636698	42636747	2535	NM_001466	chr17	+	42634811	42638630	FZD2
ILMN_1758086	0.478488	6.73374	4.15317	0.000161914	0.0418775	0.849314	Perfect	chr20:48605017:48605066:+	SNAI1	20	48605017	48605066	6615	NM_005985	chr20	+	48599512	48605420	SNAI1
ILMN_2413318	0.441626	8.30307	4.13882	0.000169204	0.0430681	0.8098	Perfect	chr15:40845922:40845971:-	C15orf57	15	40845922	40845971	90416	NM_001289132	chr15	-	40823539	40857256	C15orf57
ILMN_1727671	-0.391616	8.30077	-4.11997	0.000179274	0.0453911	0.757933	Perfect	chr12:109181093:109181142:-	SSH1	12	109181093	109181142	54434	NM_018984	chr12	-	109176465	109251359	SSH1
ILMN_2054297	0.746729	8.87199	4.10841	0.000185731	0.046335	0.72619	Perfect	chr1:186641037:186641086:-	PTGS2	1	186641037	186641086	5743	NM_000963	chr1	-	186640943	186649559	PTGS2
ILMN_2137789	0.563515	10.2311	4.10813	0.000185891	0.046335	0.725417	Perfect	chr9:110247501:110247550:-	KLF4	9	110247501	110247550	9314	NM_004235	chr9	-	110247132	110252047	KLF4
ILMN_1759513	0.412661	10.6828	4.09934	0.000190958	0.0471263	0.701294	Perfect	chr2:151325056:151325105:-	RND3	2	151325056	151325105	390	NM_001254738	chr2	-	151324706	151344209	RND3
ILMN_1667295	0.539399	9.91908	4.09923	0.000191025	0.0471263	0.700982	Perfect	chr16:4433288:4433337:+	VASN	16	4433288	4433337	114990	NM_001201479	chr16	-	4390251	4466962	CORO7-PAM16
ILMN_1730670	0.859933	9.33912	4.09335	0.000194491	0.0477367	0.684851	Perfect	chr19:683134:683183:+	FSTL3	19	683134	683183	10272	NM_005860	chr19	+	676388	683392	FSTL3
ILMN_1779492	0.423193	7.74631	4.09035	0.000196281	0.0479315	0.676635	Perfect	chr7:98625548:98625597:-	SMURF1	7	98625548	98625597	57154	NM_181349	chr7	-	98625057	98741743	SMURF1
ILMN_1682799	-0.342784	10.8021	-4.07885	0.0002033	0.0491465	0.645128	Perfect	chr10:90682993:90683042:+	STAMBPL1	10	90682993	90683042	57559	NM_020799	chr10	+	90639943	90683259	STAMBPL1
ILMN_3308415	0.448479	6.69634	4.06313	0.000213292	0.0507963	0.602108	Perfect	chr14:101340847:101340896:+	MIR337	14	101340847	101340896	NA	NR_029889	chr14	+	101340829	101340922	MIR337
ILMN_1792910	-0.477621	9.66212	-4.04832	0.000223138	0.0526201	0.561654	Perfect	chr17:2287619:2287668:-	MNT	17	2287619	2287668	4335	NM_020310	chr17	-	2287353	2304258	MNT
ILMN_1736939	-0.612976	11.2026	-4.03627	0.000231474	0.054056	0.528779	Perfect	chr9:114695211:114695260:+	UGCG	9	114695211	114695260	7357	NM_003358	chr9	+	114659205	114695433	UGCG
ILMN_1672004	-0.499678	8.78406	-4.01429	0.000247472	0.0566912	0.468889	Perfect	chr17:48940473:48940522:-	TOB1	17	48940473	48940522	10140	NM_001243877	chr17	-	48939586	48945339	TOB1
ILMN_1737314	0.383665	9.9704	3.98019	0.00027443	0.0619813	0.376262	Perfect	chr3:187439339:187439388:-	BCL6	3	187439339	187439388	604	NR_034062	chr3	+	187420153	187450203	LOC100131635
ILMN_1717690	0.379099	7.53342	3.97632	0.000277665	0.0624188	0.365768	Good	chr11:74203286:74203335:-	LIPT2	11	74203286	74203335	387787	NM_001144869	chr11	-	74202922	74204755	LIPT2
ILMN_1794598	0.395866	9.06629	3.96929	0.000283638	0.063465	0.346708	Perfect	chr3:159609932:159609979:+,chr3:159614512:159614513:+	SCHIP1	3	159609932	159609979	29970	NM_001197113	chr3	+	158787040	159615155	IQCJ-SCHIP1
ILMN_1670807	-0.465828	8.71165	-3.9652	0.000287168	0.0639573	0.335634	Perfect	chr8:127565311:127565360:-	FAM84B	8	127565311	127565360	157638	NM_174911	chr8	-	127564682	127570711	FAM84B
ILMN_3190833	-0.388922	8.24935	-3.95503	0.000296134	0.0656503	0.308105	Perfect	chr3:46449865:46449914:+	CCRL2	3	46449865	46449914	9034	NM_003965	chr3	+	46448720	46451014	CCRL2
ILMN_1736701	-0.387885	7.47511	-3.95261	0.000298309	0.0658292	0.301551	Good***	chr7:884733:884782:+	FLJ44124	7	884733	884782	641737	NM_001171944	chr7	+	856251	914557	SUN1
ILMN_1695590	-0.396462	8.27062	-3.94806	0.000302437	0.0664008	0.289248	Perfect	chr5:148208050:148208099:+	ADRB2	5	148208050	148208099	154	NM_000024	chr5	+	148206155	148208197	ADRB2
ILMN_1798288	-0.379151	8.62931	-3.93827	0.000311507	0.0668115	0.262797	Perfect	chr1:47073525:47073574:-	MOBKL2C	1	47073525	47073574	148932	NM_201403	chr1	-	47073386	47082563	MOB3C
ILMN_3240222	-0.468455	8.80254	-3.93576	0.000313871	0.0668115	0.256029	Perfect	chr8:8175360:8175409:-	SGK223	8	8175360	8175409	157285	NM_001080826	chr8	-	8175257	8239344	SGK223
ILMN_1664855	0.50347	7.36979	3.91627	0.000332865	0.0696908	0.203448	Perfect	chr6:150571144:150571193:+	PPP1R14C	6	150571144	150571193	81706	NM_030949	chr6	+	150464187	150571528	PPP1R14C
ILMN_2172174	0.435547	11.4593	3.91594	0.000333192	0.0696908	0.202567	Perfect	chr14:20945051:20945100:+	PNP	14	20945051	20945100	4860	NM_000270	chr14	+	20937537	20946165	PNP
ILMN_1657571	0.473845	7.83364	3.90626	0.000343049	0.0711339	0.176481	Perfect	chr19:12859005:12859054:+	ASNA1	19	12859005	12859054	439	NM_004317	chr19	+	12848305	12859137	ASNA1
ILMN_1681644	-0.398123	7.54891	-3.89948	0.00035011	0.0722865	0.158253	Perfect	chr11:102194866:102194915:+	BIRC3	11	102194866	102194915	330	NM_001165	chr11	+	102188180	102210135	BIRC3
ILMN_1703946	-0.478571	11.3097	-3.87495	0.000376871	0.0764984	0.092372	Perfect	chr17:15878748:15878797:+	ADORA2B	17	15878748	15878797	136	NM_000676	chr17	+	15848230	15879210	ADORA2B
ILMN_1775708	-0.562449	11.636	-3.86673	0.000386285	0.0780798	0.0703091	Good	chr12:8071915:8071962:-	SLC2A3	12	8071915	8071962	6515	NM_006931	chr12	-	8071823	8088892	SLC2A3
ILMN_2068104	0.372867	9.41698	3.86458	0.000388779	0.0782552	0.0645538	Perfect	chr7:93516140:93516189:-	TFPI2	7	93516140	93516189	7980	NM_001271004	chr7	-	93514708	93520303	TFPI2
ILMN_1713732	0.353543	10.2665	3.86008	0.00039406	0.0789876	0.0524904	Perfect	chr9:133762931:133762980:+	ABL1	9	133762931	133762980	25	NM_007313	chr9	+	133589267	133763062	ABL1
ILMN_1788213	-0.395608	9.65566	-3.85492	0.000400187	0.079883	0.0386955	Perfect	chr10:99092444:99092493:-	FRAT2	10	99092444	99092493	23401	NM_012083	chr10	-	99092253	99094458	FRAT2
ILMN_1715351	0.344073	6.8206	3.8383	0.000420593	0.0829241	-0.00576164	Perfect	chr4:107269320:107269369:+	AIMP1	4	107269320	107269369	9255	NM_001142415	chr4	+	107236766	107270381	AIMP1
ILMN_1726245	-0.339299	11.9713	-3.8273	0.000434644	0.0844576	-0.0351313	Perfect	chr3:30735132:30735181:+	TGFBR2	3	30735132	30735181	7048	NM_003242	chr3	+	30647993	30735633	TGFBR2
ILMN_1738992	0.482036	7.45455	3.82672	0.000435394	0.0844576	-0.0366707	Perfect	chr1:158813893:158813912:+,chr1:158815377:158815406:+	MNDA	1	158813893	158813912	4332	NM_002432	chr1	+	158801167	158819270	MNDA
ILMN_2095840	0.309229	9.10484	3.78738	0.000489557	0.0934568	-0.141414	Perfect	chr8:41788540:41788589:-	MYST3	8	41788540	41788589	7994	NM_001099412	chr8	-	41786996	41909505	KAT6A
ILMN_1795930	-0.46695	9.2074	-3.78466	0.000493533	0.0934739	-0.148637	Perfect	chr5:40693612:40693661:+	PTGER4	5	40693612	40693661	5734	NM_000958	chr5	+	40680031	40693837	PTGER4
ILMN_2372915	0.470758	7.29946	3.77472	0.000508321	0.0947822	-0.175	Perfect	chr11:72946905:72946954:+	P2RY2	11	72946905	72946954	5029	NM_176072	chr11	+	72929342	72953472	P2RY2
ILMN_1733696	-0.309569	12.0796	-3.77148	0.000513237	0.0953294	-0.183594	Perfect	chr15:75931597:75931646:-	IMP3	15	75931597	75931646	55272	NM_018285	chr15	-	75931425	75932664	IMP3
ILMN_1748844	-0.37611	8.83085	-3.75546	0.000538227	0.0992048	-0.226033	Perfect	chr6:154726640:154726689:-	CNKSR3	6	154726640	154726689	154043	NM_173515	chr6	-	154726432	154831753	CNKSR3

## Sheet: MDA_6h_TGFb-Control_DEG
ProbeId	logFC	AveExpr	t	P.Value	adj.P.Val	B	QUALITY	Location	Symbol	chrom	start	end	entrez_gene_id	refseq	Gene.chrom	Gene.strand	Gene.start	Gene.end	Gene.refseq
ILMN_1754969	1.36233	9.3917	10.7378	1.73884e-13	8.36504e-09	19.7235	Perfect	chr3:8609584:8609633:+	LMCD1	3	8609584	8609633	29995	NM_014583	chr3	+	8543492	8609811	LMCD1
ILMN_2315979	1.59569	9.25339	9.36186	9.77993e-12	1.30302e-07	16.1313	Perfect	chr2:30482541:30482590:+	LBH	2	30482541	30482590	81606	NM_030915	chr2	+	30454396	30482899	LBH
ILMN_1672022	1.05487	8.31768	9.32793	1.08344e-11	1.30302e-07	16.039	Perfect	chr2:222283377:222283426:-	EPHA4	2	222283377	222283426	2043	NM_004438	chr2	-	222282746	222437010	EPHA4
ILMN_1703946	-1.09598	11.3097	-8.87404	4.32085e-11	3.69687e-07	14.7888	Perfect	chr17:15878748:15878797:+	ADORA2B	17	15878748	15878797	136	NM_000676	chr17	+	15848230	15879210	ADORA2B
ILMN_1714700	-1.01961	8.71787	-8.6875	7.68307e-11	5.28014e-07	14.2665	Perfect	chr2:12882541:12882590:+	TRIB2	2	12882541	12882590	28951	NM_021643	chr2	+	12856997	12882858	TRIB2
ILMN_1716608	1.14191	7.71685	8.59081	1.03702e-10	6.23597e-07	13.9938	Perfect	chr1:115828766:115828815:-	NGF	1	115828766	115828815	4803	NM_002506	chr1	-	115828536	115880857	NGF
ILMN_2184612	1.25758	8.25339	8.20213	3.49851e-10	1.68303e-06	12.885	Perfect	chr3:111836431:111836480:+	C3orf52	3	111836431	111836480	79669	NM_001171747	chr3	+	111805181	111837073	C3orf52
ILMN_1744381	1.88819	11.292	8.12092	4.51955e-10	1.88475e-06	12.6509	Perfect	chr7:100781854:100781903:+	SERPINE1	7	100781854	100781903	5054	NM_000602	chr7	+	100770369	100782547	SERPINE1
ILMN_1781374	1.04282	10.5674	8.03376	5.95357e-10	2.05365e-06	12.3987	Perfect	chr1:151555836:151555885:+	TUFT1	1	151555836	151555885	7286	NM_020127	chr1	+	151512780	151556059	TUFT1
ILMN_1726245	-0.710173	11.9713	-8.01077	6.40337e-10	2.05365e-06	12.332	Perfect	chr3:30735132:30735181:+	TGFBR2	3	30735132	30735181	7048	NM_003242	chr3	+	30647993	30735633	TGFBR2
ILMN_1777513	0.829635	7.93404	7.91472	8.68497e-10	2.45769e-06	12.0528	Perfect	chr17:7258156:7258205:+	KCTD11	17	7258156	7258205	147040	NM_001002914	chr17	+	7255207	7258262	KCTD11
ILMN_1713266	-1.26766	10.2129	-7.89557	9.23001e-10	2.46682e-06	11.997	Perfect	chr1:118170848:118170897:+	FAM46C	1	118170848	118170897	54855	NM_017709	chr1	+	118148603	118171011	FAM46C
ILMN_1666819	0.971394	9.23987	7.73311	1.54907e-09	3.72606e-06	11.5218	Perfect	chr11:118528617:118528666:+	PHLDB1	11	118528617	118528666	23187	NM_015157	chr11	+	118477212	118528748	PHLDB1
ILMN_1656057	1.06243	11.9929	7.60393	2.34215e-09	5.10312e-06	11.1419	Perfect	chr10:75676958:75677007:+	PLAU	10	75676958	75677007	5328	NM_001001791	chr10	-	75669726	75682535	C10orf55
ILMN_1707727	1.88337	10.9083	7.59119	2.43981e-09	5.10312e-06	11.1043	Perfect	chr19:8439182:8439231:+	ANGPTL4	19	8439182	8439231	51129	NM_139314	chr19	+	8429010	8439259	ANGPTL4
ILMN_3190833	-0.742784	8.24935	-7.55353	2.75311e-09	5.51849e-06	10.9932	Perfect	chr3:46449865:46449914:+	CCRL2	3	46449865	46449914	9034	NM_003965	chr3	+	46448720	46451014	CCRL2
ILMN_2329914	-1.25087	9.43414	-7.52341	3.03275e-09	5.83586e-06	10.9042	Perfect	chr4:124324538:124324587:+	SPRY1	4	124324538	124324587	10252	NM_199327	chr4	+	124317949	124324915	SPRY1
ILMN_1727577	0.762684	7.92742	7.50415	3.22627e-09	5.96947e-06	10.8472	Perfect	chr2:121748532:121748581:+	GLI2	2	121748532	121748581	2736	NM_005270	chr2	+	121554866	121750229	GLI2
ILMN_1775822	1.32783	7.90798	7.40717	4.40792e-09	7.57328e-06	10.5599	Perfect	chr22:39620092:39620141:-	PDGFB	22	39620092	39620141	5155	NM_002608	chr22	-	39619684	39640957	PDGFB
ILMN_1718977	1.01176	9.48441	7.30455	6.13748e-09	9.84186e-06	10.2548	Perfect	chr19:2478063:2478112:+	GADD45B	19	2478063	2478112	4616	NM_015675	chr19	+	2476122	2478257	GADD45B
ILMN_1653028	1.3467	11.2192	7.21538	8.18788e-09	1.19064e-05	9.98891	Perfect	chr13:110801523:110801572:-	COL4A1	13	110801523	110801572	1282	NM_001845	chr13	-	110801309	110959496	COL4A1
ILMN_1812526	0.800734	7.76569	7.1819	9.12494e-09	1.25421e-05	9.88891	Perfect	chr1:218610758:218610807:+	TGFB2	1	218610758	218610807	7042	NM_003238	chr1	+	218518675	218617961	TGFB2
ILMN_2405305	0.825511	8.47898	7.10799	1.15943e-08	1.50748e-05	9.66778	Perfect	chr11:13408236:13408285:+	ARNTL	11	13408236	13408285	406	NM_001297724	chr11	+	13299273	13408812	ARNTL
ILMN_1837428	-0.905518	9.72093	-7.08801	1.23706e-08	1.56608e-05	9.60792	Perfect	chr18:52562548:52562597:+	RAB27B	18	52562548	52562597	5874	NM_004163	chr18	+	52495707	52562747	RAB27B
ILMN_1656940	0.780893	8.68249	6.94102	1.99413e-08	2.30663e-05	9.16664	Perfect	chr5:148639763:148639812:+	ABLIM3	5	148639763	148639812	22885	NM_001301015	chr5	+	148521045	148640001	ABLIM3
ILMN_1669390	0.796618	10.3468	6.938	2.01381e-08	2.30663e-05	9.15756	Perfect	chr19:45883138:45883187:-	PPP1R13L	19	45883138	45883187	10848	NM_001142502	chr19	-	45882891	45909607	PPP1R13L
ILMN_2094396	0.789982	8.25148	6.92983	2.06803e-08	2.31365e-05	9.13299	Perfect	chr1:90180078:90180127:+	LRRC8C	1	90180078	90180127	84230	NM_032270	chr1	+	90098643	90185094	LRRC8C
ILMN_2255133	0.614417	8.14215	6.84161	2.75604e-08	2.83328e-05	8.86731	Perfect	chr2:60684354:60684403:-	BCL11A	2	60684354	60684403	53335	NM_018014	chr2	-	60678301	60780633	BCL11A
ILMN_2367258	0.849364	8.54655	6.84027	2.76808e-08	2.83328e-05	8.86328	Perfect	chr20:4168158:4168207:+	SMOX	20	4168158	4168207	54498	NM_175842	chr20	+	4129425	4168394	SMOX
ILMN_1672662	-0.649072	12.7069	-6.82592	2.90061e-08	2.90708e-05	8.82	Perfect	chr2:113420976:113421025:+	SLC20A1	2	113420976	113421025	6574	NM_005415	chr2	+	113403433	113421400	SLC20A1
ILMN_1765833	-0.684936	7.59619	-6.74864	3.73177e-08	3.59048e-05	8.58676	Perfect	chr16:2088067:2088116:+	SLC9A3R2	16	2088067	2088116	9351	NM_001130012	chr16	+	2076868	2089027	SLC9A3R2
ILMN_1668052	-0.967955	11.3032	-6.72121	4.08105e-08	3.77552e-05	8.50391	Perfect	chr20:22562178:22562227:-	FOXA2	20	22562178	22562227	3170	NM_153675	chr20	-	22561641	22566101	FOXA2
ILMN_1666893	1.01535	11.7092	6.70948	4.24033e-08	3.84886e-05	8.46845	Perfect	chr4:189012607:189012656:-	TRIML2	4	189012607	189012656	205860	NM_173553	chr4	-	189012426	189026408	TRIML2
ILMN_2199389	-0.955244	8.0775	-6.66286	4.93745e-08	4.39863e-05	8.32746	Perfect	chr3:42578978:42579027:+	VIPR1	3	42578978	42579027	7433	NM_001251882	chr3	+	42530790	42579065	VIPR1
ILMN_2086077	0.964451	9.16204	6.64786	5.18521e-08	4.53536e-05	8.2821	Perfect	chr19:12903585:12903634:+	JUNB	19	12903585	12903634	3726	NM_002229	chr19	+	12902309	12904125	JUNB
ILMN_1726704	0.626553	7.59794	6.6363	5.38478e-08	4.62582e-05	8.2471	Perfect	chr1:15988092:15988141:+	RSC1A1	1	15988092	15988141	6248	NM_006511	chr1	+	15986363	15988217	RSC1A1
ILMN_1664855	0.851075	7.36979	6.62013	5.67684e-08	4.70855e-05	8.19816	Perfect	chr6:150571144:150571193:+	PPP1R14C	6	150571144	150571193	81706	NM_030949	chr6	+	150464187	150571528	PPP1R14C
ILMN_2338323	-0.567111	10.9569	-6.59334	6.19622e-08	5.05223e-05	8.11703	Perfect	chr20:3786490:3786539:+	CDC25B	20	3786490	3786539	994	NM_001287517	chr20	+	3767418	3786768	CDC25B
ILMN_1769282	0.674779	12.5148	6.54037	7.36777e-08	5.81051e-05	7.9565	Perfect	chr14:52196470:52196519:+	FRMD6	14	52196470	52196519	122786	NM_001042481	chr14	+	51955838	52197444	FRMD6
ILMN_1698179	0.599634	7.80604	6.49133	8.64948e-08	6.7113e-05	7.80779	Perfect	chr3:111732535:111732584:+	TAGLN3	3	111732535	111732584	29114	NM_013259	chr3	+	111717585	111732735	TAGLN3
ILMN_1708375	-0.69067	10.0409	-6.47826	9.02738e-08	6.89334e-05	7.76813	Perfect	chr5:131818872:131818921:-	IRF1	5	131818872	131818921	3659	NM_002198	chr5	-	131817300	131826465	IRF1
ILMN_2343048	-0.905455	10.7082	-6.46872	9.3136e-08	7.00077e-05	7.73919	Perfect	chr12:123413569:123413618:-	ABCB9	12	123413569	123413618	23457	NM_001243014	chr12	-	123405497	123451056	ABCB9
ILMN_1669617	0.799023	10.0462	6.45759	9.65884e-08	7.14858e-05	7.70543	Perfect	chr7:50658016:50658065:-	GRB10	7	50658016	50658065	2887	NM_001001555	chr7	-	50657759	50861159	GRB10
ILMN_1730928	0.596348	8.35853	6.4471	9.9961e-08	7.21031e-05	7.67359	Perfect	chr17:30817550:30817599:+	CDK5R1	17	30817550	30817599	8851	NM_003885	chr17	+	30814104	30818271	CDK5R1
ILMN_2358560	0.78618	8.79111	6.4457	1.0042e-07	7.21031e-05	7.66934	Perfect	chr6:155578084:155578133:+	TIAM2	6	155578084	155578133	26230	NM_012454	chr6	+	155411422	155578857	TIAM2
ILMN_2199768	-0.579116	9.54652	-6.43432	1.04233e-07	7.374e-05	7.63478	Perfect	chrX:142716268:142716317:-	SLITRK4	X	142716268	142716317	139065	NM_001184749	chrX	-	142710594	142723926	SLITRK4
ILMN_2388800	-0.820369	9.75455	-6.42424	1.07726e-07	7.5107e-05	7.6042	Perfect	chr1:56960853:56960902:-	PPAP2B	1	56960853	56960902	8613	NM_003713	chr1	-	56960418	57045257	PPAP2B
ILMN_1717639	0.637267	8.65529	6.395	1.18547e-07	8.0323e-05	7.5154	Perfect	chr21:44834827:44834876:-	SIK1	21	44834827	44834876	150094	NM_173354	chr21	-	44834397	44847002	SIK1
ILMN_1740900	-1.03982	9.70528	-6.38997	1.20514e-07	8.0522e-05	7.50012	Perfect	chr14:54416725:54416774:-	BMP4	14	54416725	54416774	652	NM_001202	chr14	-	54416454	54423554	BMP4
ILMN_1665384	0.600022	8.65231	6.36452	1.30986e-07	8.63195e-05	7.42281	Perfect	chr1:249104895:249104944:-	SH3BP5L	1	249104895	249104944	80851	NM_030645	chr1	-	249104650	249120154	SH3BP5L
ILMN_1689004	0.672972	11.5015	6.33069	1.4633e-07	9.51286e-05	7.32001	Perfect	chr16:3072032:3072081:+	TNFRSF12A	16	3072032	3072081	51330	NM_016639	chr16	+	3070312	3072383	TNFRSF12A
ILMN_1682775	0.820063	8.22531	6.31355	1.54782e-07	9.92813e-05	7.26789	Perfect	chr6:12296616:12296665:+	EDN1	6	12296616	12296665	1906	NM_001955	chr6	+	12290528	12297427	EDN1
ILMN_2352921	1.04978	8.96529	6.26388	1.82124e-07	0.000115282	7.11689	Perfect	chr7:134363965:134364014:+	BPGM	7	134363965	134364014	669	NM_001724	chr7	+	134331530	134364567	BPGM
ILMN_1735052	0.963692	10.8968	6.24059	1.96566e-07	0.000121234	7.04604	Perfect	chr12:132407552:132407601:+	ULK1	12	132407552	132407601	8408	NM_003565	chr12	+	132379278	132407707	ULK1
ILMN_1695290	0.580479	12.5025	6.2336	2.01115e-07	0.000122469	7.02479	Perfect	chr14:53324066:53324115:-	FERMT2	14	53324066	53324115	10979	NM_001134999	chr14	-	53323988	53417815	FERMT2
ILMN_2203891	0.812318	8.73957	6.22105	2.09557e-07	0.000126015	6.98662	Perfect	chr18:46446795:46446844:-	SMAD7	18	46446795	46446844	4092	NM_001190821	chr18	-	46446222	46477081	SMAD7
ILMN_1789505	0.639071	9.53603	6.199	2.25262e-07	0.000133786	6.91951	Perfect	chr3:4888453:4888502:+	ITPR1	3	4888453	4888502	3708	NM_002222	chr3	+	4535031	4889524	ITPR1
ILMN_1746243	0.521083	8.26196	6.18896	2.32789e-07	0.000134925	6.88898	Perfect	chr7:115850734:115850783:+	TES	7	115850734	115850783	26136	NM_015641	chr7	+	115850546	115898837	TES
ILMN_2083946	0.635293	8.41	6.17573	2.43102e-07	0.000139225	6.84873	Perfect	chr2:70674793:70674842:-	TGFA	2	70674793	70674842	7039	NM_003236	chr2	-	70674411	70781147	TGFA
ILMN_1736327	-0.737999	9.03271	-6.15424	2.60835e-07	0.000147623	6.78334	Perfect	chr2:37870947:37870996:-	CDC42EP3	2	37870947	37870996	10602	NM_001270436	chr2	-	37869024	37899678	CDC42EP3
ILMN_1769546	-0.702806	11.3879	-6.13092	2.81551e-07	0.000157495	6.71235	Perfect	chr20:19982830:19982879:+	RIN2	20	19982830	19982879	54453	NM_001242581	chr20	+	19867164	19983103	RIN2
ILMN_1788377	0.608334	7.82026	6.12555	2.86544e-07	0.000158446	6.69602	Perfect	chr9:117071589:117071638:+	COL27A1	9	117071589	117071638	85301	NM_032888	chr9	+	116917824	117074796	COL27A1
ILMN_1710937	-0.583769	11.3492	-5.99756	4.35827e-07	0.000225444	6.3064	Perfect	chr1:159021739:159021788:+	IFI16	1	159021739	159021788	3428	NM_005531	chr1	+	158979681	159024945	IFI16
ILMN_1663092	-0.763109	10.6255	-5.98736	4.50633e-07	0.000230623	6.27536	Perfect	chr6:139693664:139693713:-	CITED2	6	139693664	139693713	10370	NM_006079	chr6	-	139693391	139695787	CITED2
ILMN_2055156	-1.0697	9.16052	-5.95736	4.97169e-07	0.000249138	6.18402	Perfect	chr8:81880274:81880323:-	PAG1	8	81880274	81880323	55824	NM_018440	chr8	-	81880045	82024303	PAG1
ILMN_1720158	0.665774	8.39482	5.9274	5.48422e-07	0.000269397	6.09283	Perfect	chr21:40196395:40196444:+	ETS2	21	40196395	40196444	2114	NM_001256295	chr21	+	40177230	40196878	ETS2
ILMN_2232520	-0.580524	10.6222	-5.92719	5.48796e-07	0.000269397	6.0922	Perfect	chr3:15708991:15709040:-	ANKRD28	3	15708991	15709040	23243	NM_015199	chr3	-	15708743	15901053	ANKRD28
ILMN_1811470	0.693075	11.5875	5.91215	5.76517e-07	0.000280147	6.04639	Perfect	chr14:67854060:67854109:-	PLEK2	14	67854060	67854109	26499	NM_016445	chr14	-	67853699	67878828	PLEK2
ILMN_1778240	1.04652	9.30965	5.89926	6.01358e-07	0.000289295	6.00718	Perfect	chr6:13363915:13363964:-	GFOD1	6	13363915	13363964	54438	NM_018988	chr6	-	13363586	13487869	GFOD1
ILMN_2131861	-0.652307	8.793	-5.88615	6.27745e-07	0.000298999	5.96726	Perfect	chr12:93969717:93969766:+	SOCS2	12	93969717	93969766	8835	NM_003877	chr12	+	93963597	93970521	SOCS2
ILMN_1735495	-0.88196	9.62293	-5.88191	6.36522e-07	0.000300207	5.95436	Perfect	chr2:101624121:101624170:-	TBC1D8	2	101624121	101624170	11138	NM_001102426	chr2	-	101623689	101767846	TBC1D8
ILMN_3244286	0.626673	8.46544	5.84655	7.14648e-07	0.000327425	5.84673	Perfect	chr17:61504503:61504552:+	TANC2	17	61504503	61504552	26115	NM_025185	chr17	+	61086897	61505067	TANC2
ILMN_2387385	-0.816526	9.32741	-5.84245	7.24291e-07	0.000328712	5.83427	Perfect	chr7:45932571:45932620:+	IGFBP1	7	45932571	45932620	3484	NM_000596	chr7	+	45927958	45933267	IGFBP1
ILMN_1671486	0.608139	8.69911	5.8354	7.41211e-07	0.000333247	5.81281	Perfect	chr15:83517915:83517964:-	HOMER2	15	83517915	83517964	9455	NM_004839	chr15	-	83517728	83621476	HOMER2
ILMN_1772824	0.755105	9.12258	5.81099	8.02851e-07	0.000357618	5.73854	Perfect	chr12:1756061:1756110:+	WNT5B	12	1756061	1756110	81029	NM_030775	chr12	+	1726221	1756377	WNT5B
ILMN_2394250	0.651157	10.5123	5.79284	8.51991e-07	0.000372987	5.68331	Perfect	chr10:124189413:124189462:+	PLEKHA1	10	124189413	124189462	59338	NM_001001974	chr10	+	124134093	124191871	PLEKHA1
ILMN_1727200	-0.87493	9.89777	-5.79252	8.52862e-07	0.000372987	5.68236	Perfect	chr20:61303142:61303191:+	SLCO4A1	20	61303142	61303191	28231	NM_016354	chr20	+	61273796	61303647	SLCO4A1
ILMN_1713751	1.01894	11.5535	5.75411	9.67078e-07	0.000419128	5.5655	Perfect	chr5:156904527:156904576:-	ADAM19	5	156904527	156904576	8728	NM_033274	chr5	-	156904311	157002831	ADAM19
ILMN_3248591	0.754101	10.1006	5.75055	9.78388e-07	0.000420244	5.55469	Perfect	chr14:74964972:74965021:-	LTBP2	14	74964972	74965021	4053	NM_000428	chr14	-	74964885	75079034	LTBP2
ILMN_1730670	1.20498	9.33912	5.73582	1.02668e-06	0.000433951	5.50989	Perfect	chr19:683134:683183:+	FSTL3	19	683134	683183	10272	NM_005860	chr19	+	676388	683392	FSTL3
ILMN_1684357	-0.620449	7.4637	-5.73533	1.02834e-06	0.000433951	5.50839	Perfect	chr14:95873790:95873839:-	C14orf139	14	95873790	95873839	79686	NR_026779	chr14	-	95873603	95876427	LINC00341
ILMN_2215119	-0.515907	9.77424	-5.72974	1.04731e-06	0.000438114	5.49139	Perfect	chr6:158519047:158519096:+	SYNJ2	6	158519047	158519096	8871	NM_003898	chr6	+	158402887	158520207	SYNJ2
ILMN_1697491	0.730204	8.70604	5.72275	1.07152e-06	0.000444376	5.47014	Perfect	chr11:36486555:36486604:+	PRR5L	11	36486555	36486604	79899	NM_001160167	chr11	+	36317724	36486754	PRR5L
ILMN_1701424	1.2516	10.2246	5.70987	1.11759e-06	0.00045952	5.431	Perfect	chr1:183213907:183213956:+	LAMC2	1	183213907	183213956	3918	NM_005562	chr1	+	183155173	183214262	LAMC2
ILMN_2121408	0.688114	10.8175	5.68826	1.19941e-06	0.000482573	5.3653	Perfect	chr5:139712698:139712747:-	HBEGF	5	139712698	139712747	1839	NM_001945	chr5	-	139712427	139726188	HBEGF
ILMN_1748844	-0.569624	8.83085	-5.6877	1.20162e-06	0.000482573	5.36358	Perfect	chr6:154726640:154726689:-	CNKSR3	6	154726640	154726689	154043	NM_173515	chr6	-	154726432	154831753	CNKSR3
ILMN_2212878	0.868627	9.23684	5.67863	1.23777e-06	0.000488077	5.33602	Perfect	chr5:54274491:54274540:-	ESM1	5	54274491	54274540	11082	NM_001135604	chr5	-	54273694	54281414	ESM1
ILMN_1652237	-0.642093	9.07872	-5.65225	1.34918e-06	0.000527683	5.25587	Perfect	chr21:37518627:37518676:+	CBR3	21	37518627	37518676	874	NR_038893	chr21	-	37504064	37528606	CBR3-AS1
ILMN_1778668	1.32534	9.06266	5.64816	1.36735e-06	0.000529271	5.24343	Perfect	chr11:117075370:117075419:+	TAGLN	11	117075370	117075419	6876	NM_001001522	chr11	+	117070039	117075508	TAGLN
ILMN_1795285	-0.678309	8.2723	-5.6464	1.37524e-06	0.000529271	5.23808	Perfect	chr5:133918702:133918751:+	PHF15	5	133918702	133918751	23338	NM_001289985	chr5	+	133861339	133918920	JADE2
ILMN_1758978	-0.663055	9.1216	-5.63842	1.41156e-06	0.000530516	5.21384	Perfect****	chrX:86890729:86890775:+,chrX:86919764:86919766:+	KLHL4	X	86890729	86890775	56062	NM_019117	chrX	+	86772714	86925050	KLHL4
ILMN_1698732	0.509782	10.4808	5.60234	1.58805e-06	0.000576213	5.10428	Perfect	chr4:169849244:169849293:+	PALLD	4	169849244	169849293	23022	NM_001166108	chr4	+	169418216	169849608	PALLD
ILMN_1714586	0.671482	7.69289	5.60142	1.59288e-06	0.000576213	5.10146	Perfect	chr3:86987577:86987626:-	VGLL3	3	86987577	86987626	389136	NM_016206	chr3	-	86987122	87040257	VGLL3
ILMN_1705111	0.568143	9.93038	5.59676	1.61726e-06	0.000580609	5.08733	Perfect	chr13:49783291:49783340:+	FNDC3A	13	49783291	49783340	22862	NM_001079673	chr13	+	49550047	49783915	FNDC3A
ILMN_1680925	-0.721538	10.6029	-5.58373	1.68755e-06	0.000601251	5.04776	Perfect	chr17:72765349:72765398:+	SLC9A3R1	17	72765349	72765398	9368	NM_004252	chr17	+	72744750	72765499	SLC9A3R1
ILMN_1776674	-0.484834	9.85468	-5.5561	1.84682e-06	0.000643803	4.96389	Perfect	chr11:64812106:64812155:+	SAC3D1	11	64812106	64812155	29901	NM_013299	chr11	+	64808375	64812300	SAC3D1
ILMN_1703123	0.547446	10.9222	5.55323	1.86415e-06	0.000645171	4.95521	Perfect	chr3:39183373:39183422:-	CSRNP1	3	39183373	39183422	64651	NM_033027	chr3	-	39183341	39195102	CSRNP1
ILMN_1700967	0.463488	8.32248	5.53993	1.94684e-06	0.000668975	4.91484	Good	chr3:192514840:192514889:-	MB21D2	3	192514840	192514889	151963	NM_178496	chr3	-	192514604	192635950	MB21D2
ILMN_1715748	0.496516	10.9543	5.52962	2.0134e-06	0.000686942	4.88358	Perfect	chr7:128499276:128499325:+	FLNC	7	128499276	128499325	2318	NM_001458	chr7	+	128470482	128499328	FLNC
ILMN_1660031	0.682489	7.25783	5.52183	2.06518e-06	0.000690388	4.85996	Perfect	chr11:73008597:73008646:+	P2RY6	11	73008597	73008646	5031	NM_176797	chr11	+	72975549	73009670	P2RY6
ILMN_2371055	-0.706664	8.78363	-5.52181	2.06532e-06	0.000690388	4.8599	Perfect	chr1:155107215:155107264:+	EFNA1	1	155107215	155107264	1942	NM_004428	chr1	+	155100348	155107386	EFNA1
ILMN_1798210	0.545118	11.0119	5.51551	2.10825e-06	0.000694669	4.84077	Perfect	chr12:77415398:77415447:-	E2F7	12	77415398	77415447	144455	NM_203394	chr12	-	77415025	77459360	E2F7
ILMN_1653711	-0.571687	9.91095	-5.48739	2.31064e-06	0.000752875	4.75552	Perfect	chr17:42636698:42636747:+	FZD2	17	42636698	42636747	2535	NM_001466	chr17	+	42634811	42638630	FZD2
ILMN_2340052	0.546549	11.6522	5.47618	2.3966e-06	0.000770251	4.72155	Perfect	chr12:124809156:124809205:-	NCOR2	12	124809156	124809205	9612	NM_006312	chr12	-	124808956	125052010	NCOR2
ILMN_1683891	-0.618344	10.5658	-5.46224	2.50796e-06	0.00079901	4.67931	Perfect	chr20:55213858:55213907:+	TFAP2C	20	55213858	55213907	7022	NM_003222	chr20	+	55204357	55214338	TFAP2C
ILMN_2397750	0.564627	9.51061	5.4293	2.79194e-06	0.000883631	4.57955	Perfect	chr1:185266539:185266588:-	IVNS1ABP	1	185266539	185266588	10625	NM_006469	chr1	-	185265521	185286461	IVNS1ABP
ILMN_1658071	0.671114	11.4218	5.42233	2.85602e-06	0.000891338	4.55845	Perfect	chr1:169101531:169101580:+	ATP1B1	1	169101531	169101580	481	NM_001677	chr1	+	169075946	169101960	ATP1B1
ILMN_1682799	-0.455505	10.8021	-5.42014	2.87644e-06	0.000891338	4.55182	Perfect	chr10:90682993:90683042:+	STAMBPL1	10	90682993	90683042	57559	NM_020799	chr10	+	90639943	90683259	STAMBPL1
ILMN_1657683	0.515972	9.96769	5.41976	2.87999e-06	0.000891338	4.55068	Perfect	chr1:230973168:230973217:-	C1orf198	1	230973168	230973217	84886	NM_001136494	chr1	-	230972864	231005335	C1orf198
ILMN_1671891	0.62989	8.53121	5.40991	2.97384e-06	0.000891338	4.52085	Perfect	chr2:229889303:229889352:-	PID1	2	229889303	229889352	55022	NM_001100818	chr2	-	229888688	230136057	PID1
ILMN_1654398	-0.646553	9.06329	-5.40853	2.98719e-06	0.000891338	4.51669	Perfect	chr1:183897527:183897576:+	RGL1	1	183897527	183897576	23179	NM_001297669	chr1	+	183605181	183897685	RGL1
ILMN_1652072	-0.490519	7.66991	-5.40705	3.00157e-06	0.000891338	4.51222	Perfect	chr5:43280702:43280751:+	MGC42105	5	43280702	43280751	167359	NM_153361	chr5	+	43192169	43280952	NIM1K
ILMN_1713952	0.876671	9.08183	5.40445	3.02708e-06	0.000893397	4.50435	Perfect	chr1:200884575:200884624:+	C1orf106	1	200884575	200884624	55765	NM_018265	chr1	+	200860626	200884864	C1orf106
ILMN_1667519	0.484305	10.5296	5.39989	3.07237e-06	0.000898413	4.49054	Perfect	chr11:14300823:14300872:-	RRAS2	11	14300823	14300872	22800	NM_001177314	chr11	-	14299465	14386052	RRAS2
ILMN_3196687	-0.57633	7.88245	-5.39898	3.08143e-06	0.000898413	4.4878	Perfect	chr20:22541962:22542011:-	C20orf56	20	22541962	22542011	NA	NR_001558	chr20	-	22541191	22559280	LINC00261
ILMN_1726164	0.758799	7.02317	5.39482	3.12347e-06	0.000905186	4.4752	Perfect	chr6:11213530:11213579:-	NEDD9	6	11213530	11213579	4739	NM_001142393	chr6	-	11183530	11382581	NEDD9
ILMN_1702899	0.623677	7.08074	5.39024	3.17031e-06	0.000913258	4.46136	Perfect	chr11:16809407:16809456:-	PLEKHA7	11	16809407	16809456	144100	NM_175058	chr11	-	16809206	17035963	PLEKHA7
ILMN_1709882	-0.563701	9.67188	-5.38498	3.225e-06	0.000923483	4.44545	Perfect	chr6:52866670:52866719:-	ICK	6	52866670	52866719	22858	NM_016513	chr6	-	52866097	52926600	ICK
ILMN_1681301	-0.639901	9.16906	-5.36633	3.42669e-06	0.000969986	4.38904	Perfect	chr1:159035731:159035780:-	AIM2	1	159035731	159035780	9447	NM_004833	chr1	-	159032274	159046647	AIM2
ILMN_1759232	-0.542193	9.3016	-5.36624	3.42773e-06	0.000969986	4.38876	Perfect	chr2:227600640:227600689:-	IRS1	2	227600640	227600689	3667	NM_005544	chr2	-	227596032	227663506	IRS1
ILMN_1718907	0.740021	9.25974	5.35034	3.60949e-06	0.00100955	4.34071	Perfect	chr18:73001252:73001301:+	TSHZ1	18	73001252	73001301	10194	NM_005786	chr18	+	72922709	73001905	TSHZ1
ILMN_1784300	0.675743	10.607	5.34674	3.65194e-06	0.00101551	4.32983	Perfect	chr2:220115039:220115088:-	TUBA4A	2	220115039	220115088	7277	NM_001278552	chr2	-	220114432	220119330	TUBA4A
ILMN_2198878	0.962393	9.13913	5.31068	4.10579e-06	0.00111907	4.2209	Perfect	chr4:143003197:143003246:-	INPP4B	4	143003197	143003246	8821	NM_003866	chr4	-	142949181	143767604	INPP4B
ILMN_1749414	0.813788	10.0175	5.30981	4.11741e-06	0.00111907	4.21828	Perfect***	chr20:57210650:57210699:+	MGC4294	20	57210650	57210699	79160	NR_125359	chr20	+	57209827	57210794	LOC79160
ILMN_2082585	0.629185	11.56	5.29997	4.25108e-06	0.00114891	4.18857	Perfect	chr8:49830919:49830968:-	SNAI2	8	49830919	49830968	6591	NM_003068	chr8	-	49830238	49833999	SNAI2
ILMN_1716973	0.614073	8.74888	5.29635	4.30135e-06	0.00115601	4.17764	Perfect	chr7:44112083:44112132:-	POLM	7	44112083	44112132	27434	NM_013284	chr7	-	44111660	44122139	POLM
ILMN_1794056	0.518496	8.26427	5.2847	4.46711e-06	0.00119389	4.14248	Perfect	chr9:34998055:34998104:+	DNAJB5	9	34998055	34998104	25822	NM_012266	chr9	+	34989637	34998430	DNAJB5
ILMN_1695959	-0.62138	8.29665	-5.24951	5.00722e-06	0.00132354	4.03635	Perfect	chr21:33887377:33887426:+	C21orf63	21	33887377	33887426	59271	NM_058187	chr21	+	33784744	33887710	EVA1C
ILMN_1745282	-0.58337	9.82004	-5.24951	5.00725e-06	0.00132354	4.03634	Perfect	chr14:102695281:102695330:-	RAGE	14	102695281	102695330	5891	NM_001272011	chr14	-	102695157	102771537	MOK
ILMN_1662795	0.655272	7.74974	5.24458	5.08799e-06	0.00133753	4.02147	Perfect	chr8:86393174:86393223:+	CA2	8	86393174	86393223	760	NM_000067	chr8	+	86376130	86393721	CA2
ILMN_1767362	0.737777	10.2048	5.19489	5.97655e-06	0.00154577	3.87182	Perfect	chr5:64444969:64445018:-	ADAMTS6	5	64444969	64445018	11174	NM_197941	chr5	-	64444562	64777704	ADAMTS6
ILMN_1696585	0.643532	9.41032	5.18761	6.119e-06	0.00157249	3.84992	Perfect	chr20:6056161:6056210:-	FERMT1	20	6056161	6056210	55612	NM_017671	chr20	-	6055491	6104191	FERMT1
ILMN_1699651	0.915593	9.15583	5.14903	6.93249e-06	0.00175486	3.73388	Perfect	chr7:22771158:22771207:+	IL6	7	22771158	22771207	3569	NM_000600	chr7	+	22766765	22771621	IL6
ILMN_1787251	0.691061	9.49715	5.13172	7.33137e-06	0.00182741	3.68188	Perfect	chr14:59835846:59835895:+	DAAM1	14	59835846	59835895	23002	NM_001270520	chr14	+	59655380	59838123	DAAM1
ILMN_2070896	0.615269	9.36956	5.12158	7.57553e-06	0.00187854	3.65142	Perfect	chr2:203432027:203432076:+	BMPR2	2	203432027	203432076	659	NM_001204	chr2	+	203241049	203432474	BMPR2
ILMN_1860638	0.499308	8.15223	5.09932	8.1403e-06	0.00200823	3.58459	Perfect	chr8:134467424:134467473:-	ST3GAL1	8	134467424	134467473	6482	NM_003033	chr8	-	134467090	134584183	ST3GAL1
ILMN_2392189	-0.440054	9.50034	-5.0238	1.03846e-05	0.00249785	3.3583	Perfect	chr3:38025774:38025823:+	CTDSPL	3	38025774	38025823	10217	NM_005808	chr3	+	37903668	38025960	CTDSPL
ILMN_1690523	-0.491692	8.74127	-5.02189	1.04487e-05	0.00250077	3.35258	Perfect	chr10:72058806:72058855:-	LRRC20	10	72058806	72058855	55222	NR_103468	chr10	-	72058725	72142406	LRRC20
ILMN_1778087	0.689863	8.40779	4.99049	1.15596e-05	0.00272596	3.2587	Good****	chr10:47158291:47158340:-	ANXA8	10	47158291	47158340	653145	NM_001040084	chr10	-	47157983	47174143	ANXA8
ILMN_1685493	-0.539952	7.81767	-4.98568	1.17398e-05	0.00275496	3.24433	Perfect	chr12:94962210:94962259:-	TMCC3	12	94962210	94962259	57458	NM_020698	chr12	-	94960899	95044338	TMCC3
ILMN_1691376	0.705796	10.0253	4.957	1.28737e-05	0.00297747	3.15867	Perfect	chr20:10618517:10618566:-	JAG1	20	10618517	10618566	182	NM_000214	chr20	-	10618331	10654694	JAG1
ILMN_1718866	0.477025	7.29013	4.94315	1.34591e-05	0.00305648	3.11736	Perfect	chr5:147281246:147281295:-	C5orf46	5	147281246	147281295	389336	NM_206966	chr5	-	147272270	147286101	C5orf46
ILMN_1660817	0.456842	7.489	4.941	1.35521e-05	0.00305648	3.11096	Perfect	chr11:47260377:47260426:+	DDB2	11	47260377	47260426	1643	NM_000107	chr11	+	47236492	47260769	DDB2
ILMN_3247578	0.584466	11.1926	4.94067	1.35668e-05	0.00305648	3.10995	Perfect	chr4:187509534:187509583:-	FAT1	4	187509534	187509583	2195	NM_005245	chr4	-	187508936	187644987	FAT1
ILMN_1874689	0.499909	8.8594	4.91872	1.45569e-05	0.00324207	3.04453	Perfect	chr9:127422749:127422798:+	AB074162	9	127422749	127422798	NA	NM_001489	chr9	-	127279553	127533589	NR6A1
ILMN_1667295	0.646776	9.91908	4.91525	1.47194e-05	0.00326317	3.03421	Perfect	chr16:4433288:4433337:+	VASN	16	4433288	4433337	114990	NM_001201479	chr16	-	4390251	4466962	CORO7-PAM16
ILMN_1766275	0.662159	8.36874	4.91327	1.48135e-05	0.0032672	3.02829	Perfect	chr1:9788598:9788647:+	PIK3CD	1	9788598	9788647	5293	NM_005026	chr1	+	9711789	9789172	PIK3CD
ILMN_1671905	-0.495025	10.2717	-4.91201	1.48734e-05	0.0032672	3.02454	Perfect	chr10:105882771:105882820:+	MEIR5	10	105882771	105882820	119392	NM_145247	chr10	+	105881815	105886143	SFR1
ILMN_1801476	0.64177	6.92479	4.88363	1.62898e-05	0.00356207	2.94006	Perfect	chr4:85570258:85570307:+	CDS1	4	85570258	85570307	1040	NM_001263	chr4	+	85504056	85572493	CDS1
ILMN_2393046	-0.516006	9.07351	-4.87327	1.68391e-05	0.00363003	2.90927	Perfect	chr13:39623925:39623974:+	NHLRC3	13	39623925	39623974	387921	NM_001017370	chr13	+	39612447	39624244	NHLRC3
ILMN_2354269	-0.475385	7.67173	-4.8721	1.69025e-05	0.00363003	2.90578	Perfect	chr14:75544723:75544772:+	FAM164C	14	75544723	75544772	79696	NM_001042430	chr14	+	75536279	75546690	ZC2HC1C
ILMN_1734276	1.05877	11.9961	4.86138	1.74924e-05	0.00372349	2.87392	Perfect	chr20:56223641:56223690:-	PMEPA1	20	56223641	56223690	56937	NM_199171	chr20	-	56223447	56286592	PMEPA1
ILMN_1743103	-0.623264	11.1882	-4.85448	1.78833e-05	0.0037778	2.8534	Perfect	chr10:105353917:105353966:-	SH3PXD2A	10	105353917	105353966	9644	NM_014631	chr10	-	105353783	105615164	SH3PXD2A
ILMN_2172174	0.539893	11.4593	4.85411	1.79046e-05	0.0037778	2.85229	Perfect	chr14:20945051:20945100:+	PNP	14	20945051	20945100	4860	NM_000270	chr14	+	20937537	20946165	PNP
ILMN_1766054	0.609494	11.2156	4.84943	1.81742e-05	0.00380132	2.83842	Perfect	chr9:107543501:107543550:-	ABCA1	9	107543501	107543550	19	NM_005502	chr9	-	107543283	107690527	ABCA1
ILMN_1703572	-0.491974	8.43301	-4.83683	1.89218e-05	0.00392359	2.80099	Perfect	chr13:61984364:61984413:-	PCDH20	13	61984364	61984413	64881	NM_022843	chr13	-	61983818	61989655	PCDH20
ILMN_1679782	0.548892	7.8966	4.83433	1.90734e-05	0.00393456	2.79358	Perfect	chr10:102046007:102046056:-	BLOC1S2	10	102046007	102046056	282991	NM_001282439	chr10	-	102033034	102046469	BLOC1S2
ILMN_1810037	0.468559	9.00604	4.83327	1.91383e-05	0.00393456	2.79043	Perfect	chr9:35561717:35561766:+	RUSC2	9	35561717	35561766	9853	NR_052015	chr9	+	35489948	35561895	RUSC2
ILMN_3247023	1.03433	7.91657	4.83097	1.92795e-05	0.00394671	2.7836	Perfect	chr6:22194289:22194338:+	FLJ22536	6	22194289	22194338	401237	NR_015410	chr6	+	21666674	22194616	CASC15
ILMN_1680874	-0.447007	9.58984	-4.81985	1.99773e-05	0.00407223	2.75059	Perfect	chr6:3224838:3224887:-	TUBB2B	6	3224838	3224887	347733	NM_178012	chr6	-	3224494	3227968	TUBB2B
ILMN_1734096	-0.452689	8.58365	-4.81556	2.02527e-05	0.00411096	2.73788	Perfect	chr10:115594636:115594685:-	DCLRE1A	10	115594636	115594685	9937	NM_001271816	chr10	-	115594482	115614163	DCLRE1A
ILMN_1693338	-0.788628	9.81273	-4.80099	2.12175e-05	0.00425296	2.69468	Perfect	chr2:38295101:38295150:-	CYP1B1	2	38295101	38295150	1545	NM_000104	chr2	-	38294745	38303323	CYP1B1
ILMN_1803811	0.525569	11.6729	4.79733	2.14663e-05	0.00428497	2.68386	Perfect	chr8:126450442:126450491:+	TRIB1	8	126450442	126450491	10221	NM_025195	chr8	+	126442562	126450647	TRIB1
ILMN_1799198	-0.591716	8.23254	-4.78448	2.23651e-05	0.00443072	2.64579	Perfect	chr14:94515066:94515115:+	OTUB2	14	94515066	94515115	78990	NM_023112	chr14	+	94492723	94515276	OTUB2
ILMN_1811593	0.515789	7.66254	4.77948	2.27246e-05	0.0044621	2.63099	Perfect	chr4:48039012:48039061:+	NIPAL1	4	48039012	48039061	152519	NM_207330	chr4	+	48018790	48039080	NIPAL1
ILMN_1658989	0.688951	9.00342	4.75194	2.48094e-05	0.00483201	2.54953	Perfect	chr15:82334943:82334992:-	MEX3B	15	82334943	82334992	84206	NM_032246	chr15	-	82334118	82338484	MEX3B
ILMN_1713732	0.433628	10.2665	4.73446	2.62294e-05	0.00508798	2.49788	Perfect	chr9:133762931:133762980:+	ABL1	9	133762931	133762980	25	NM_007313	chr9	+	133589267	133763062	ABL1
ILMN_1655930	0.705758	9.31382	4.72761	2.6807e-05	0.00517914	2.47767	Perfect****	chr5:95223718:95223767:-	ELL2	5	95223718	95223767	22936	NM_012081	chr5	-	95220801	95297775	ELL2
ILMN_1767556	-0.689198	8.57605	-4.72064	2.74084e-05	0.00522002	2.45708	Perfect	chr10:45471952:45472001:-	C10orf10	10	45471952	45472001	11067	NM_032023	chr10	+	45455218	45490172	RASSF4
ILMN_2178855	0.921112	11.4002	4.71855	2.75909e-05	0.00522002	2.45093	Perfect	chr10:113909950:113909999:-	GPAM	10	113909950	113909999	57678	NM_020918	chr10	-	113909621	113943537	GPAM
ILMN_1708743	0.484056	10.294	4.71128	2.82364e-05	0.00530612	2.42947	Perfect	chr3:52558613:52558662:-	NT5DC2	3	52558613	52558662	64943	NM_022908	chr3	-	52558384	52569093	NT5DC2
ILMN_2315780	-0.548097	10.5119	-4.70729	2.85971e-05	0.00534331	2.4177	Perfect	chr10:124013617:124013666:+	TACC2	10	124013617	124013666	10579	NM_001291877	chr10	+	123748688	124014060	TACC2
ILMN_2115125	0.748967	12.0445	4.70542	2.87675e-05	0.00534331	2.41218	Perfect	chr6:132269522:132269571:-	CTGF	6	132269522	132269571	1490	NM_001901	chr6	-	132269316	132272518	CTGF
ILMN_1777233	-0.60287	7.95554	-4.70409	2.88891e-05	0.00534526	2.40827	Perfect	chr1:23832968:23833017:-	E2F2	1	23832968	23833017	1870	NM_004091	chr1	-	23832919	23857712	E2F2
ILMN_1773567	-0.496531	12.7286	-4.67801	3.13841e-05	0.00571891	2.33143	Perfect	chr20:60884289:60884338:-	LAMA5	20	60884289	60884338	3911	NM_005560	chr20	-	60884115	60942368	LAMA5
ILMN_1811468	-0.445659	11.9314	-4.67087	3.21036e-05	0.00582729	2.31041	Perfect	chr16:54317597:54317646:-	IRX3	16	54317597	54317646	79191	NM_024336	chr16	-	54317211	54320378	IRX3
ILMN_1678087	0.469959	10.5385	4.66971	3.2221e-05	0.00582729	2.30702	Perfect	chr6:161538124:161538173:+	MAP3K4	6	161538124	161538173	4216	NM_001291958	chr6	+	161412758	161538417	MAP3K4
ILMN_1800787	0.438617	11.7268	4.65962	3.32694e-05	0.00597826	2.27732	Perfect	chr3:16357414:16357463:-	RFTN1	3	16357414	16357463	23180	NM_015150	chr3	-	16357351	16555222	RFTN1
ILMN_2357134	0.722827	10.3723	4.64703	3.46237e-05	0.00611933	2.24032	Perfect	chr17:74383662:74383711:+	SPHK1	17	74383662	74383711	8877	NM_182965	chr17	+	74380689	74383941	SPHK1
ILMN_1671404	-0.489511	11.4638	-4.647	3.46278e-05	0.00611933	2.24021	Perfect	chr10:29746578:29746627:-	SVIL	10	29746578	29746627	6840	NM_003174	chr10	-	29746276	30024730	SVIL
ILMN_2413158	0.593989	11.6281	4.6461	3.47263e-05	0.00611933	2.23758	Perfect	chr7:131185255:131185304:-	PODXL	7	131185255	131185304	5420	NM_005397	chr7	-	131185020	131241376	PODXL
ILMN_1758067	0.630089	9.01614	4.64426	3.49289e-05	0.00613258	2.23218	Perfect	chr1:163045968:163046017:+	RGS4	1	163045968	163046017	5999	NM_001102445	chr1	+	163038395	163046592	RGS4
ILMN_1775268	0.738396	8.33745	4.64252	3.51226e-05	0.00613508	2.22706	Perfect	chr2:197064148:197064197:-	HECW2	2	197064148	197064197	57520	NM_020760	chr2	-	197063976	197457335	HECW2
ILMN_2041222	-0.49289	10.053	-4.63718	3.57215e-05	0.00618982	2.21138	Perfect	chr17:26603123:26603172:-	FLJ40504	17	26603123	26603172	284085	NR_028334	chr17	-	26603011	26634408	KRT18P55
ILMN_1772821	-0.479017	9.6299	-4.62996	3.65476e-05	0.00624744	2.19018	Perfect	chr22:25593092:25593141:+	KIAA1671	22	25593092	25593141	85379	NM_001145206	chr22	+	25423940	25593415	KIAA1671
ILMN_1768662	0.606484	9.66008	4.62891	3.66698e-05	0.00624744	2.18708	Perfect	chr1:165876997:165877046:+	UCK2	1	165876997	165877046	7371	NM_012474	chr1	+	165796731	165880855	UCK2
ILMN_1765558	-0.46667	8.87705	-4.62863	3.67026e-05	0.00624744	2.18625	Perfect	chr2:101612862:101612911:+	NPAS2	2	101612862	101612911	4862	NM_002518	chr2	+	101436612	101613287	NPAS2
ILMN_2143795	0.459007	14.0969	4.618	3.79576e-05	0.00642968	2.15508	Perfect****	chr2:87820901:87820950:+	NCRNA00152	2	87820901	87820950	541471	NR_024205	chr2	+	87754973	87821030	LINC00152
ILMN_1796762	-0.446658	9.24049	-4.61662	3.81243e-05	0.00643525	2.15102	Perfect	chr16:57546255:57546304:-	CCDC102A	16	57546255	57546304	92922	NM_033212	chr16	-	57546089	57570477	CCDC102A
ILMN_1732609	0.422214	9.36222	4.61099	3.88089e-05	0.00652087	2.13452	Perfect	chr9:35104294:35104343:-	KIAA1539	9	35104294	35104343	80256	NM_025182	chr9	-	35104117	35115893	FAM214B
ILMN_1802615	0.562242	10.2184	4.61023	3.89027e-05	0.00652087	2.13228	Perfect	chr7:92234658:92234707:-	CDK6	7	92234658	92234707	1021	NM_001145306	chr7	-	92234234	92465941	CDK6
ILMN_1703558	0.52824	9.14998	4.60885	3.90733e-05	0.00652674	2.12822	Perfect	chr1:38462656:38462705:-	FHL3	1	38462656	38462705	2275	NM_001243878	chr1	-	38462441	38471187	FHL3
ILMN_1706960	-0.590853	7.79197	-4.60731	3.92637e-05	0.00653585	2.12372	Perfect	chr10:24836585:24836634:+	KIAA1217	10	24836585	24836634	56243	NM_001098500	chr10	+	23983674	24836777	KIAA1217
ILMN_1880280	0.648371	8.16223	4.60298	3.9805e-05	0.00657037	2.11102	Perfect	chr3:71619584:71619633:-	AK025793	3	71619584	71619633	100506815	NM_032682	chr3	-	71003864	71633140	FOXP1
ILMN_1684554	0.435081	7.79371	4.60238	3.98809e-05	0.00657037	2.10926	Perfect	chr1:32118261:32118310:-	COL16A1	1	32118261	32118310	1307	NM_001856	chr1	-	32117847	32169768	COL16A1
ILMN_1748840	0.561782	12.1517	4.58912	4.15872e-05	0.00677498	2.07042	Perfect	chr16:71424177:71424226:+	CALB2	16	71424177	71424226	794	NM_001740	chr16	+	71392615	71424342	CALB2
ILMN_2330307	-0.584166	8.85875	-4.58107	4.26584e-05	0.00688578	2.04685	Perfect	chr11:57175168:57175217:-	SLC43A3	11	57175168	57175217	29015	NM_017611	chr11	-	57174426	57195053	SLC43A3
ILMN_2381121	-0.449002	10.2233	-4.58004	4.27973e-05	0.00688578	2.04384	Perfect	chr20:33890930:33890979:-	UQCC	20	33890930	33890979	55245	NM_001184977	chr20	-	33890368	33999945	UQCC1
ILMN_2214910	-0.489746	8.70012	-4.57044	4.41146e-05	0.00707406	2.01574	Perfect	chr7:100400367:100400416:-	EPHB4	7	100400367	100400416	2050	NM_004444	chr7	-	100400186	100425143	EPHB4
ILMN_1689378	0.560652	9.20161	4.5667	4.46382e-05	0.00713425	2.00481	Perfect	chr4:139967000:139967049:+	CCRN4L	4	139967000	139967049	25819	NM_012118	chr4	+	139936912	139967093	CCRN4L
ILMN_1802205	0.545305	9.33507	4.55626	4.61337e-05	0.0073246	1.97427	Perfect	chr2:20648882:20648931:+	RHOB	2	20648882	20648931	388	NM_004040	chr2	+	20646834	20649201	RHOB
ILMN_1792679	0.537394	10.3964	4.55214	4.67358e-05	0.00737154	1.96225	Perfect	chr12:54789099:54789148:-	ITGA5	12	54789099	54789148	3678	NR_120487	chr12	+	54747474	54860814	LOC102724050
ILMN_1691717	-0.460871	10.3096	-4.54543	4.7735e-05	0.00749959	1.94265	Perfect	chr17:74467045:74467094:-	RHBDF2	17	74467045	74467094	79651	NM_024599	chr17	-	74466974	74497509	RHBDF2
ILMN_1677432	0.415605	8.46336	4.54358	4.80153e-05	0.00749959	1.93722	Perfect	chr12:64537329:64537378:+	SRGAP1	12	64537329	64537378	57522	NM_020762	chr12	+	64238540	64541613	SRGAP1
ILMN_3253456	0.418198	10.2975	4.54084	4.84308e-05	0.00754	1.92924	Perfect	chr3:172117938:172117987:+	FNDC3B	3	172117938	172117987	64778	NM_022763	chr3	+	171757417	172118492	FNDC3B
ILMN_1784630	0.451757	8.28686	4.53883	4.8738e-05	0.00756336	1.92338	Perfect	chr8:1954935:1954984:+	KBTBD11	8	1954935	1954984	9920	NM_014867	chr8	+	1922043	1955109	KBTBD11
ILMN_1709026	0.4322	7.70758	4.53004	5.01064e-05	0.0077507	1.89773	Perfect	chr6:3723241:3723290:-	C6orf145	6	3723241	3723290	221749	NM_183373	chr6	-	3722835	3752246	PXDC1
ILMN_1671554	-0.419923	11.3137	-4.51696	5.22142e-05	0.00802514	1.85956	Perfect	chr2:11967159:11967208:+	LPIN1	2	11967159	11967208	23175	NM_001261428	chr2	+	11817704	11967533	LPIN1
ILMN_1725485	-0.577798	10.4661	-4.51579	5.24059e-05	0.00802896	1.85616	Perfect	chr6:153332076:153332125:-	RGS17	6	153332076	153332125	26575	NM_012419	chr6	-	153332031	153452389	RGS17
ILMN_1812559	0.458412	9.05467	4.51299	5.28691e-05	0.00806845	1.84801	Perfect	chr16:68335321:68335370:+	SLC7A6	16	68335321	68335370	9057	NM_001076785	chr16	+	68298418	68335726	SLC7A6
ILMN_1765641	-0.616299	8.51524	-4.51135	5.31426e-05	0.00806845	1.84323	Perfect	chr7:83590682:83590731:-	SEMA3A	7	83590682	83590731	10371	NM_006080	chr7	-	83587658	83824217	SEMA3A
ILMN_1723020	-0.470193	10.4237	-4.51099	5.32034e-05	0.00806845	1.84217	Perfect	chr5:56191722:56191771:+	MAP3K1	5	56191722	56191771	4214	NM_005921	chr5	+	56110899	56191978	MAP3K1
ILMN_1733443	0.809113	7.71979	4.51021	5.33346e-05	0.00806845	1.83989	Perfect	chr4:70615474:70615523:-	SULT1B1	4	70615474	70615523	27284	NM_014465	chr4	-	70592685	70626430	SULT1B1
ILMN_2364272	-0.51738	10.3476	-4.50369	5.4439e-05	0.0082097	1.82091	Perfect	chr13:98046116:98046165:+	MBNL2	13	98046116	98046165	10150	NM_207304	chr13	+	97874549	98046374	MBNL2
ILMN_1722981	-0.563396	8.31678	-4.50025	5.50304e-05	0.00822157	1.8109	Perfect	chr1:223284003:223284052:-	TLR5	1	223284003	223284052	7100	NM_003268	chr1	-	223282747	223316624	TLR5
ILMN_1715991	-0.544239	7.61005	-4.49664	5.5659e-05	0.00826415	1.80038	Perfect	chr2:192699237:192699286:-	SDPR	2	192699237	192699286	8436	NM_004657	chr2	-	192699031	192712006	SDPR
ILMN_1713496	-0.746867	9.85839	-4.49055	5.67356e-05	0.0083981	1.78263	Perfect	chr2:86066584:86066633:-	ST3GAL5	2	86066584	86066633	8869	NM_003896	chr2	-	86066270	86116157	ST3GAL5
ILMN_1713813	0.503513	7.22181	4.48803	5.71851e-05	0.00840865	1.77533	Perfect	chr17:20404852:20404897:-	KRT16P3	17	20404852	20404897	644945	NR_029393	chr17	-	20404826	20407811	KRT16P3
ILMN_1702775	-0.604377	9.5282	-4.48679	5.74096e-05	0.00840865	1.7717	Perfect	chr11:68216537:68216586:+	LRP5	11	68216537	68216586	4041	NM_002335	chr11	+	68080076	68216743	LRP5
ILMN_1747650	0.490052	6.90895	4.48625	5.75061e-05	0.00840865	1.77014	Perfect	chr6:7881460:7881509:+	BMP6	6	7881460	7881509	654	NR_037616	chr6	-	7881482	8064647	BLOC1S5-TXNDC5
ILMN_1815308	0.671977	9.47027	4.47291	5.99667e-05	0.00871546	1.73134	Perfect	chr2:20400668:20400717:-	SDC1	2	20400668	20400717	6382	NM_001006946	chr2	-	20400557	20425194	SDC1
ILMN_1784287	-0.584918	8.43002	-4.46337	6.17898e-05	0.00892649	1.70361	Perfect	chr1:92148163:92148212:-	TGFBR3	1	92148163	92148212	7049	NM_001195684	chr1	-	92145899	92371559	TGFBR3
ILMN_1788416	-0.574995	9.97799	-4.45652	6.31315e-05	0.00909301	1.68372	Perfect	chr15:81047902:81047951:+	FAM108C1	15	81047902	81047951	58489	NM_021214	chr15	+	80987651	81047962	ABHD17C
ILMN_1763091	-0.498256	9.96658	-4.45173	6.40864e-05	0.009203	1.66982	Perfect	chr14:74182169:74182218:-	C14orf43	14	74182169	74182218	91748	NM_001043318	chr14	-	74181824	74253961	ELMSAN1
ILMN_1797875	0.968569	8.14019	4.43985	6.65161e-05	0.00943921	1.63538	Perfect	chr13:31338347:31338396:+	ALOX5AP	13	31338347	31338396	241	NM_001204406	chr13	+	31287614	31338565	ALOX5AP
ILMN_1784709	-0.393225	11.0312	-4.41853	7.11086e-05	0.01002	1.57358	Perfect	chr5:141380410:141380459:-	GNPDA1	5	141380410	141380459	10007	NM_005471	chr5	-	141380233	141392620	GNPDA1
ILMN_1726153	0.514404	8.15928	4.41797	7.12335e-05	0.01002	1.57196	Perfect***	chr2:112187223:112187272:-	BC070200	2	112187223	112187272	NA	NR_015395	chr2	-	112124590	112252692	MIR4435-1HG
ILMN_1740010	0.365049	9.14143	4.40185	7.4916e-05	0.0105072	1.52531	Perfect	chr14:71576792:71576841:+	PCNX	14	71576792	71576841	22990	NM_014982	chr14	+	71374121	71582099	PCNX
ILMN_1794598	0.438024	9.06629	4.39201	7.72541e-05	0.0107412	1.49687	Perfect	chr3:159609932:159609979:+,chr3:159614512:159614513:+	SCHIP1	3	159609932	159609979	29970	NM_001197113	chr3	+	158787040	159615155	IQCJ-SCHIP1
ILMN_1849494	0.591953	8.12002	4.38451	7.90853e-05	0.0109326	1.4752	Perfect	chr2:25381674:25381723:+	EFR3B	2	25381674	25381723	22979	NM_014971	chr2	+	25264972	25382004	EFR3B
ILMN_2222880	-0.407889	9.19452	-4.38099	7.99581e-05	0.0110216	1.46505	Perfect	chr19:19223551:19223600:+	SLC25A42	19	19223551	19223600	284439	NM_178526	chr19	+	19174802	19223841	SLC25A42
ILMN_1768534	0.534708	13.4819	4.37099	8.24925e-05	0.0113062	1.43618	Perfect	chr3:5026448:5026497:+	BHLHE40	3	5026448	5026497	8553	NM_003670	chr3	+	5021096	5026865	BHLHE40
ILMN_1694389	0.430359	6.98796	4.36449	8.41826e-05	0.0114989	1.41742	Perfect	chr7:101256781:101256830:-	MYL10	7	101256781	101256830	93408	NM_138403	chr7	-	101256604	101272576	MYL10
ILMN_1666845	0.778256	8.36626	4.36375	8.43769e-05	0.0114989	1.41529	Perfect	chr17:39775709:39775758:-	KRT17	17	39775709	39775758	3872	NM_000422	chr17	-	39775691	39780882	KRT17
ILMN_1811790	0.94764	7.51334	4.36158	8.4948e-05	0.011544	1.40905	Perfect	chr20:30432216:30432265:-	FOXS1	20	30432216	30432265	2307	NM_004118	chr20	-	30432102	30433420	FOXS1
ILMN_1691117	-0.42484	11.4529	-4.35712	8.61375e-05	0.0116727	1.39619	Perfect	chr20:44439777:44439826:+	DNTTIP1	20	44439777	44439826	116092	NM_052951	chr20	+	44420575	44440066	DNTTIP1
ILMN_1759023	-0.466366	9.43425	-4.35439	8.68751e-05	0.0117171	1.3883	Perfect	chr4:6304888:6304937:+	WFS1	4	6304888	6304937	7466	NM_001145853	chr4	+	6271576	6304992	WFS1
ILMN_3277332	0.591296	7.0485	4.34474	8.95255e-05	0.0119302	1.36051	Perfect	chr11:17074012:17074061:+	OR7E14P	11	17074012	17074061	10819	NR_045002	chr11	+	17073432	17074591	OR7E14P
ILMN_1709674	0.4467	9.65623	4.33535	9.21791e-05	0.0122499	1.3335	Perfect	chr5:179728103:179728152:-	GFPT2	5	179728103	179728152	9945	NM_005110	chr5	-	179727699	179780315	GFPT2
ILMN_1697409	-0.373141	9.01122	-4.3322	9.30872e-05	0.0123123	1.32443	Perfect	chr1:2495103:2495152:+	TNFRSF14	1	2495103	2495152	8764	NM_001297605	chr1	+	2487803	2497061	TNFRSF14
ILMN_1786021	0.475095	9.01181	4.33195	9.31606e-05	0.0123123	1.3237	Perfect	chr1:146626944:146626993:-	PRKAB2	1	146626944	146626993	5565	NM_005399	chr1	-	146626684	146644168	PRKAB2
ILMN_1660275	-0.38427	8.20954	-4.32965	9.38306e-05	0.0123669	1.31708	Perfect	chr2:20885191:20885240:-	C2orf43	2	20885191	20885240	60526	NR_104233	chr2	-	20883773	21022890	C2orf43
ILMN_1812297	0.37844	10.4058	4.32595	9.49153e-05	0.0123928	1.30645	Perfect	chr2:72356795:72356844:-	CYP26B1	2	72356795	72356844	56603	NM_019885	chr2	-	72356366	72374991	CYP26B1
ILMN_2358540	0.427529	10.5869	4.32382	9.55448e-05	0.0124226	1.30034	Perfect	chr2:161130773:161130822:-	RBMS1	2	161130773	161130822	5937	NM_002897	chr2	-	161128661	161350318	RBMS1
ILMN_2374244	0.364883	10.8158	4.31571	9.79865e-05	0.0126558	1.27701	Perfect	chr12:68054059:68054108:+	DYRK2	12	68054059	68054108	8445	NM_006482	chr12	+	68042511	68056444	DYRK2
ILMN_1677098	0.483869	8.31508	4.30171	0.000102339	0.0130937	1.23683	Perfect	chr17:57478275:57478324:+	YPEL2	17	57478275	57478324	388403	NM_001005404	chr17	+	57409052	57479095	YPEL2
ILMN_1790881	-0.378454	10.5935	-4.29384	0.000104873	0.0133822	1.21423	Perfect	chr2:138722139:138722188:+	HNMT	2	138722139	138722188	3176	NM_006895	chr2	+	138721807	138773934	HNMT
ILMN_2308849	0.391288	12.4017	4.2908	0.000105866	0.0134377	1.20552	Perfect	chr19:54379429:54379478:+	MYADM	19	54379429	54379478	91663	NM_001290193	chr19	+	54368837	54379689	MYADM
ILMN_2128795	-0.489024	10.0322	-4.28602	0.000107446	0.0135184	1.19182	Perfect	chr3:66429500:66429549:-	LRIG1	3	66429500	66429549	26018	NM_015541	chr3	-	66429220	66550845	LRIG1
ILMN_1693233	-0.392738	7.55116	-4.28373	0.000108213	0.0135568	1.18525	Perfect	chr16:85127486:85127535:+	KIAA0513	16	85127486	85127535	9764	NM_001286566	chr16	+	85061356	85127828	KIAA0513
ILMN_1722718	0.713964	9.91215	4.28107	0.000109109	0.0136336	1.17763	Perfect	chr20:6759486:6759535:+	BMP2	20	6759486	6759535	650	NM_001200	chr20	+	6748744	6760910	BMP2
ILMN_1815745	0.647389	10.2858	4.28012	0.00010943	0.0136382	1.17491	Perfect	chr6:21598577:21598626:+	SOX4	6	21598577	21598626	6659	NM_003107	chr6	+	21593971	21598849	SOX4
ILMN_1778523	-0.494523	8.55853	-4.27908	0.000109785	0.0136471	1.17192	Perfect	chr9:72999838:72999887:-	KLF9	9	72999838	72999887	687	NM_001206	chr9	-	72999512	73029573	KLF9
ILMN_1795822	-0.385161	9.53888	-4.27217	0.00011216	0.013903	1.15214	Good	chr15:66626151:66626199:+	DIS3L	15	66626151	66626199	115752	NM_133375	chr15	+	66585632	66626236	DIS3L
ILMN_1788192	-0.48993	10.5247	-4.26278	0.00011547	0.0141707	1.12528	Perfect	chrX:100808798:100808847:+	ARMCX1	X	100808798	100808847	51309	NM_016608	chrX	+	100805513	100809675	ARMCX1
ILMN_1738992	0.535526	7.45455	4.25137	0.000119623	0.014643	1.09263	Perfect	chr1:158813893:158813912:+,chr1:158815377:158815406:+	MNDA	1	158813893	158813912	4332	NM_002432	chr1	+	158801167	158819270	MNDA
ILMN_1810729	0.392993	10.8314	4.24959	0.00012028	0.0146861	1.08757	Good	chr13:30338848:30338897:-	UBL3	13	30338848	30338897	5412	NM_007106	chr13	-	30338544	30424820	UBL3
ILMN_2397521	0.501982	7.40573	4.24742	0.000121091	0.0147476	1.08137	Perfect	chr17:7757768:7757817:+	KDM6B	17	7757768	7757817	23135	NM_001080424	chr17	+	7743234	7758118	KDM6B
ILMN_2232712	0.637861	11.9089	4.22835	0.000128445	0.0155254	1.02691	Perfect	chr5:16665479:16665528:-	MYO10	5	16665479	16665528	4651	NM_012334	chr5	-	16662015	16936385	MYO10
ILMN_1760412	-0.595248	10.658	-4.2179	0.000132657	0.015986	0.997113	Perfect	chr13:26619064:26619113:-	SHISA2	13	26619064	26619113	387914	NM_001007538	chr13	-	26618734	26625198	SHISA2
ILMN_3305938	0.606242	11.3507	4.21726	0.00013292	0.015986	0.995286	Perfect	chr6:134490934:134490983:-	SGK1	6	134490934	134490983	6446	NM_001143676	chr6	-	134490383	134639196	SGK1
ILMN_1714170	0.464441	9.18643	4.21546	0.00013366	0.0160349	0.990157	Perfect	chr1:9429362:9429411:+	SPSB1	1	9429362	9429411	80176	NM_025106	chr1	+	9352940	9429590	SPSB1
ILMN_1712673	-0.492983	10.2577	-4.21124	0.000135411	0.0162045	0.978144	Perfect	chr6:148872633:148872682:+	SASH1	6	148872633	148872682	23328	NM_015278	chr6	+	148663728	148873184	SASH1
ILMN_2061732	0.392525	11.0328	4.20737	0.000137036	0.0163582	0.967132	Perfect	chr1:38268851:38268900:-	YRDC	1	38268851	38268900	79693	NM_024640	chr1	-	38268613	38273865	YRDC
ILMN_1795865	0.399198	10.1213	4.20449	0.00013826	0.0164228	0.958922	Perfect	chr4:1020460:1020509:+	FGFRL1	4	1020460	1020509	53834	NM_001004356	chr4	+	1005609	1020686	FGFRL1
ILMN_1671151	-0.377285	6.9862	-4.19963	0.000140344	0.0165886	0.945106	Good	chr3:25639017:25639067:+	RARB	3	25639017	25639067	5915	NM_001290216	chr3	+	25215822	25639422	RARB
ILMN_3256550	0.730029	7.35861	4.19083	0.000144203	0.0169782	0.920072	Perfect****	chr7:98779506:98779515:-,chr7:98775650:98775689:-	KPNA7	7	98779506	98779515	402569	NM_001145715	chr7	-	98771196	98805089	KPNA7
ILMN_2138765	-0.474337	10.6727	-4.17503	0.000151391	0.0177202	0.87517	Perfect	chr9:19116195:19116244:-	PLIN2	9	19116195	19116244	123	NR_038064	chr9	-	19115758	19127604	PLIN2
ILMN_1729987	0.359803	9.33624	4.1737	0.000152011	0.0177412	0.871399	Perfect	chr20:36033519:36033568:+	SRC	20	36033519	36033568	6714	NM_005417	chr20	+	35973087	36033835	SRC
ILMN_1754842	0.45919	9.30543	4.17307	0.000152309	0.0177412	0.869595	Perfect	chr20:35156769:35156818:+	DLGAP4	20	35156769	35156818	22839	NM_014902	chr20	+	34894244	35157040	DLGAP4
ILMN_1787509	-0.421231	9.75228	-4.16538	0.000155954	0.0180396	0.847772	Perfect	chr20:62189568:62189617:-	PRIC285	20	62189568	62189617	85441	NM_001037335	chr20	-	62189438	62205592	HELZ2
ILMN_1659766	-0.47153	11.6193	-4.16529	0.000155996	0.0180396	0.847523	Perfect	chr10:121437038:121437087:+	BAG3	10	121437038	121437087	9531	NM_004281	chr10	+	121410881	121437329	BAG3
ILMN_1729368	-0.382414	9.86185	-4.16355	0.000156832	0.0180929	0.842587	Perfect	chr10:35927486:35927535:-	FZD8	10	35927486	35927535	8325	NM_031866	chr10	-	35927176	35930362	FZD8
ILMN_1776464	-0.445019	11.9844	-4.15514	0.000160937	0.0184778	0.818749	Perfect****	chr13:24995270:24995319:-	PARP4	13	24995270	24995319	143	NM_006437	chr13	-	24995068	25086948	PARP4
ILMN_2388547	-0.50752	7.81865	-4.15419	0.000161409	0.0184879	0.816048	Perfect	chr13:43462294:43462343:-	EPSTI1	13	43462294	43462343	94240	NM_033255	chr13	-	43460523	43566407	EPSTI1
ILMN_2403852	0.49349	9.18931	4.15157	0.000162712	0.0185929	0.808629	Perfect	chr17:76670460:76670509:-	CYTH1	17	76670460	76670509	9267	NM_017456	chr17	-	76670128	76778424	CYTH1
ILMN_1767542	-0.363927	8.43778	-4.14521	0.000165921	0.0188698	0.790617	Perfect	chr15:71173941:71173990:-	THAP10	15	71173941	71173990	56906	NM_001284357	chr15	+	71145577	71342436	LRRC49
ILMN_1723124	-0.370151	8.09933	-4.13838	0.000169435	0.0192241	0.771282	Perfect	chr15:49621668:49621717:+	GALK2	15	49621668	49621717	2585	NM_152647	chr15	-	49620591	49913118	FAM227B
ILMN_2128639	0.507118	9.80092	4.13715	0.000170076	0.0192514	0.767798	Good	chr10:11914153:11914202:+	C10orf47	10	11914153	11914202	254427	NM_153256	chr10	+	11865396	11914276	PROSER2
ILMN_1747451	0.47152	7.91228	4.13599	0.000170684	0.0192722	0.764507	Perfect****	chrX:219773:219822:+	PLCXD1	X	219773	219822	55344	NR_028057	chrX	+	192990	220022	PLCXD1
ILMN_1674285	-0.408987	9.43693	-4.13312	0.000172193	0.0193544	0.75639	Perfect***	chr6:3019504:3019553:-	LOC401233	6	3019504	3019553	401233	NM_000904	chr6	+	3000049	3020110	NQO2
ILMN_1794803	-0.422727	7.74372	-4.11459	0.000182253	0.0203425	0.704029	Perfect	chrX:43808080:43808129:-	NDP	X	43808080	43808129	4693	NM_000266	chrX	-	43808023	43832921	NDP
ILMN_1693004	-0.358266	9.23911	-4.11256	0.000183389	0.0203653	0.698299	Perfect	chr20:35406033:35406082:-	KIAA0889	20	35406033	35406082	140710	NM_199181	chr20	-	35405844	35488276	SOGA1
ILMN_1798360	0.850154	8.10945	4.11196	0.000183726	0.0203653	0.696603	Perfect	chr2:237490784:237490833:+	CXCR7	2	237490784	237490833	57007	NM_020311	chr2	+	237478379	237490994	ACKR3
ILMN_2148785	-0.477747	9.0686	-4.10487	0.000187754	0.0207639	0.676608	Perfect	chr1:89518449:89518498:-	GBP1	1	89518449	89518498	2633	NM_002053	chr1	-	89517986	89531043	GBP1
ILMN_1669982	0.418339	6.47233	4.09847	0.000191468	0.0210777	0.658549	Perfect	chr2:56613130:56613179:+	CCDC85A	2	56613130	56613179	114800	NM_001080433	chr2	+	56411257	56613309	CCDC85A
ILMN_1803593	0.439552	7.88294	4.09636	0.00019271	0.021166	0.652588	Perfect	chr17:44841820:44841869:-	WNT3	17	44841820	44841869	7473	NM_030753	chr17	-	44839871	44896126	WNT3
ILMN_1701006	-0.410655	7.92539	-4.09561	0.000193151	0.0211661	0.650483	Perfect	chr17:43247236:43247285:+	HEXIM2	17	43247236	43247285	124790	NM_144608	chr17	+	43238263	43247406	HEXIM2
ILMN_1793672	-0.375986	10.2883	-4.09403	0.000194083	0.0212199	0.646045	Perfect	chr19:46268148:46268197:-	SIX5	19	46268148	46268197	147912	NM_175875	chr19	-	46268042	46272497	SIX5
ILMN_1776516	-0.385932	8.48338	-4.09113	0.000195813	0.0213122	0.637865	Perfect	chr15:41795685:41795734:+	ITPKA	15	41795685	41795734	3706	NM_002220	chr15	+	41786055	41795757	ITPKA
ILMN_1687768	-0.427716	9.78363	-4.08742	0.000198049	0.0214172	0.627402	Perfect	chr6:126251864:126251913:+	NCOA7	6	126251864	126251913	135112	NM_001199619	chr6	+	126102306	126253176	NCOA7
ILMN_2349138	0.37123	9.28832	4.08731	0.000198114	0.0214172	0.627099	Perfect	chr1:151023936:151023985:-	CDC42SE1	1	151023936	151023985	56882	NM_001038707	chr1	-	151023446	151032125	CDC42SE1
ILMN_1682738	-0.447033	9.9505	-4.08636	0.000198687	0.0214311	0.624434	Perfect	chr15:67487235:67487284:+	SMAD3	15	67487235	67487284	4088	NM_005902	chr15	+	67358194	67487533	SMAD3
ILMN_2052208	0.357204	11.0989	4.07843	0.000203559	0.0218585	0.602109	Perfect	chr1:68153584:68153633:+	GADD45A	1	68153584	68153633	1647	NM_001199741	chr1	+	68150859	68154021	GADD45A
ILMN_1726547	-0.541403	8.4381	-4.07573	0.000205248	0.0219419	0.594494	Perfect	chr6:136879938:136879938:-,chr6:136878908:136878956:-	MAP3K5	6	136879938	136879938	4217	NM_005923	chr6	-	136878186	137113656	MAP3K5
ILMN_1663866	0.757334	13.3623	4.07381	0.000206451	0.0220216	0.589109	Perfect	chr5:135399272:135399321:+	TGFBI	5	135399272	135399321	7045	NM_000358	chr5	+	135364583	135399507	TGFBI
ILMN_1680618	0.529691	11.8506	4.07272	0.000207138	0.022046	0.586047	Perfect	chr8:128753012:128753061:+	MYC	8	128753012	128753061	4609	NM_002467	chr8	+	128748314	128753680	MYC
ILMN_2173740	-0.397511	8.90309	-4.05241	0.000220374	0.0232661	0.528975	Perfect	chr12:48541819:48541868:-	ASB8	12	48541819	48541868	140461	NM_024095	chr12	-	48541571	48551377	ASB8
ILMN_2336609	-0.513816	9.41044	-4.05217	0.000220537	0.0232661	0.528296	Perfect	chr11:85405818:85405867:-	SYTL2	11	85405818	85405867	54843	NM_032943	chr11	-	85405264	85522202	SYTL2
ILMN_2069286	0.765286	7.09494	4.04103	0.000228146	0.0238078	0.497051	Perfect	chr4:40356747:40356796:+	CHRNA9	4	40356747	40356796	55584	NM_017581	chr4	+	40337345	40357234	CHRNA9
ILMN_2124241	-0.370997	8.12995	-4.02883	0.000236775	0.0246016	0.462859	Perfect	chrX:105452379:105452428:+	MUM1L1	X	105452379	105452428	139221	NM_001171020	chrX	+	105412297	105452949	MUM1L1
ILMN_2342695	0.393875	8.60589	4.02591	0.000238887	0.0247201	0.454683	Perfect	chr7:538064:538113:-	PDGFA	7	538064	538113	5154	NM_002607	chr7	-	536896	559481	PDGFA
ILMN_2413318	0.429569	8.30307	4.02583	0.000238943	0.0247201	0.454464	Perfect	chr15:40845922:40845971:-	C15orf57	15	40845922	40845971	90416	NM_001289132	chr15	-	40823539	40857256	C15orf57
ILMN_1794017	0.366624	10.4594	4.0222	0.000241593	0.0249406	0.44431	Perfect	chr19:40928568:40928617:-	SERTAD1	19	40928568	40928617	29950	NM_013376	chr19	-	40928408	40931932	SERTAD1
ILMN_1655595	0.409736	13.3662	4.01627	0.000245985	0.0253396	0.427721	Perfect	chr2:224839942:224839991:-	SERPINE2	2	224839942	224839991	5270	NM_001136528	chr2	-	224839764	224904036	SERPINE2
ILMN_1686623	0.754064	8.95045	4.01083	0.000250088	0.0256524	0.412493	Perfect	chr5:149432913:149432962:-	CSF1R	5	149432913	149432962	1436	NM_005211	chr5	-	149432853	149492935	CSF1R
ILMN_2347068	-0.399165	11.0011	-4.00935	0.000251211	0.0257127	0.408369	Perfect	chr19:2037716:2037765:-	MKNK2	19	2037716	2037765	2872	NM_017572	chr19	-	2037469	2051243	MKNK2
ILMN_2364131	0.476039	10.3297	3.99919	0.000259075	0.0264614	0.379991	Perfect	chr20:43122960:43123009:+	TTPAL	20	43122960	43123009	79183	NM_001261839	chr20	+	43104525	43123244	TTPAL
ILMN_1678961	-0.389681	9.04583	-3.99597	0.000261621	0.0266649	0.37099	Perfect	chr10:13686014:13686063:-	FRMD4A	10	13686014	13686063	55691	NM_018027	chr10	-	13685705	14372866	FRMD4A
ILMN_2135756	0.692542	8.72784	3.99074	0.000265798	0.0270333	0.356414	Perfect	chr21:44949414:44949463:-	HSF2BP	21	44949414	44949463	11077	NM_007031	chr21	-	44949071	45079374	HSF2BP
ILMN_1724994	0.505461	8.76418	3.99005	0.000266361	0.0270334	0.354466	Perfect	chr13:111164872:111164921:+	COL4A2	13	111164872	111164921	1284	NM_001846	chr13	+	110959630	111165373	COL4A2
ILMN_1777853	0.567507	8.08773	3.98654	0.000269209	0.0272649	0.344679	Perfect	chr2:8997442:8997491:-	MBOAT2	2	8997442	8997491	129642	NM_138799	chr2	-	8996700	9143876	MBOAT2
ILMN_1802888	0.402596	10.0042	3.98142	0.000273414	0.0276326	0.330416	Perfect	chrX:152141714:152141763:+	ZNF185	X	152141714	152141763	7739	NM_001178109	chrX	+	152082985	152142025	ZNF185
ILMN_1746784	-0.516919	8.92757	-3.97663	0.000277408	0.0278607	0.317071	Perfect	chr13:78338091:78338140:+	SLAIN1	13	78338091	78338140	122060	NM_001242868	chr13	+	78271988	78338377	SLAIN1
ILMN_1667857	-0.362662	9.63853	-3.97244	0.000280947	0.0280988	0.305409	Perfect	chr12:113629848:113629897:+	C12orf52	12	113629848	113629897	84934	NM_032848	chr12	+	113623330	113630173	RITA1
ILMN_1724826	0.417323	9.51856	3.95487	0.000296277	0.0294484	0.256533	Perfect****	chr12:32895636:32895682:+,chr12:32896288:32896290:+	DNM1L	12	32895636	32895682	10059	NM_012062	chr12	+	32832133	32898584	DNM1L
ILMN_1673941	0.433525	8.35138	3.95301	0.000297951	0.0295391	0.251352	Perfect	chr6:17292912:17292961:+	RBM24	6	17292912	17292961	221662	NM_001143942	chr6	+	17281808	17294099	RBM24
ILMN_1777895	-0.339388	9.52164	-3.95191	0.000298937	0.0295391	0.248314	Perfect	chr17:30380326:30380375:+	LRRC37B	17	30380326	30380375	114659	NM_052888	chr17	+	30348154	30380519	LRRC37B
ILMN_1785060	0.338521	8.73599	3.94978	0.000300872	0.0296599	0.24238	Good	chr10:82279113:82279162:+	TSPAN14	10	82279113	82279162	81619	NM_001128309	chr10	+	82214037	82282391	TSPAN14
ILMN_2196347	-0.433463	9.52262	-3.94432	0.000305869	0.0300294	0.227233	Perfect	chr12:12875109:12875158:+	CDKN1B	12	12875109	12875158	1027	NM_004064	chr12	+	12870203	12875316	CDKN1B
ILMN_1708348	-0.486675	9.36217	-3.93964	0.000310219	0.0303055	0.214245	Perfect	chr10:135076196:135076245:-	ADAM8	10	135076196	135076245	101	NM_001164489	chr10	-	135075919	135090407	ADAM8
ILMN_2049909	0.59981	7.41029	3.9386	0.000311201	0.0303055	0.21134	Perfect****	chr4:70898954:70898970:+,chr4:70901984:70902016:+	HTN3	4	70898954	70898970	3347	NM_000200	chr4	+	70894129	70902255	HTN3
ILMN_2239774	0.438741	7.60632	3.93345	0.000316066	0.0307172	0.197076	Perfect	chr8:124220787:124220836:+	FAM83A	8	124220787	124220836	84985	NM_207006	chr8	+	124191286	124222319	FAM83A
ILMN_1705442	0.380781	11.61	3.92399	0.000325213	0.0314592	0.170849	Perfect	chr16:66647381:66647430:+	CMTM3	16	66647381	66647430	123920	NR_037613	chr16	+	66637934	66647795	CMTM3
ILMN_2403237	-0.597378	7.63883	-3.92353	0.000325664	0.0314592	0.169575	Perfect	chr7:29553736:29553785:+	CHN2	7	29553736	29553785	1124	NM_001293069	chr7	+	29186162	29553951	CHN2
ILMN_1801313	0.403898	8.30219	3.92282	0.000326365	0.0314638	0.167597	Perfect	chr3:150459292:150459341:-	SIAH2	3	150459292	150459341	6478	NM_005067	chr3	-	150458909	150481263	SIAH2
ILMN_1673030	-0.585582	8.07024	-3.91604	0.000333093	0.0320482	0.148842	Perfect	chr12:108685567:108685616:-	CMKLR1	12	108685567	108685616	1240	NM_001142343	chr12	-	108681820	108733094	CMKLR1
ILMN_1747673	-0.443945	7.06866	-3.90883	0.000340404	0.0325576	0.128886	Perfect	chr22:29708987:29709036:-	RASL10A	22	29708987	29709036	10633	NM_006477	chr22	-	29708921	29711745	RASL10A
ILMN_1771376	0.322292	12.8535	3.90881	0.000340418	0.0325576	0.128848	Perfect	chr1:160185048:160185097:+	PEA15	1	160185048	160185097	8682	NM_001297577	chr1	+	160175108	160185166	PEA15
ILMN_2139816	-0.441555	9.94972	-3.90631	0.000342988	0.0327358	0.121936	Perfect	chr1:109466728:109466777:+	GPSM2	1	109466728	109466777	29899	NM_013296	chr1	+	109419602	109473044	GPSM2
ILMN_2169439	0.530428	10.561	3.90437	0.000345003	0.0327358	0.116554	Perfect	chr2:187544862:187544911:+	ITGAV	2	187544862	187544911	3685	NM_002210	chr2	+	187454789	187545629	ITGAV
ILMN_1683023	0.479108	10.9779	3.89736	0.000352351	0.0333673	0.0971875	Perfect	chr4:157683101:157683150:-	PDGFC	4	157683101	157683150	56034	NR_036641	chr4	-	157682762	157892546	PDGFC
ILMN_1656826	0.443955	8.78271	3.89401	0.000355915	0.0335646	0.0879405	Perfect	chr4:170016141:170016190:-	SH3RF1	4	170016141	170016190	57630	NM_020870	chr4	-	170015406	170192249	SH3RF1
ILMN_1743396	0.387716	8.27807	3.89279	0.000357225	0.0335646	0.084567	Good	chr4:8368527:8368575:-	ACOX3	4	8368527	8368575	8310	NM_001101667	chr4	-	8368008	8442452	ACOX3
ILMN_1781285	0.508671	10.522	3.89279	0.000357226	0.0335646	0.0845644	Perfect	chr5:172195477:172195526:-	DUSP1	5	172195477	172195526	1843	NM_004417	chr5	-	172195092	172198203	DUSP1
ILMN_1682792	0.385246	9.95418	3.89086	0.000359295	0.0336276	0.079258	Perfect	chr6:41900533:41900582:+	BYSL	6	41900533	41900582	705	NM_004053	chr6	+	41888964	41900784	BYSL
ILMN_1660858	-0.392058	8.42632	-3.88252	0.000368409	0.0342144	0.0562446	Perfect	chr11:66099723:66099772:-	RIN1	11	66099723	66099772	9610	NM_004292	chr11	-	66099541	66104000	RIN1
ILMN_1762407	-0.356602	8.55495	-3.88067	0.000370462	0.0342727	0.0511408	Perfect	chr20:60963851:60963900:-	CABLES2	20	60963851	60963900	81928	NM_031215	chr20	-	60963685	60982339	CABLES2
ILMN_1789040	-0.496593	8.34764	-3.8756	0.000376139	0.0346646	0.0371719	Perfect	chr13:88331665:88331714:+	SLITRK5	13	88331665	88331714	26050	NM_015567	chr13	+	88324869	88331870	SLITRK5
ILMN_1699496	-0.398987	10.5244	-3.87455	0.000377327	0.0346742	0.034275	Perfect	chr11:45954322:45954371:-	PHF21A	11	45954322	45954371	51317	NM_016621	chr11	-	45950869	46142985	PHF21A
ILMN_2138589	-0.517345	7.9513	-3.87424	0.000377684	0.0346742	0.0334062	Perfect	chr2:112786529:112786578:+	MERTK	2	112786529	112786578	10461	NM_006343	chr2	+	112656190	112786945	MERTK
ILMN_1805466	-0.371255	10.5717	-3.87181	0.000380441	0.0348608	0.0267258	Perfect	chr17:70121981:70122030:+	SOX9	17	70121981	70122030	6662	NM_000346	chr17	+	70117160	70122560	SOX9
ILMN_1736834	0.379795	7.37304	3.85777	0.00039679	0.0361893	-0.0119115	Perfect	chr3:170110080:170110129:+	SKIL	3	170110080	170110129	6498	NM_001145098	chr3	+	170075472	170114637	SKIL
ILMN_1790228	0.51782	7.98006	3.85288	0.00040264	0.0365468	-0.0253481	Perfect	chr15:91426334:91426383:+	FURIN	15	91426334	91426383	5045	NM_002569	chr15	+	91411821	91426688	FURIN
ILMN_2262044	-0.370725	8.46875	-3.84842	0.000408054	0.036899	-0.0376103	Perfect	chr8:145051331:145051380:-	PARP10	8	145051331	145051380	84875	NM_032789	chr8	-	145051319	145060635	PARP10
ILMN_2325506	0.357848	8.83276	3.84707	0.000409704	0.0369786	-0.0413137	Perfect	chr20:49493646:49493695:+	BCAS4	20	49493646	49493695	55653	NM_198799	chr20	+	49411430	49493714	BCAS4
ILMN_1755792	0.415288	7.57797	3.83769	0.000421355	0.0378192	-0.067053	Perfect	chr12:27478363:27478412:+	STK38L	12	27478363	27478412	23012	NM_015000	chr12	+	27397077	27478890	STK38L
ILMN_1759097	0.353076	9.7015	3.83457	0.000425307	0.038055	-0.0756217	Perfect	chr1:151040632:151040681:+	MLLT11	1	151040632	151040681	10962	NM_006818	chr1	+	151032150	151040973	MLLT11
ILMN_2410038	-0.368417	10.9649	-3.83435	0.000425584	0.038055	-0.0762191	Perfect	chr11:58922294:58922343:+	FAM111A	11	58922294	58922343	63901	NM_001142520	chr11	+	58910317	58922511	FAM111A
ILMN_1689037	0.484878	9.40395	3.83217	0.000428365	0.0381618	-0.0821958	Perfect	chr18:47118442:47118491:+	LIPG	18	47118442	47118491	9388	NM_006033	chr18	+	47088426	47119278	LIPG
ILMN_1699357	-0.346853	7.4308	-3.82719	0.000434786	0.0386101	-0.0958491	Perfect	chr5:131730958:131731007:+	SLC22A5	5	131730958	131731007	6584	NM_003060	chr5	+	131705400	131731306	SLC22A5
ILMN_1759513	0.385179	10.6828	3.82633	0.000435903	0.0386188	-0.0982043	Perfect	chr2:151325056:151325105:-	RND3	2	151325056	151325105	390	NM_001254738	chr2	-	151324706	151344209	RND3
ILMN_3242586	-0.357509	9.47724	-3.82337	0.000439768	0.0388896	-0.106305	Perfect	chr1:228882268:228882317:+	RHOU	1	228882268	228882317	58480	NR_037962	chr1	+	228780393	228882416	RHOU
ILMN_1804396	-0.423039	11.4979	-3.799	0.000472916	0.0415916	-0.172968	Perfect	chr14:77491396:77491445:-	IRF2BPL	14	77491396	77491445	64207	NM_024496	chr14	-	77490885	77495042	IRF2BPL
ILMN_1671731	-0.544741	9.24944	-3.78959	0.000486345	0.0426168	-0.198645	Perfect	chr10:99437232:99437281:-	AVPI1	10	99437232	99437281	60370	NM_021732	chr10	-	99437180	99447015	AVPI1
ILMN_1768282	-0.322077	8.74605	-3.77927	0.000501499	0.0436268	-0.226777	Perfect	chr20:44470111:44470160:+	SNX21	20	44470111	44470160	90203	NM_033421	chr20	+	44462469	44471914	SNX21
ILMN_1728048	-0.330959	10.1565	-3.77499	0.000507919	0.0438256	-0.238438	Perfect****	chr10:38667324:38667373:+	HSD17B7P2	10	38667324	38667373	51478	NR_003086	chr10	+	38645307	38667433	HSD17B7P2
ILMN_2316918	-0.354039	8.3175	-3.77433	0.000508909	0.0438256	-0.240221	Perfect	chr10:91342812:91342861:-	PANK1	10	91342812	91342861	53354	NM_148977	chr10	-	91339253	91405329	PANK1
ILMN_1758311	0.462535	12.4276	3.77153	0.000513157	0.0440829	-0.247842	Perfect	chr10:5500027:5500076:+	NET1	10	5500027	5500076	10276	NM_001047160	chr10	+	5454513	5501019	NET1
ILMN_1717809	0.36456	8.57802	3.77027	0.00051509	0.0441701	-0.251288	Perfect	chr20:3914010:3914059:-	RNF24	20	3914010	3914059	11237	NM_001134338	chr20	-	3912068	3996216	RNF24
ILMN_2353642	0.351728	9.53187	3.769	0.000517031	0.0442576	-0.254735	Perfect	chr1:44442888:44442888:+,chr1:44443653:44443701:+	ATP6V0B	1	44442888	44442888	533	NM_004047	chr1	+	44440319	44443972	ATP6V0B
ILMN_3249608	0.470744	9.54626	3.7652	0.000522894	0.044426	-0.265071	Perfect	chr12:133302744:133302793:-	ANKLE2	12	133302744	133302793	23141	NM_015114	chr12	-	133302252	133338474	ANKLE2
ILMN_1794638	0.42363	6.77574	3.75932	0.000532095	0.045066	-0.281054	Perfect	chr6:153080652:153080701:+	VIP	6	153080652	153080701	7432	NM_194435	chr6	+	153071931	153080902	VIP
ILMN_1889752	0.386939	8.88096	3.75459	0.000539614	0.0454959	-0.293914	Perfect	chr6:11138427:11138476:+	LOC221710	6	11138427	11138476	221710	NM_001135575	chr6	+	11094265	11138969	SMIM13
ILMN_1840252	-0.313445	6.81003	-3.75447	0.000539805	0.0454959	-0.294238	Perfect	chr3:138723231:138723280:-	PRR23A	3	138723231	138723280	729627	NM_001134659	chr3	-	138722803	138725110	PRR23A
ILMN_1770905	-0.384441	8.10403	-3.75325	0.000541765	0.0454959	-0.297558	Perfect	chr9:91628280:91628329:-	SHC3	9	91628280	91628329	53358	NM_016848	chr9	-	91620685	91793682	SHC3
ILMN_1728224	-0.357744	9.14157	-3.753	0.000542165	0.0454959	-0.298235	Perfect	chr20:61445076:61445125:+	OGFR	20	61445076	61445125	11054	NM_007346	chr20	+	61436176	61445352	OGFR
ILMN_1673896	-0.337474	7.09951	-3.75044	0.000546288	0.0457049	-0.305177	Perfect	chr3:185200327:185200376:+	MAP3K13	3	185200327	185200376	9175	NM_001242314	chr3	+	185000728	185206882	MAP3K13
ILMN_1807044	-0.332272	10.7742	-3.74747	0.000551114	0.0459488	-0.313235	Perfect	chr9:138824938:138824987:-	UBAC1	9	138824938	138824987	10422	NM_016172	chr9	-	138824814	138853226	UBAC1
ILMN_1695354	-0.451461	8.64801	-3.74258	0.000559158	0.0464772	-0.326509	Perfect	chr15:40380331:40380380:-	BMF	15	40380331	40380380	90427	NM_001003943	chr15	-	40380090	40401085	BMF
ILMN_2314169	0.522221	8.54642	3.74228	0.000559654	0.0464772	-0.32732	Perfect	chr12:28116486:28116535:-	PTHLH	12	28116486	28116535	5744	NM_198965	chr12	-	28111016	28124916	PTHLH
ILMN_1662481	0.533911	6.87432	3.73564	0.000570759	0.047259	-0.345318	Good****	chr4:70918818:70918844:+,chr4:70920039:70920059:+,chr4:70920138:70920139:+	HTN1	4	70918818	70918844	3346	NM_002159	chr4	+	70916131	70924565	HTN1
ILMN_1724040	0.388945	11.3082	3.73322	0.000574868	0.0475175	-0.351888	Perfect	chr2:110376439:110376488:+	ANKRD57	2	110376439	110376488	65124	NM_023016	chr2	+	110371910	110376564	SOWAHC
ILMN_1774708	0.34724	7.58711	3.7311	0.000578479	0.0477339	-0.357622	Perfect	chr12:56214558:56214607:+	ORMDL2	12	56214558	56214607	29095	NM_014182	chr12	+	56211805	56214959	ORMDL2
ILMN_1746148	-0.403166	7.38159	-3.72241	0.000593533	0.0487571	-0.381149	Perfect	chr3:196388555:196388604:+	LRRC33	3	196388555	196388604	375387	NM_198565	chr3	+	196366655	196388874	NRROS
ILMN_2259818	0.417257	8.45934	3.72219	0.000593919	0.0487571	-0.381743	Perfect	chr3:196746042:196746091:-	MFI2	3	196746042	196746091	4241	NM_005929	chr3	-	196728611	196756687	MFI2
ILMN_1714600	0.368699	9.50856	3.71746	0.000602276	0.0491913	-0.394538	Perfect	chr12:78606117:78606166:+	NAV3	12	78606117	78606166	89795	NM_014903	chr12	+	78225068	78606792	NAV3
ILMN_1709634	-0.363743	10.5981	-3.71363	0.000609129	0.0496273	-0.404896	Perfect	chr5:10279592:10279641:-	CMBL	5	10279592	10279641	134147	NM_138809	chr5	-	10277706	10308168	CMBL
ILMN_1800512	0.887544	9.12818	3.71332	0.000609677	0.0496273	-0.405719	Perfect	chr22:35789915:35789964:+	HMOX1	22	35789915	35789964	3162	NM_002133	chr22	+	35777059	35790207	HMOX1
ILMN_2082314	0.390997	9.8691	3.71137	0.000613195	0.0498293	-0.410986	Perfect	chr22:35743878:35743927:+	TOM1	22	35743878	35743927	10043	NM_001135729	chr22	+	35695267	35743987	TOM1
ILMN_1745724	0.388591	6.85709	3.70465	0.000625469	0.050741	-0.429127	Perfect	chr6:7389744:7389793:-	CAGE1	6	7389744	7389793	285782	NM_001170692	chr6	-	7326886	7389942	CAGE1
ILMN_1695475	0.438085	8.21356	3.70052	0.000633134	0.0511902	-0.440275	Perfect	chr7:80372285:80372334:-	SEMA3C	7	80372285	80372334	10512	NM_006379	chr7	-	80371853	80548667	SEMA3C
ILMN_1784178	-0.359348	6.95982	-3.69842	0.000637069	0.0514219	-0.445946	Perfect****	chr2:27668612:27668621:-,chr2:27668277:27668316:-	IFT172	2	27668612	27668621	26160	NM_015662	chr2	-	27667239	27712678	IFT172
ILMN_1806010	-0.373963	7.56628	-3.6973	0.000639166	0.0515048	-0.448954	Perfect	chr6:43192024:43192073:+	CUL9	6	43192024	43192073	23113	NM_015089	chr6	+	43149921	43192325	CUL9
ILMN_1710207	-0.361242	10.3891	-3.69497	0.000643569	0.0516865	-0.455236	Perfect	chr10:102724690:102724739:+	FAM178A	10	102724690	102724739	55719	NM_018121	chr10	+	102672325	102724891	FAM178A
ILMN_1764177	0.581706	10.6692	3.68808	0.000656766	0.0523413	-0.47381	Perfect	chr6:15521923:15521972:+	JARID2	6	15521923	15521972	3720	NM_004973	chr6	+	15246205	15522273	JARID2
ILMN_1718629	0.365061	9.88052	3.68213	0.000668379	0.0531466	-0.489846	Perfect	chr21:16334028:16334077:-	NRIP1	21	16334028	16334077	8204	NM_003489	chr21	-	16333555	16437126	NRIP1
ILMN_1804652	-0.486468	8.92653	-3.68057	0.000671456	0.0532154	-0.494048	Perfect	chr17:40820056:40820105:-	PLEKHH3	17	40820056	40820105	79990	NR_073573	chr17	-	40819931	40829048	PLEKHH3
ILMN_2201678	0.313859	10.4451	3.67652	0.000679491	0.0537636	-0.504929	Perfect	chr3:120113480:120113529:-	FSTL1	3	120113480	120113529	11167	NM_007085	chr3	-	120113060	120169918	FSTL1
ILMN_1662942	-0.332357	7.65013	-3.67234	0.000687893	0.054339	-0.51617	Perfect****	chr6:160903720:160903766:-	LPAL2	6	160903720	160903766	80350	NR_028093	chr6	-	160887586	160932156	LPAL2
ILMN_1699695	-0.442832	11.3709	-3.66729	0.000698169	0.0550603	-0.529731	Perfect	chr6:47199497:47199546:-	TNFRSF21	6	47199497	47199546	27242	NM_014452	chr6	-	47199262	47277683	TNFRSF21
ILMN_2401641	-0.49039	9.05727	-3.66498	0.000702917	0.0553441	-0.53593	Perfect	chr17:19580442:19580491:+	ALDH3A2	17	19580442	19580491	224	NM_000382	chr17	+	19552063	19580908	ALDH3A2
ILMN_2329885	0.344294	8.30574	3.66369	0.000705601	0.0554646	-0.539415	Perfect****	chr4:119444573:119444600:+,chr4:119459016:119459037:+	CEP170L	4	119444573	119444600	9859	NR_003135	chr4	+	119437494	119475359	CEP170P1
ILMN_1670926	-0.416003	11.1879	-3.65999	0.000713307	0.0559554	-0.549347	Perfect	chr10:125767403:125767452:-	CHST15	10	125767403	125767452	51363	NM_001270764	chr10	-	125767181	125853123	CHST15
ILMN_1768273	0.334716	8.28145	3.65952	0.000714286	0.0559554	-0.550601	Perfect	chr8:99170323:99170372:+	POP1	8	99170323	99170372	10940	NM_001145860	chr8	+	99129520	99172069	POP1
ILMN_1798543	0.35648	9.00539	3.65834	0.000716772	0.0559768	-0.553778	Perfect	chr2:197002399:197002448:-	STK17B	2	197002399	197002448	9262	NM_004226	chr2	-	196998306	197036336	STK17B
ILMN_1694778	-0.493674	11.0914	-3.65674	0.000720136	0.0561484	-0.558059	Perfect	chr12:53345408:53345429:+,chr12:53345515:53345542:+	KRT18	12	53345408	53345429	3875	NM_199187	chr12	+	53342654	53346685	KRT18
ILMN_1685339	0.4016	7.53683	3.65573	0.00072227	0.0562237	-0.560764	Perfect	chr15:63362633:63362682:+	TPM1	15	63362633	63362682	7168	NM_001018004	chr15	+	63334837	63364113	TPM1
ILMN_1701308	1.22466	8.60873	3.6532	0.00072766	0.0564605	-0.567561	Perfect	chr17:48261601:48261650:-	COL1A1	17	48261601	48261650	1277	NM_000088	chr17	-	48261456	48279000	COL1A1
ILMN_1726786	-0.325762	9.45136	-3.65037	0.000733706	0.056838	-0.575126	Perfect	chr22:40731268:40731317:+	TNRC6B	22	40731268	40731317	23112	NM_001024843	chr22	+	40440820	40731812	TNRC6B
ILMN_2319588	-0.373938	7.57131	-3.63785	0.000761123	0.0586785	-0.60866	Perfect	chr16:83999581:83999630:+	OSGIN1	16	83999581	83999630	29948	NM_182981	chr16	+	83986826	83999937	OSGIN1
ILMN_1692219	-0.416501	8.44463	-3.6335	0.000770884	0.0590594	-0.620305	Perfect	chr8:37716600:37716649:-	RAB11FIP1	8	37716600	37716649	80223	NM_025151	chr8	-	37716464	37757015	RAB11FIP1
ILMN_1800935	-0.302063	9.39509	-3.63346	0.000770975	0.0590594	-0.620412	Perfect	chr1:231136033:231136082:+	ARV1	1	231136033	231136082	64801	NM_022786	chr1	+	231114822	231136479	ARV1
ILMN_3281480	0.397245	7.83474	3.63042	0.000777859	0.059492	-0.628535	Perfect	chr3:151501971:151502020:+	LOC201651	3	151501971	151502020	NA	NR_031678	chr3	+	151347319	151542394	MIR548H2
ILMN_1670817	0.326776	10.2811	3.6285	0.000782236	0.0597318	-0.633663	Perfect	chr4:7062028:7062077:-	GRPEL1	4	7062028	7062077	80273	NM_025196	chr4	-	7061779	7069800	GRPEL1
ILMN_3300640	-0.43175	7.20057	-3.62599	0.000787999	0.0597432	-0.640369	Perfect	chr4:248588:248637:+	ZNF876P	4	248588	248637	642280	NR_027481	chr4	+	206388	249773	ZNF876P
ILMN_1724493	0.351538	10.1911	3.62575	0.000788551	0.0597432	-0.641009	Perfect	chr15:52015556:52015605:-	LYSMD2	15	52015556	52015605	256586	NM_001143917	chr15	-	52015260	52043650	LYSMD2
ILMN_1701052	-0.375668	9.49859	-3.62476	0.000790856	0.0597792	-0.643675	Perfect	chr17:40818869:40818918:+	TUBG2	17	40818869	40818918	27175	NM_016437	chr17	+	40811265	40819024	TUBG2
ILMN_1757697	-0.380515	8.18505	-3.62445	0.000791556	0.0597792	-0.644483	Perfect	chr4:178283443:178283492:+	NEIL3	4	178283443	178283492	55247	NM_018248	chr4	+	178230990	178284092	NEIL3
ILMN_2169761	-0.408807	10.0778	-3.62187	0.000797555	0.0599532	-0.651381	Perfect	chr12:39046289:39046338:-	CPNE8	12	39046289	39046338	144402	NM_153634	chr12	-	39046001	39299420	CPNE8
ILMN_1794239	0.346076	6.78293	3.61839	0.000805697	0.0602794	-0.66066	Perfect	chr4:76489605:76489654:+	C4orf26	4	76489605	76489654	152816	NM_001257072	chr4	+	76481257	76491103	C4orf26
ILMN_3249501	0.357899	9.32677	3.61559	0.00081231	0.0603517	-0.668127	Perfect	chr1:120162444:120162493:-	ZNF697	1	120162444	120162493	90874	NM_001080470	chr1	-	120161999	120190390	ZNF697
ILMN_1764850	-0.397657	13.1516	-3.61539	0.000812791	0.0603517	-0.668668	Perfect	chr2:10567610:10567659:+	HPCAL1	2	10567610	10567659	3241	NM_002149	chr2	+	10443029	10567743	HPCAL1
ILMN_1672834	-0.34912	8.55738	-3.61533	0.000812936	0.0603517	-0.668831	Perfect	chr17:27953207:27953256:-	SSH2	17	27953207	27953256	85464	NM_001282129	chr17	-	27952956	28257246	SSH2
ILMN_1684255	0.351261	6.8963	3.60882	0.000828529	0.0611319	-0.686183	Perfect****	chr17:45299823:45299823:+,chr17:45300380:45300423:+,chr17:45300875:45300879:+	MYL4	17	45299823	45299823	4635	NM_001002841	chr17	+	45286427	45301045	MYL4
ILMN_1737561	-0.419747	9.00867	-3.60227	0.000844515	0.0620261	-0.703636	Perfect	chr13:33007008:33007057:-	N4BP2L2	13	33007008	33007057	10443	NM_001278432	chr13	-	33006624	33113022	N4BP2L2
ILMN_1710514	-0.634125	9.70817	-3.60106	0.000847516	0.0621516	-0.706874	Perfect	chr19:45263104:45263153:+	BCL3	19	45263104	45263153	602	NM_005178	chr19	+	45251977	45263301	BCL3
ILMN_1721344	-0.400118	8.59949	-3.59298	0.000867693	0.0630546	-0.728356	Perfect	chr19:2071058:2071107:-	MOBKL2A	19	2071058	2071107	126308	NM_130807	chr19	-	2071034	2096269	MOB3A
ILMN_1715625	-0.309869	8.58094	-3.59239	0.000869195	0.0630684	-0.729935	Perfect	chr20:10603897:10603946:+	C20orf94	20	10603897	10603946	128710	NM_001009608	chr20	+	10415950	10604027	SLX4IP
ILMN_2205785	-0.416207	7.87228	-3.58849	0.000879112	0.063635	-0.740291	Perfect	chr1:109358776:109358825:-	AKNAD1	1	109358776	109358825	254268	NR_049760	chr1	-	109358519	109400864	AKNAD1
ILMN_3246214	-0.37943	9.36121	-3.58652	0.000884166	0.0636809	-0.745524	Perfect	chr11:66112927:66112976:-	B3GNT1	11	66112927	66112976	11041	NM_006876	chr11	-	66112842	66115161	B3GNT1
ILMN_2404917	0.587016	10.0302	3.58505	0.000887976	0.0638533	-0.749449	Perfect	chr10:116055375:116055424:-	AFAP1L2	10	116055375	116055424	84632	NM_032550	chr10	-	116054582	116164537	AFAP1L2
ILMN_1796216	-0.326147	7.91403	-3.57678	0.000909593	0.0653102	-0.7714	Perfect	chr14:77249170:77249219:+	VASH1	14	77249170	77249219	22846	NM_014909	chr14	+	77228234	77249363	VASH1
ILMN_1758324	0.326304	7.03564	3.57621	0.000911097	0.0653206	-0.772907	Perfect	chr8:70584899:70584948:-	SLCO5A1	8	70584899	70584948	81796	NM_030958	chr8	-	70584567	70747299	SLCO5A1
ILMN_1757129	0.400553	6.95569	3.57014	0.000927307	0.0660888	-0.788999	Perfect	chr17:7759241:7759290:+	TMEM88	17	7759241	7759290	92162	NM_203411	chr17	+	7758383	7759417	TMEM88
ILMN_1666727	0.307748	8.71282	3.56603	0.00093845	0.0666854	-0.799898	Perfect	chr19:58291864:58291913:+	ZNF586	19	58291864	58291913	54807	NM_017652	chr19	+	58281019	58291984	ZNF586
ILMN_1806603	-0.291791	8.72026	-3.55594	0.000966337	0.0683555	-0.826609	Perfect	chr15:90293152:90293201:-	MESP1	15	90293152	90293201	55897	NM_018670	chr15	-	90293097	90294540	MESP1
ILMN_1681118	0.348915	10.0598	3.55497	0.000969061	0.0683557	-0.829176	Perfect	chr12:30862894:30862943:-	CAPRIN2	12	30862894	30862943	65981	NM_023925	chr12	-	30862485	30907448	CAPRIN2
ILMN_1724718	0.361732	9.487	3.55298	0.000974677	0.0684636	-0.834447	Perfect	chr2:106510623:106510672:+	NCK2	2	106510623	106510672	8440	NM_003581	chr2	+	106361519	106510730	NCK2
ILMN_2094360	-0.484403	10.566	-3.55292	0.000974859	0.0684636	-0.834617	Perfect	chr15:96881617:96881666:+	NR2F2	15	96881617	96881666	7026	NM_001145155	chr15	+	96869156	96883492	NR2F2
ILMN_1655348	-0.27429	7.76636	-3.55198	0.000977511	0.0685498	-0.837095	Perfect	chr2:207040709:207040758:-	GPR1	2	207040709	207040758	2825	NM_001098199	chr2	-	207040041	207082771	GPR1
ILMN_2210934	-0.446934	7.83582	-3.54363	0.00100145	0.0698211	-0.859153	Perfect	chr4:149000228:149000277:-	NR3C2	4	149000228	149000277	4306	NM_001166104	chr4	-	148999914	149363672	NR3C2
ILMN_2094061	-0.374379	10.02	-3.54088	0.00100947	0.0701599	-0.86643	Perfect	chr18:12030565:12030614:+	IMPA2	18	12030565	12030614	3613	NM_014214	chr18	+	11981426	12030885	IMPA2
ILMN_1662184	-0.378063	8.76192	-3.54046	0.00101068	0.0701599	-0.867522	Perfect	chr5:43490756:43490805:-	C5orf34	5	43490756	43490805	375444	NM_198566	chr5	-	43486802	43515273	C5orf34
ILMN_2089458	-0.33337	8.26583	-3.53418	0.00102923	0.0711395	-0.884101	Perfect	chr1:100549487:100549536:-	SASS6	1	100549487	100549536	163786	NM_194292	chr1	-	100549101	100598511	SASS6
ILMN_1719759	0.382874	10.1211	3.53293	0.00103295	0.0712811	-0.887389	Perfect	chr9:117783253:117783302:-	TNC	9	117783253	117783302	3371	NM_002160	chr9	-	117781853	117880536	TNC
ILMN_1653001	-0.330651	7.29568	-3.53211	0.0010354	0.0712811	-0.889554	Perfect	chr18:20838391:20838440:+	CABLES1	18	20838391	20838440	91768	NM_001256438	chr18	+	20714527	20840434	CABLES1
ILMN_2398939	-0.399238	7.64472	-3.53151	0.0010372	0.0712811	-0.891138	Perfect	chr18:74728814:74728863:-	MBP	18	74728814	74728863	4155	NM_001025101	chr18	-	74690788	74844774	MBP
ILMN_1735548	0.376322	8.54264	3.52965	0.00104279	0.0714986	-0.896032	Perfect	chr6:12164645:12164694:+	HIVEP1	6	12164645	12164694	3096	NM_002114	chr6	+	12012723	12165232	HIVEP1
ILMN_1664165	-0.330378	6.75733	-3.5221	0.00106581	0.0728242	-0.915929	Perfect	chr19:49244624:49244673:-	IZUMO1	19	49244624	49244673	284359	NM_182575	chr19	-	49244144	49250166	IZUMO1
ILMN_2224444	0.328775	8.59598	3.52164	0.00106723	0.0728242	-0.917143	Perfect****	chr4:186283256:186283259:+,chr4:186283765:186283810:+	SNX25	4	186283256	186283259	83891	NM_031953	chr4	+	186131283	186285120	SNX25
ILMN_1670172	0.314477	10.7953	3.51428	0.00109014	0.0740727	-0.936501	Perfect	chr2:128522197:128522246:-	WDR33	2	128522197	128522246	55339	NM_018383	chr2	-	128461807	128568761	WDR33
ILMN_2340643	0.331945	7.58415	3.50963	0.00110487	0.0746906	-0.948723	Perfect	chr11:15267549:15267598:+	INSC	11	15267549	15267598	387755	NM_001031853	chr11	+	15133969	15268756	INSC
ILMN_1802690	-0.356831	8.06939	-3.50945	0.00110545	0.0746906	-0.949202	Perfect	chr2:189449070:189449119:+	GULP1	2	189449070	189449119	51454	NM_001252669	chr2	+	189156395	189460652	GULP1
ILMN_1769520	-0.318772	11.643	-3.50208	0.00112918	0.0759743	-0.968553	Perfect	chr11:57319156:57319205:-	UBE2L6	11	57319156	57319205	9246	NM_198183	chr11	-	57319127	57335803	UBE2L6
ILMN_1791226	-0.357189	8.12296	-3.50078	0.00113344	0.0761284	-0.971981	Perfect	chr17:702765:702814:-	NXN	17	702765	702814	64359	NM_022463	chr17	-	702552	882998	NXN
ILMN_1750373	0.367074	7.8074	3.49825	0.00114172	0.0764966	-0.978607	Perfect	chrX:8497274:8497323:-	KAL1	X	8497274	8497323	3730	NM_000216	chrX	-	8496914	8700227	KAL1
ILMN_1753868	0.314601	7.03141	3.49617	0.00114859	0.0768501	-0.984073	Perfect	chr18:14542660:14542709:-	POTEC	18	14542660	14542709	388468	NM_001137671	chr18	-	14511736	14543599	POTEC
ILMN_1673363	-0.314096	10.9233	-3.49495	0.00115263	0.0770134	-0.987272	Perfect	chr19:14519253:14519302:+	CD97	19	14519253	14519302	976	NM_001784	chr19	+	14491955	14519537	CD97
ILMN_1679177	0.30946	8.47856	3.49343	0.00115768	0.0772431	-0.991247	Perfect	chr2:198572389:198572438:+	MARS2	2	198572389	198572438	92935	NM_138395	chr2	+	198570027	198573114	MARS2
ILMN_1756784	0.357152	9.54895	3.48961	0.0011705	0.0778828	-1.00128	Perfect	chr9:132998724:132998773:+	NCS1	9	132998724	132998773	23413	NM_014286	chr9	+	132934856	132999583	NCS1
ILMN_2246510	-0.332451	9.91504	-3.48619	0.00118207	0.0785439	-1.01023	Perfect	chr9:135766887:135766936:-	TSC1	9	135766887	135766936	7248	NM_001162426	chr9	-	135766734	135820020	TSC1
ILMN_1801748	-0.335304	6.75132	-3.4855	0.0011844	0.0785751	-1.01203	Perfect	chr9:35957451:35957500:-	OR2S2	9	35957451	35957500	56656	NM_019897	chr9	-	35957104	35958151	OR2S2
ILMN_1778991	-0.327248	9.31854	-3.48509	0.0011858	0.0785751	-1.01311	Perfect	chr9:14087771:14087820:-	NFIB	9	14087771	14087820	4781	NM_001190738	chr9	-	14081841	14398982	NFIB
ILMN_1738237	-0.354172	8.32211	-3.483	0.00119294	0.0789391	-1.01857	Perfect	chr2:20817888:20817937:-	HS1BP3	2	20817888	20817937	64342	NM_022460	chr2	-	20817563	20850864	HS1BP3
ILMN_3228822	-0.349216	9.06934	-3.48156	0.0011979	0.0790437	-1.02235	Perfect	chr12:57449507:57449556:-	TMEM194A	12	57449507	57449556	23306	NM_001130963	chr12	-	57449425	57472574	TMEM194A
ILMN_2261379	-0.356022	7.80025	-3.47626	0.00121628	0.0800431	-1.0362	Perfect	chr1:206637123:206637172:+	SRGAP2	1	206637123	206637172	23380	NM_015326	chr1	+	206516199	206637783	SRGAP2
ILMN_2140559	-0.339554	8.46364	-3.47279	0.00122848	0.0807354	-1.04528	Perfect	chr16:54968342:54968391:+	IRX5	16	54968342	54968391	10265	NM_001252197	chr16	+	54965110	54968395	IRX5
ILMN_1733874	0.426996	7.99687	3.46917	0.0012413	0.0813557	-1.05473	Perfect	chr1:156776306:156776355:-	SH2D2A	1	156776306	156776355	9047	NM_001161441	chr1	-	156776034	156786640	SH2D2A
ILMN_1782004	-0.309862	7.7938	-3.46622	0.00125188	0.0819377	-1.06246	Perfect	chr4:13542559:13542608:-	NKX3-2	4	13542559	13542608	579	NM_001189	chr4	-	13542453	13546114	NKX3-2
ILMN_1702301	0.477501	10.3599	3.46549	0.0012545	0.0819975	-1.06436	Perfect	chr2:225630134:225630183:-	DOCK10	2	225630134	225630183	55619	NM_014689	chr2	-	225629806	225907330	DOCK10
ILMN_1714364	0.347548	12.6148	3.46294	0.00126371	0.0823409	-1.07101	Perfect	chr8:141668676:141668725:-	PTK2	8	141668676	141668725	5747	NM_005607	chr8	-	141668480	142011412	PTK2
ILMN_1679092	-0.371841	7.89404	-3.46193	0.00126737	0.0823913	-1.07365	Perfect	chrX:103080115:103080164:-	RAB9B	X	103080115	103080164	51209	NM_016370	chrX	-	103077254	103087212	RAB9B
ILMN_1730816	-0.572239	9.40483	-3.46102	0.00127069	0.0824417	-1.07603	Perfect	chr12:6936498:6936547:+	GPR162	12	6936498	6936547	27239	NM_014449	chr12	+	6930962	6936583	GPR162
ILMN_1695357	0.357699	10.746	3.45542	0.00129124	0.0834913	-1.09062	Perfect	chr5:169031368:169031417:+	CCDC99	5	169031368	169031417	54908	NM_017785	chr5	+	169010637	169031781	SPDL1
ILMN_1704369	0.449675	9.84297	3.45414	0.00129598	0.0835857	-1.09395	Perfect	chr12:50569998:50570047:-	LIMA1	12	50569998	50570047	51474	NM_016357	chr12	-	50569562	50677353	LIMA1
ILMN_1724145	-0.331028	8.89194	-3.45409	0.00129617	0.0835857	-1.09409	Perfect	chr17:77807341:77807390:-	CBX4	17	77807341	77807390	8535	NM_003655	chr17	-	77806954	77813213	CBX4
ILMN_1665049	-0.303026	9.78591	-3.45098	0.00130779	0.0841929	-1.1022	Perfect	chr15:44855177:44855226:-	SPG11	15	44855177	44855226	80208	NM_001160227	chr15	-	44854893	44955876	SPG11
ILMN_2326512	-0.366997	8.11149	-3.44978	0.00131227	0.0842123	-1.10531	Perfect	chr11:104897017:104897066:-	CASP1	11	104897017	104897066	834	NM_001223	chr11	-	104896236	104905884	CASP1
ILMN_1684982	-0.41069	7.21153	-3.44633	0.00132531	0.084896	-1.11431	Perfect	chr7:95213214:95213263:-	PDK4	7	95213214	95213263	5166	NM_002612	chr7	-	95212808	95225925	PDK4
ILMN_2393450	-0.306145	11.5669	-3.44286	0.00133853	0.0855148	-1.12333	Perfect	chr14:105185892:105185941:+	INF2	14	105185892	105185941	64423	NM_001031714	chr14	+	105155942	105185947	INF2
ILMN_1752914	0.380748	7.27724	3.43687	0.00136165	0.0867613	-1.1389	Perfect	chr3:119136178:119136227:+	ARHGAP31	3	119136178	119136227	57514	NM_020754	chr3	+	119013219	119138323	ARHGAP31
ILMN_1797001	-0.371254	8.58187	-3.43334	0.00137546	0.0875252	-1.14807	Perfect	chr9:32455896:32455945:-	DDX58	9	32455896	32455945	23586	NM_014314	chr9	-	32455299	32526322	DDX58
ILMN_2221076	0.429708	9.67814	3.42947	0.00139077	0.0882661	-1.15814	Perfect	chr17:3714913:3714962:-	C17orf85	17	3714913	3714962	55421	NM_001114118	chr17	-	3710044	3749545	C17orf85
ILMN_1686152	-0.314129	9.02472	-3.42894	0.00139288	0.0882836	-1.15952	Perfect	chr16:23475674:23475723:-	GGA2	16	23475674	23475723	23062	NM_015044	chr16	-	23474862	23521815	GGA2
ILMN_2395856	-0.285886	10.0874	-3.41315	0.00145706	0.0912822	-1.20045	Perfect	chr11:124966946:124966995:-	TMEM218	11	124966946	124966995	219854	NM_001258239	chr11	-	124964265	124981659	TMEM218
ILMN_3300313	-0.292576	9.26487	-3.41265	0.00145914	0.0912822	-1.20175	Perfect	chr3:49044373:49044422:+	P4HTM	3	49044373	49044422	54681	NM_177939	chr3	+	49027340	49044581	P4HTM
ILMN_1702973	0.312705	11.0685	3.41245	0.00145998	0.0912822	-1.20227	Perfect	chr2:75719816:75719865:-	FAM176A	2	75719816	75719865	84141	NM_032181	chr2	-	75719443	75796848	EVA1A
ILMN_1703852	0.362883	10.6854	3.41225	0.00146081	0.0912822	-1.20279	Perfect	chr13:107142388:107142437:-	EFNB2	13	107142388	107142437	1948	NM_004093	chr13	-	107142078	107187388	EFNB2
ILMN_1745573	-0.374748	9.50676	-3.41219	0.00146106	0.0912822	-1.20294	Perfect	chr1:231042394:231042443:-	TTC13	1	231042394	231042443	79573	NM_001122835	chr1	-	231041986	231114618	TTC13
ILMN_1795567	-0.3711	7.32556	-3.40967	0.0014716	0.0918211	-1.20947	Perfect***	chr4:156920:156969:+	ZNF718	4	156920	156969	255403	NR_110527	chr4	+	53192	196095	ZNF718
ILMN_1737025	-0.31633	8.60801	-3.40627	0.00148591	0.0919012	-1.21826	Perfect	chr3:17131943:17131992:+	PLCL2	3	17131943	17131992	23228	NM_001144382	chr3	+	16926451	17132098	PLCL2
ILMN_1802082	-0.312695	10.1035	-3.40621	0.00148616	0.0919012	-1.21842	Perfect	chr4:81125156:81125205:+	PRDM8	4	81125156	81125205	56978	NM_020226	chr4	+	81106423	81125482	PRDM8
ILMN_3275615	-0.333076	7.46919	-3.40619	0.00148625	0.0919012	-1.21847	Perfect	chr7:156808979:156809028:+	LOC645249	7	156808979	156809028	645249	NR_038835	chr7	+	156803550	156809118	MNX1-AS1
ILMN_1735347	-0.288349	9.75709	-3.40553	0.00148907	0.091957	-1.22019	Perfect	chr2:71337099:71337148:-	MCEE	2	71337099	71337148	84693	NM_032601	chr2	-	71336805	71357394	MCEE
ILMN_1813568	-0.333834	7.14272	-3.40372	0.00149673	0.0922958	-1.22485	Perfect	chr17:3469063:3469112:-	TRPV1	17	3469063	3469112	7442	NM_080704	chr17	-	3468739	3512705	TRPV1
ILMN_1810374	-0.376567	7.7745	-3.40333	0.00149839	0.0922958	-1.22586	Perfect****	chr4:38972652:38972653:-,chr4:38969215:38969262:-	TMEM156	4	38972652	38972653	80008	NM_024943	chr4	-	38968440	39034041	TMEM156
ILMN_1807554	-0.355671	6.98624	-3.40044	0.00151079	0.0927849	-1.23334	Perfect	chr8:72110083:72110132:-	EYA1	8	72110083	72110132	2138	NM_000503	chr8	-	72109667	72274467	EYA1
ILMN_1808011	-0.399679	7.14596	-3.39885	0.00151762	0.0927849	-1.23744	Perfect	chr1:27331666:27331715:-	FAM46B	1	27331666	27331715	115572	NM_052943	chr1	-	27331510	27339333	FAM46B
ILMN_2396956	-0.349439	8.98234	-3.39879	0.00151789	0.0927849	-1.23761	Perfect	chr15:86292268:86292317:+	AKAP13	15	86292268	86292317	11214	NM_006738	chr15	+	85923846	86292589	AKAP13
ILMN_1689431	0.548553	13.1858	3.39516	0.00153363	0.0933576	-1.24697	Perfect	chr20:57034461:57034510:-	APCDD1L	20	57034461	57034510	164284	NM_153360	chr20	-	57034425	57089949	APCDD1L
ILMN_1750062	-0.301614	7.18374	-3.39484	0.00153503	0.0933576	-1.2478	Perfect	chr4:23793763:23793812:-	PPARGC1A	4	23793763	23793812	10891	NM_013261	chr4	-	23793643	23891700	PPARGC1A
ILMN_1714093	0.415258	7.5346	3.39212	0.00154699	0.0938472	-1.25484	Perfect	chr2:87002160:87002209:+	RMND5A	2	87002160	87002209	64795	NM_022780	chr2	+	86947413	87005164	RMND5A
ILMN_1768391	-0.367659	8.18653	-3.39155	0.00154948	0.0938802	-1.25631	Perfect	chr2:235401980:235402029:-	ARL4C	2	235401980	235402029	10123	NM_001282431	chr2	-	235401685	235405697	ARL4C
ILMN_1766221	0.28726	9.13542	3.38823	0.00156415	0.0946495	-1.26486	Good	chr9:33110893:33110943:-	B4GALT1	9	33110893	33110943	2683	NM_001497	chr9	-	33110638	33167356	B4GALT1
ILMN_1710124	-0.402396	8.21971	-3.38746	0.00156759	0.0947385	-1.26685	Perfect****	chr3:32409468:32409480:+,chr3:32411376:32411412:+	CMTM8	3	32409468	32409480	152189	NM_178868	chr3	+	32280170	32411813	CMTM8
ILMN_2064606	0.488079	9.90451	3.38393	0.00158339	0.095344	-1.27596	Perfect	chr15:78287669:78287718:-	TBC1D2B	15	78287669	78287718	23102	NM_015079	chr15	-	78287326	78369994	TBC1D2B
ILMN_2075189	0.32024	11.2672	3.38235	0.0015905	0.0956426	-1.28003	Perfect	chr11:107661926:107661975:-	SLC35F2	11	107661926	107661975	54733	NM_017515	chr11	-	107661716	107729914	SLC35F2
ILMN_1745223	-0.318212	11.3562	-3.37616	0.00161868	0.0967458	-1.29597	Perfect	chr17:71279907:71279956:-	CDC42EP4	17	71279907	71279956	23580	NM_012121	chr17	-	71279762	71308143	CDC42EP4
ILMN_2412024	0.384487	8.17414	3.37597	0.00161956	0.0967458	-1.29646	Perfect	chr17:74714822:74714871:-	JMJD6	17	74714822	74714871	23210	NM_001081461	chr17	-	74708913	74722881	JMJD6
ILMN_1759141	-0.336496	6.66092	-3.37538	0.0016223	0.0967458	-1.29799	Perfect	chr2:113816700:113816749:+	IL1F5	2	113816700	113816749	26525	NM_173170	chr2	+	113816214	113822320	IL36RN
ILMN_1687978	-0.315775	13.1998	-3.37247	0.00163573	0.0973888	-1.30548	Perfect	chr12:76423759:76423808:-	PHLDA1	12	76423759	76423808	22822	NM_007350	chr12	-	76419226	76425556	PHLDA1
ILMN_2139396	-0.276859	10.1786	-3.36399	0.00167553	0.0996348	-1.32729	Perfect	chr15:65674121:65674170:-	IGDCC4	15	65674121	65674170	57722	NM_020962	chr15	-	65673824	65715410	IGDCC4
ILMN_3241046	-0.564219	8.59263	-3.36348	0.00167794	0.0996554	-1.32859	Perfect	chr8:67474570:67474619:-	MYBL1	8	67474570	67474619	4603	NM_001144755	chr8	-	67474409	67525484	MYBL1
ILMN_1687213	-0.314055	7.63935	-3.36289	0.00168072	0.0996973	-1.33009	Perfect	chr8:11279110:11279159:-	FAM167A	8	11279110	11279159	83648	NR_026814	chr8	+	11225910	11296166	FAM167A-AS1

## Sheet: MDA_24h_TGFb-Control_DEG
ProbeId	logFC	AveExpr	t	P.Value	adj.P.Val	B	QUALITY	Location	Symbol	chrom	start	end	entrez_gene_id	refseq	Gene.chrom	Gene.strand	Gene.start	Gene.end	Gene.refseq
ILMN_1754969	1.86412	9.3917	14.6928	6.16043e-18	2.9636e-13	29.752	Perfect	chr3:8609584:8609633:+	LMCD1	3	8609584	8609633	29995	NM_014583	chr3	+	8543492	8609811	LMCD1
ILMN_1698179	1.19035	7.80604	12.8862	5.23919e-16	7.54532e-12	25.7276	Perfect	chr3:111732535:111732584:+	TAGLN3	3	111732535	111732584	29114	NM_013259	chr3	+	111717585	111732735	TAGLN3
ILMN_2343048	-1.79392	10.7082	-12.8161	6.27378e-16	7.54532e-12	25.5625	Perfect	chr12:123413569:123413618:-	ABCB9	12	123413569	123413618	23457	NM_001243014	chr12	-	123405497	123451056	ABCB9
ILMN_1773567	-1.30001	12.7286	-12.2479	2.76481e-15	1.90613e-11	24.1988	Perfect	chr20:60884289:60884338:-	LAMA5	20	60884289	60884338	3911	NM_005560	chr20	-	60884115	60942368	LAMA5
ILMN_1716608	1.62636	7.71685	12.2354	2.85788e-15	1.90613e-11	24.1682	Perfect	chr1:115828766:115828815:-	NGF	1	115828766	115828815	4803	NM_002506	chr1	-	115828536	115880857	NGF
ILMN_1837428	-1.55812	9.72093	-12.1963	3.16982e-15	1.90613e-11	24.0726	Perfect	chr18:52562548:52562597:+	RAB27B	18	52562548	52562597	5874	NM_004163	chr18	+	52495707	52562747	RAB27B
ILMN_1685703	-1.74253	9.73432	-12.1338	3.74254e-15	2.00047e-11	23.9193	Perfect****	chr3:58494620:58494661:-,chr3:58491006:58491013:-	ACOX2	3	58494620	58494661	8309	NM_003500	chr3	-	58490862	58522929	ACOX2
ILMN_1703946	-1.41841	11.3097	-11.4848	2.16092e-14	8.66294e-11	22.2944	Perfect	chr17:15878748:15878797:+	ADORA2B	17	15878748	15878797	136	NM_000676	chr17	+	15848230	15879210	ADORA2B
ILMN_2239774	1.26407	7.60632	11.3328	3.28328e-14	1.21499e-10	21.9051	Perfect	chr8:124220787:124220836:+	FAM83A	8	124220787	124220836	84985	NM_207006	chr8	+	124191286	124222319	FAM83A
ILMN_1701424	2.44708	10.2246	11.1637	5.24802e-14	1.75834e-10	21.468	Perfect	chr1:183213907:183213956:+	LAMC2	1	183213907	183213956	3918	NM_005562	chr1	+	183155173	183214262	LAMC2
ILMN_1764769	-1.15499	9.23675	-11.0851	6.53602e-14	1.96518e-10	21.2631	Perfect	chr11:124017415:124017464:+	VWA5A	11	124017415	124017464	4013	NM_014622	chr11	+	123986110	124017618	VWA5A
ILMN_1665384	1.02846	8.65231	10.909	1.07132e-13	3.03166e-10	20.8014	Perfect	chr1:249104895:249104944:-	SH3BP5L	1	249104895	249104944	80851	NM_030645	chr1	-	249104650	249120154	SH3BP5L
ILMN_1705814	-1.20412	9.5749	-10.8608	1.2273e-13	3.28008e-10	20.6743	Perfect	chr12:52563538:52563587:-	KRT80	12	52563538	52563587	144501	NM_001081492	chr12	-	52562779	52585784	KRT80
ILMN_1684306	-1.11364	10.0884	-10.7804	1.54093e-13	3.90155e-10	20.4613	Perfect	chr1:153517236:153517285:-	S100A4	1	153517236	153517285	6275	NM_019554	chr1	-	153516094	153518282	S100A4
ILMN_1672662	-1.01532	12.7069	-10.6776	2.06365e-13	4.96381e-10	20.1877	Perfect	chr2:113420976:113421025:+	SLC20A1	2	113420976	113421025	6574	NM_005415	chr2	+	113403433	113421400	SLC20A1
ILMN_1778087	1.42587	8.40779	10.3148	5.8489e-13	1.17239e-09	19.2097	Good****	chr10:47158291:47158340:-	ANXA8	10	47158291	47158340	653145	NM_001040084	chr10	-	47157983	47174143	ANXA8
ILMN_1801616	-1.04482	13.0626	-10.2358	7.35377e-13	1.41507e-09	18.9944	Perfect	chr12:13369313:13369362:+	EMP1	12	13369313	13369362	2012	NM_001423	chr12	+	13349601	13369708	EMP1
ILMN_2215119	-0.917749	9.77424	-10.1927	8.33677e-13	1.54253e-09	18.8763	Perfect	chr6:158519047:158519096:+	SYNJ2	6	158519047	158519096	8871	NM_003898	chr6	+	158402887	158520207	SYNJ2
ILMN_2387385	-1.40213	9.32741	-10.0326	1.33057e-12	2.28607e-09	18.436	Perfect	chr7:45932571:45932620:+	IGFBP1	7	45932571	45932620	3484	NM_000596	chr7	+	45927958	45933267	IGFBP1
ILMN_1768469	-1.00668	10.3316	-9.88455	2.05649e-12	3.36901e-09	18.0254	Good	chr11:59620676:59620702:-,chr11:59620487:59620509:-	TCN1	11	59620676	59620702	6947	NM_001062	chr11	-	59620280	59634041	TCN1
ILMN_1726245	-0.875637	11.9713	-9.8772	2.10159e-12	3.36901e-09	18.0049	Perfect	chr3:30735132:30735181:+	TGFBR2	3	30735132	30735181	7048	NM_003242	chr3	+	30647993	30735633	TGFBR2
ILMN_1758978	-1.16022	9.1216	-9.8662	2.17098e-12	3.36901e-09	17.9743	Perfect****	chrX:86890729:86890775:+,chrX:86919764:86919766:+	KLHL4	X	86890729	86890775	56062	NM_019117	chrX	+	86772714	86925050	KLHL4
ILMN_1748840	1.19376	12.1517	9.75164	3.04728e-12	4.58112e-09	17.6541	Perfect	chr16:71424177:71424226:+	CALB2	16	71424177	71424226	794	NM_001740	chr16	+	71392615	71424342	CALB2
ILMN_2334210	-1.3057	8.9966	-9.68887	3.67204e-12	5.00882e-09	17.4779	Perfect	chr17:73753562:73753611:+	ITGB4	17	73753562	73753611	3691	NM_000213	chr17	+	73717515	73753899	ITGB4
ILMN_1713266	-1.55447	10.2129	-9.68196	3.74826e-12	5.00882e-09	17.4585	Perfect	chr1:118170848:118170897:+	FAM46C	1	118170848	118170897	54855	NM_017709	chr1	+	118148603	118171011	FAM46C
ILMN_1714700	-1.13351	8.71787	-9.65802	4.02525e-12	5.23359e-09	17.3911	Perfect	chr2:12882541:12882590:+	TRIB2	2	12882541	12882590	28951	NM_021643	chr2	+	12856997	12882858	TRIB2
ILMN_1736242	-1.04651	9.07789	-9.49357	6.581e-12	7.9148e-09	16.9261	Perfect	chr16:67323123:67323172:+	PLEKHG4	16	67323123	67323172	25894	NM_015432	chr16	+	67311412	67323403	PLEKHG4
ILMN_1735495	-1.4182	9.62293	-9.4582	7.31815e-12	8.58669e-09	16.8256	Perfect	chr2:101624121:101624170:-	TBC1D8	2	101624121	101624170	11138	NM_001102426	chr2	-	101623689	101767846	TBC1D8
ILMN_1718977	1.3037	9.48441	9.4123	8.401e-12	9.39877e-09	16.6949	Perfect	chr19:2478063:2478112:+	GADD45B	19	2478063	2478112	4616	NM_015675	chr19	+	2476122	2478257	GADD45B
ILMN_1765187	2.11101	7.58212	9.3293	1.07898e-11	1.15347e-08	16.4578	Perfect	chr19:49519416:49519465:-	LHB	19	49519416	49519465	3972	NM_000894	chr19	-	49519236	49520347	LHB
ILMN_1700967	0.776494	8.32248	9.28119	1.24787e-11	1.30503e-08	16.32	Good	chr3:192514840:192514889:-	MB21D2	3	192514840	192514889	151963	NM_178496	chr3	-	192514604	192635950	MB21D2
ILMN_1744381	2.15156	11.292	9.25366	1.35635e-11	1.38829e-08	16.241	Perfect	chr7:100781854:100781903:+	SERPINE1	7	100781854	100781903	5054	NM_000602	chr7	+	100770369	100782547	SERPINE1
ILMN_1671404	-0.973913	11.4638	-9.2455	1.3903e-11	1.3934e-08	16.2175	Perfect	chr10:29746578:29746627:-	SVIL	10	29746578	29746627	6840	NM_003174	chr10	-	29746276	30024730	SVIL
ILMN_2370624	-1.17239	11.446	-9.1826	1.68263e-11	1.65197e-08	16.0365	Perfect	chr10:71718730:71718779:+	COL13A1	10	71718730	71718779	1305	NM_080800	chr10	+	71561643	71718904	COL13A1
ILMN_1727200	-1.3763	9.89777	-9.1119	2.08638e-11	1.93018e-08	15.8325	Perfect	chr20:61303142:61303191:+	SLCO4A1	20	61303142	61303191	28231	NM_016354	chr20	+	61273796	61303647	SLCO4A1
ILMN_1725726	1.62152	7.99162	8.94865	3.43617e-11	3.00552e-08	15.3587	Perfect	chr14:24114503:24114552:+	DHRS2	14	24114503	24114552	10202	NM_005794	chr14	+	24105572	24114848	DHRS2
ILMN_1669497	-1.0877	10.3832	-8.8645	4.44946e-11	3.75527e-08	15.1131	Perfect	chr3:31702614:31702663:-	OSBPL10	3	31702614	31702663	114884	NM_001174060	chr3	-	31702316	32023342	OSBPL10
ILMN_1653028	1.6534	11.2192	8.85862	4.53062e-11	3.75784e-08	15.0959	Perfect	chr13:110801523:110801572:-	COL4A1	13	110801523	110801572	1282	NM_001845	chr13	-	110801309	110959496	COL4A1
ILMN_1781374	1.14706	10.5674	8.83677	4.84576e-11	3.82156e-08	15.0319	Perfect	chr1:151555836:151555885:+	TUFT1	1	151555836	151555885	7286	NM_020127	chr1	+	151512780	151556059	TUFT1
ILMN_2203891	1.15307	8.73957	8.83064	4.93823e-11	3.83167e-08	15.014	Perfect	chr18:46446795:46446844:-	SMAD7	18	46446795	46446844	4092	NM_001190821	chr18	-	46446222	46477081	SMAD7
ILMN_1679262	-0.822323	8.57411	-8.81724	5.14627e-11	3.92971e-08	14.9747	Perfect	chr5:146770501:146770550:-	DPYSL3	5	146770501	146770550	1809	NM_001197294	chr5	-	146770370	146889619	DPYSL3
ILMN_1669046	-1.06841	9.0255	-8.79118	5.57675e-11	4.19008e-08	14.8983	Perfect	chr6:1314749:1314798:+	FOXQ1	6	1314749	1314798	94234	NM_033260	chr6	+	1312674	1314993	FOXQ1
ILMN_1775268	1.39747	8.33745	8.7863	5.66145e-11	4.19008e-08	14.884	Perfect	chr2:197064148:197064197:-	HECW2	2	197064148	197064197	57520	NM_020760	chr2	-	197063976	197457335	HECW2
ILMN_2212878	1.33828	9.23684	8.74896	6.35314e-11	4.40542e-08	14.7743	Perfect	chr5:54274491:54274540:-	ESM1	5	54274491	54274540	11082	NM_001135604	chr5	-	54273694	54281414	ESM1
ILMN_1713124	-1.02724	11.7467	-8.7471	6.38961e-11	4.40542e-08	14.7689	Perfect	chr10:5149765:5149814:+	AKR1C3	10	5149765	5149814	8644	NM_001253908	chr10	+	5090957	5149878	AKR1C3
ILMN_1707727	2.16432	10.9083	8.7236	6.87104e-11	4.65557e-08	14.6998	Perfect	chr19:8439182:8439231:+	ANGPTL4	19	8439182	8439231	51129	NM_139314	chr19	+	8429010	8439259	ANGPTL4
ILMN_2388800	-1.1083	9.75455	-8.67897	7.88865e-11	5.27082e-08	14.5683	Perfect	chr1:56960853:56960902:-	PPAP2B	1	56960853	56960902	8613	NM_003713	chr1	-	56960418	57045257	PPAP2B
ILMN_2308903	-1.27149	9.78224	-8.63428	9.06097e-11	5.97118e-08	14.4365	Perfect	chr20:44404177:44404226:-	WFDC3	20	44404177	44404226	140686	NM_080614	chr20	-	44402846	44420547	WFDC3
ILMN_2135756	1.48915	8.72784	8.58116	1.06858e-10	6.93954e-08	14.2794	Perfect	chr21:44949414:44949463:-	HSF2BP	21	44949414	44949463	11077	NM_007031	chr21	-	44949071	45079374	HSF2BP
ILMN_1794875	-0.919307	9.74669	-8.57711	1.08212e-10	6.93954e-08	14.2674	Perfect	chr4:84526603:84526652:+	AGPAT9	4	84526603	84526652	84803	NM_001256422	chr4	+	84457066	84527027	AGPAT9
ILMN_1715748	0.76264	10.9543	8.4934	1.40434e-10	8.66134e-08	14.0191	Perfect	chr7:128499276:128499325:+	FLNC	7	128499276	128499325	2318	NM_001458	chr7	+	128470482	128499328	FLNC
ILMN_1708348	-1.04566	9.36217	-8.4646	1.53631e-10	9.35537e-08	13.9335	Perfect	chr10:135076196:135076245:-	ADAM8	10	135076196	135076245	101	NM_001164489	chr10	-	135075919	135090407	ADAM8
ILMN_1730670	1.75886	9.33912	8.37231	2.05014e-10	1.18827e-07	13.6585	Perfect	chr19:683134:683183:+	FSTL3	19	683134	683183	10272	NM_005860	chr19	+	676388	683392	FSTL3
ILMN_1737514	-0.862887	10.9908	-8.34326	2.24552e-10	1.28601e-07	13.5717	Perfect	chr2:143743526:143743575:+	KYNU	2	143743526	143743575	8942	NM_001199241	chr2	+	143635194	143799885	KYNU
ILMN_1652237	-0.943938	9.07872	-8.30935	2.49744e-10	1.40168e-07	13.4703	Perfect	chr21:37518627:37518676:+	CBR3	21	37518627	37518676	874	NR_038893	chr21	-	37504064	37528606	CBR3-AS1
ILMN_1672503	-0.759507	11.6813	-8.30829	2.50575e-10	1.40168e-07	13.4671	Perfect	chr8:26515316:26515365:+	DPYSL2	8	26515316	26515365	1808	NM_001197293	chr8	+	26371708	26515693	DPYSL2
ILMN_1716973	0.95635	8.74888	8.24847	3.02373e-10	1.65298e-07	13.2879	Perfect	chr7:44112083:44112132:-	POLM	7	44112083	44112132	27434	NM_013284	chr7	-	44111660	44122139	POLM
ILMN_1795325	-1.2438	13.0913	-8.24201	3.08581e-10	1.66797e-07	13.2685	Perfect	chr2:74146704:74146753:+	ACTG2	2	74146704	74146753	72	NM_001199893	chr2	+	74120092	74146780	ACTG2
ILMN_1794638	0.914451	6.77574	8.11489	4.60637e-10	2.43515e-07	12.8861	Perfect	chr6:153080652:153080701:+	VIP	6	153080652	153080701	7432	NM_194435	chr6	+	153071931	153080902	VIP
ILMN_1733443	1.45504	7.71979	8.11077	4.66671e-10	2.44023e-07	12.8737	Perfect	chr4:70615474:70615523:-	SULT1B1	4	70615474	70615523	27284	NM_014465	chr4	-	70592685	70626430	SULT1B1
ILMN_1750225	0.912271	6.84135	8.06167	5.4503e-10	2.78934e-07	12.7255	Perfect	chr6:153043065:153043114:+	MYCT1	6	153043065	153043114	80177	NM_025107	chr6	+	153019029	153045715	MYCT1
ILMN_1766275	1.08421	8.36874	8.04495	5.74635e-10	2.90989e-07	12.6749	Perfect	chr1:9788598:9788647:+	PIK3CD	1	9788598	9788647	5293	NM_005026	chr1	+	9711789	9789172	PIK3CD
ILMN_1709937	-0.757259	9.93942	-8.04049	5.82814e-10	2.92057e-07	12.6614	Perfect	chr19:44271070:44271119:-	KCNN4	19	44271070	44271119	3783	NM_002250	chr19	-	44270684	44285409	KCNN4
ILMN_1797001	-0.867977	8.58187	-8.02703	6.08182e-10	3.01627e-07	12.6207	Perfect	chr9:32455896:32455945:-	DDX58	9	32455896	32455945	23586	NM_014314	chr9	-	32455299	32526322	DDX58
ILMN_1733874	0.987444	7.99687	8.02258	6.16811e-10	3.02785e-07	12.6073	Perfect	chr1:156776306:156776355:-	SH2D2A	1	156776306	156776355	9047	NM_001161441	chr1	-	156776034	156786640	SH2D2A
ILMN_2282641	-0.875054	8.72948	-7.94002	8.01423e-10	3.81724e-07	12.3571	Perfect	chr7:139717572:139717621:+	TBXAS1	7	139717572	139717621	6916	NM_001130966	chr7	+	139478046	139720125	TBXAS1
ILMN_2329914	-1.30365	9.43414	-7.84082	1.09867e-09	5.08208e-07	12.0556	Perfect	chr4:124324538:124324587:+	SPRY1	4	124324538	124324587	10252	NM_199327	chr4	+	124317949	124324915	SPRY1
ILMN_1781285	1.01927	10.522	7.80036	1.24988e-09	5.72646e-07	11.9324	Perfect	chr5:172195477:172195526:-	DUSP1	5	172195477	172195526	1843	NM_004417	chr5	-	172195092	172198203	DUSP1
ILMN_2383383	-0.766853	9.25417	-7.7656	1.39641e-09	6.23355e-07	11.8263	Perfect	chrX:15474054:15474103:-	PIR	X	15474054	15474103	8544	NR_037859	chrX	-	15363712	15509432	PIR-FIGF
ILMN_1651705	-0.7773	11.0644	-7.76493	1.39943e-09	6.23355e-07	11.8243	Perfect	chr11:34492588:34492588:+,chr11:34492915:34492963:+	CAT	11	34492588	34492588	847	NM_001752	chr11	+	34460471	34493607	CAT
ILMN_1656057	1.08048	11.9929	7.7331	1.54913e-09	6.83439e-07	11.7271	Perfect	chr10:75676958:75677007:+	PLAU	10	75676958	75677007	5328	NM_001001791	chr10	-	75669726	75682535	C10orf55
ILMN_2340643	0.731146	7.58415	7.73036	1.56273e-09	6.83439e-07	11.7187	Perfect	chr11:15267549:15267598:+	INSC	11	15267549	15267598	387755	NM_001031853	chr11	+	15133969	15268756	INSC
ILMN_3244117	-0.87092	9.91296	-7.7054	1.69251e-09	7.28902e-07	11.6424	Perfect	chr20:62271162:62271211:-	STMN3	20	62271162	62271211	50861	NM_015894	chr20	-	62271057	62284963	STMN3
ILMN_1747451	0.876451	7.91228	7.68787	1.79009e-09	7.55402e-07	11.5888	Perfect****	chrX:219773:219822:+	PLCXD1	X	219773	219822	55344	NR_028057	chrX	+	192990	220022	PLCXD1
ILMN_2128639	0.940395	9.80092	7.67189	1.88398e-09	7.82588e-07	11.5399	Good	chr10:11914153:11914202:+	C10orf47	10	11914153	11914202	254427	NM_153256	chr10	+	11865396	11914276	PROSER2
ILMN_1699695	-0.926333	11.3709	-7.67138	1.88705e-09	7.82588e-07	11.5383	Perfect	chr6:47199497:47199546:-	TNFRSF21	6	47199497	47199546	27242	NM_014452	chr6	-	47199262	47277683	TNFRSF21
ILMN_1683891	-0.865616	10.5658	-7.64655	2.04319e-09	8.30362e-07	11.4623	Perfect	chr20:55213858:55213907:+	TFAP2C	20	55213858	55213907	7022	NM_003222	chr20	+	55204357	55214338	TFAP2C
ILMN_1742534	-0.773196	10.4655	-7.62504	2.18893e-09	8.77525e-07	11.3964	Perfect	chrX:107940553:107940602:+	COL4A5	X	107940553	107940602	1287	NM_000495	chrX	+	107683073	107940775	COL4A5
ILMN_2178855	1.48613	11.4002	7.61293	2.27555e-09	9.04709e-07	11.3592	Perfect	chr10:113909950:113909999:-	GPAM	10	113909950	113909999	57678	NM_020918	chr10	-	113909621	113943537	GPAM
ILMN_1774077	-0.913317	10.3879	-7.58952	2.4529e-09	9.49039e-07	11.2874	Perfect	chr1:89573788:89573837:-	GBP2	1	89573788	89573837	2634	NM_004120	chr1	-	89571815	89591842	GBP2
ILMN_2198878	1.37392	9.13913	7.58155	2.51638e-09	9.60759e-07	11.263	Perfect	chr4:143003197:143003246:-	INPP4B	4	143003197	143003246	8821	NM_003866	chr4	-	142949181	143767604	INPP4B
ILMN_1671486	0.789664	8.69911	7.57722	2.55155e-09	9.66516e-07	11.2497	Perfect	chr15:83517915:83517964:-	HOMER2	15	83517915	83517964	9455	NM_004839	chr15	-	83517728	83621476	HOMER2
ILMN_1720282	-0.757689	12.4784	-7.52108	3.05551e-09	1.14837e-06	11.0772	Perfect	chr16:69743411:69743460:-	NQO1	16	69743411	69743460	1728	NM_001286137	chr16	-	69743303	69760571	NQO1
ILMN_1675857	-0.742743	7.85706	-7.50501	3.21745e-09	1.19063e-06	11.0277	Perfect	chrX:107399258:107399307:-	COL4A6	X	107399258	107399307	1288	NM_001847	chrX	-	107398836	107682727	COL4A6
ILMN_2201678	0.639925	10.4451	7.49603	3.31159e-09	1.21611e-06	11.0001	Perfect	chr3:120113480:120113529:-	FSTL1	3	120113480	120113529	11167	NM_007085	chr3	-	120113060	120169918	FSTL1
ILMN_2255579	-1.29435	8.36314	-7.43481	4.03256e-09	1.4586e-06	10.8115	Perfect	chr17:72743276:72743325:+	RAB37	17	72743276	72743325	326624	NM_175738	chr17	+	72667255	72743474	RAB37
ILMN_1712545	-0.858947	10.5338	-7.42424	4.1722e-09	1.49785e-06	10.7789	Perfect	chr1:153519826:153519875:-	S100A3	1	153519826	153519875	6274	NR_125947	chr1	+	153518217	153524245	LOC101928034
ILMN_1689518	-0.964211	8.23484	-7.41692	4.27172e-09	1.52222e-06	10.7564	Perfect	chr17:62401025:62401074:-	PECAM1	17	62401025	62401074	5175	NM_000442	chr17	-	62396776	62407083	PECAM1
ILMN_1898723	-0.75641	9.68123	-7.33886	5.49408e-09	1.86129e-06	10.5154	Perfect***	chrX:46459040:46459089:-	BC090942	X	46459040	46459089	NA	NM_032591	chrX	-	46458685	46618607	SLC9A7
ILMN_1685441	-1.05111	9.1944	-7.31721	5.89158e-09	1.982e-06	10.4485	Perfect	chr1:23755113:23755162:-	ASAP3	1	23755113	23755162	55616	NM_001143778	chr1	-	23755055	23810750	ASAP3
ILMN_1697409	-0.629512	9.01122	-7.30871	6.05567e-09	2.02306e-06	10.4221	Perfect	chr1:2495103:2495152:+	TNFRSF14	1	2495103	2495152	8764	NM_001297605	chr1	+	2487803	2497061	TNFRSF14
ILMN_2086077	1.05928	9.16204	7.30154	6.19745e-09	2.05614e-06	10.4	Perfect	chr19:12903585:12903634:+	JUNB	19	12903585	12903634	3726	NM_002229	chr19	+	12902309	12904125	JUNB
ILMN_2232712	1.0991	11.9089	7.28587	6.51927e-09	2.13349e-06	10.3515	Perfect	chr5:16665479:16665528:-	MYO10	5	16665479	16665528	4651	NM_012334	chr5	-	16662015	16936385	MYO10
ILMN_1717046	0.804296	6.96933	7.2509	7.29916e-09	2.37257e-06	10.2432	Perfect	chr9:27325806:27325855:-	MOBKL2B	9	27325806	27325855	79817	NM_024761	chr9	-	27325206	27529850	MOB3B
ILMN_1769282	0.745901	12.5148	7.22972	7.81661e-09	2.52372e-06	10.1776	Perfect	chr14:52196470:52196519:+	FRMD6	14	52196470	52196519	122786	NM_001042481	chr14	+	51955838	52197444	FRMD6
ILMN_2078592	1.13952	9.32783	7.17586	9.30512e-09	2.93789e-06	10.0106	Perfect	chr6:11735801:11735804:-,chr6:11723688:11723733:-	C6orf105	6	11735801	11735804	84830	NM_001143948	chr6	-	11713887	11779280	ADTRP
ILMN_1730928	0.663639	8.35853	7.17459	9.34369e-09	2.93789e-06	10.0066	Perfect	chr17:30817550:30817599:+	CDK5R1	17	30817550	30817599	8851	NM_003885	chr17	+	30814104	30818271	CDK5R1
ILMN_1805466	-0.687189	10.5717	-7.16667	9.58651e-09	2.99466e-06	9.98204	Perfect	chr17:70121981:70122030:+	SOX9	17	70121981	70122030	6662	NM_000346	chr17	+	70117160	70122560	SOX9
ILMN_1699651	1.26906	9.15583	7.13683	1.05596e-08	3.25634e-06	9.88939	Perfect	chr7:22771158:22771207:+	IL6	7	22771158	22771207	3569	NM_000600	chr7	+	22766765	22771621	IL6
ILMN_1724480	-0.892243	8.48557	-7.13161	1.07395e-08	3.29074e-06	9.8732	Perfect	chr17:63524904:63524953:-	AXIN2	17	63524904	63524953	8313	NM_004655	chr17	-	63524682	63557740	AXIN2
ILMN_2336609	-0.901472	9.41044	-7.10939	1.15418e-08	3.49209e-06	9.80415	Perfect	chr11:85405818:85405867:-	SYTL2	11	85405818	85405867	54843	NM_032943	chr11	-	85405264	85522202	SYTL2
ILMN_1658494	-1.30702	9.67973	-7.0951	1.20894e-08	3.63491e-06	9.75972	Perfect	chr13:42044702:42044751:+	C13orf15	13	42044702	42044751	28984	NM_014059	chr13	+	42031541	42045013	RGCC
ILMN_1687757	-0.745217	9.81208	-7.08478	1.25008e-08	3.73525e-06	9.72765	Perfect****	chr10:5242219:5242268:+	AKR1C4	10	5242219	5242268	1109	NM_001818	chr10	+	5238797	5260910	AKR1C4
ILMN_1665865	-0.891946	11.059	-7.07447	1.29262e-08	3.83852e-06	9.69558	Perfect	chr17:38613758:38613807:+	IGFBP4	17	38613758	38613807	3487	NM_001552	chr17	+	38599675	38613982	IGFBP4
ILMN_1789991	0.829737	9.15987	7.04924	1.40292e-08	4.11526e-06	9.61709	Perfect	chr2:217122730:217122779:-	2004-03-01	2	217122730	217122779	57574	NM_020814	chr2	-	217122584	217236750	2004-03-01
ILMN_1704369	0.916246	9.84297	7.03807	1.45473e-08	4.24137e-06	9.58233	Perfect	chr12:50569998:50570047:-	LIMA1	12	50569998	50570047	51474	NM_016357	chr12	-	50569562	50677353	LIMA1
ILMN_1753139	-0.709954	8.03737	-7.0213	1.53615e-08	4.45177e-06	9.53012	Perfect	chr16:2881966:2882015:+	ZG16B	16	2881966	2882015	124220	NM_145252	chr16	+	2880172	2882285	ZG16B
ILMN_1663866	1.30251	13.3623	7.00637	1.61245e-08	4.61728e-06	9.48365	Perfect	chr5:135399272:135399321:+	TGFBI	5	135399272	135399321	7045	NM_000358	chr5	+	135364583	135399507	TGFBI
ILMN_1766054	0.874809	11.2156	6.96042	1.87219e-08	5.32931e-06	9.34047	Perfect	chr9:107543501:107543550:-	ABCA1	9	107543501	107543550	19	NM_005502	chr9	-	107543283	107690527	ABCA1
ILMN_1687583	-0.652162	10.8307	-6.94721	1.95437e-08	5.53046e-06	9.29928	Perfect	chr7:116200536:116200585:+	CAV1	7	116200536	116200585	857	NM_001753	chr7	+	116164838	116201239	CAV1
ILMN_1714586	0.832587	7.69289	6.94534	1.96629e-08	5.53046e-06	9.29345	Perfect	chr3:86987577:86987626:-	VGLL3	3	86987577	86987626	389136	NM_016206	chr3	-	86987122	87040257	VGLL3
ILMN_1749466	-0.67826	7.77894	-6.94362	1.97734e-08	5.53046e-06	9.28808	Perfect	chr16:78013694:78013743:+	VAT1L	16	78013694	78013743	57687	NM_020927	chr16	+	77822482	78014001	VAT1L
ILMN_1769891	0.701158	7.51744	6.93735	2.01808e-08	5.61177e-06	9.26853	Perfect	chr20:60511962:60512011:+	CDH4	20	60511962	60512011	1002	NM_001794	chr20	+	59827481	60515673	CDH4
ILMN_3240222	-0.825401	8.80254	-6.93468	2.03566e-08	5.62812e-06	9.26021	Perfect	chr8:8175360:8175409:-	SGK223	8	8175360	8175409	157285	NM_001080826	chr8	-	8175257	8239344	SGK223
ILMN_2255133	0.622005	8.14215	6.92611	2.09324e-08	5.75425e-06	9.23347	Perfect	chr2:60684354:60684403:-	BCL11A	2	60684354	60684403	53335	NM_018014	chr2	-	60678301	60780633	BCL11A
ILMN_1694778	-0.933185	11.0914	-6.91228	2.18955e-08	5.98481e-06	9.19034	Perfect	chr12:53345408:53345429:+,chr12:53345515:53345542:+	KRT18	12	53345408	53345429	3875	NM_199187	chr12	+	53342654	53346685	KRT18
ILMN_1713496	-1.14722	9.85839	-6.89766	2.29622e-08	6.24092e-06	9.14473	Perfect	chr2:86066584:86066633:-	ST3GAL5	2	86066584	86066633	8869	NM_003896	chr2	-	86066270	86116157	ST3GAL5
ILMN_1768662	0.900388	9.66008	6.87209	2.49559e-08	6.7447e-06	9.06489	Perfect	chr1:165876997:165877046:+	UCK2	1	165876997	165877046	7371	NM_012474	chr1	+	165796731	165880855	UCK2
ILMN_1783185	-0.626871	7.42473	-6.85384	2.64838e-08	7.11764e-06	9.00791	Perfect	chr13:95362236:95362285:-	SOX21	13	95362236	95362285	11166	NM_007084	chr13	-	95361878	95364389	SOX21
ILMN_1742547	-0.652615	10.68	-6.83838	2.78519e-08	7.44373e-06	8.95961	Perfect	chr10:33496502:33496551:-	NRP1	10	33496502	33496551	8829	NM_001244973	chr10	-	33466418	33623833	NRP1
ILMN_1778240	1.20976	9.30965	6.81946	2.96227e-08	7.87325e-06	8.9005	Perfect	chr6:13363915:13363964:-	GFOD1	6	13363915	13363964	54438	NM_018988	chr6	-	13363586	13487869	GFOD1
ILMN_2413158	0.870973	11.6281	6.81263	3.02901e-08	8.0064e-06	8.87914	Perfect	chr7:131185255:131185304:-	PODXL	7	131185255	131185304	5420	NM_005397	chr7	-	131185020	131241376	PODXL
ILMN_1695711	-0.765894	8.9901	-6.79228	3.23666e-08	8.50852e-06	8.81555	Perfect	chr5:14610400:14610449:+	FAM105A	5	14610400	14610449	54491	NM_019018	chr5	+	14581890	14616287	FAM105A
ILMN_3196687	-0.723406	7.88245	-6.77677	3.40455e-08	8.85683e-06	8.76705	Perfect	chr20:22541962:22542011:-	C20orf56	20	22541962	22542011	NA	NR_001558	chr20	-	22541191	22559280	LINC00261
ILMN_1778668	1.58581	9.06266	6.7582	3.6171e-08	9.35526e-06	8.70897	Perfect	chr11:117075370:117075419:+	TAGLN	11	117075370	117075419	6876	NM_001001522	chr11	+	117070039	117075508	TAGLN
ILMN_2184612	1.03258	8.25339	6.73466	3.90588e-08	1.00481e-05	8.6353	Perfect	chr3:111836431:111836480:+	C3orf52	3	111836431	111836480	79669	NM_001171747	chr3	+	111805181	111837073	C3orf52
ILMN_1668052	-0.966197	11.3032	-6.70901	4.2469e-08	1.08673e-05	8.55502	Perfect	chr20:22562178:22562227:-	FOXA2	20	22562178	22562227	3170	NM_153675	chr20	-	22561641	22566101	FOXA2
ILMN_1674402	-1.15993	8.62102	-6.68586	4.58019e-08	1.15968e-05	8.48256	Perfect	chr8:133722380:133722429:-	TMEM71	8	133722380	133722429	137835	NM_001145153	chr8	-	133722191	133772914	TMEM71
ILMN_1810037	0.646524	9.00604	6.66901	4.8392e-08	1.2125e-05	8.42979	Perfect	chr9:35561717:35561766:+	RUSC2	9	35561717	35561766	9853	NR_052015	chr9	+	35489948	35561895	RUSC2
ILMN_2083578	0.787495	6.81534	6.66614	4.88485e-08	1.21759e-05	8.42079	Perfect	chr19:49558198:49558247:-	CGB7	19	49558198	49558247	94027	NM_033142	chr19	-	49557530	49558997	CGB7
ILMN_1708743	0.684266	10.294	6.65991	4.98521e-08	1.2362e-05	8.40128	Perfect	chr3:52558613:52558662:-	NT5DC2	3	52558613	52558662	64943	NM_022908	chr3	-	52558384	52569093	NT5DC2
ILMN_2357134	1.03427	10.3723	6.64932	5.16062e-08	1.26664e-05	8.36811	Perfect	chr17:74383662:74383711:+	SPHK1	17	74383662	74383711	8877	NM_182965	chr17	+	74380689	74383941	SPHK1
ILMN_1712432	0.668016	11.9353	6.60948	5.87786e-08	1.43536e-05	8.24329	Perfect	chr3:184026563:184026612:+	PSMD2	3	184026563	184026612	5708	NM_002808	chr3	+	184016885	184026842	PSMD2
ILMN_1781700	1.20726	9.08434	6.58374	6.39372e-08	1.528e-05	8.16259	Perfect	chr2:103014772:103014821:+	IL18R1	2	103014772	103014821	8809	NM_001282399	chr2	+	102972742	103015235	IL18R1
ILMN_1667199	-0.831306	8.27035	-6.58138	6.44331e-08	1.528e-05	8.15518	Perfect	chr15:45981400:45981415:+,chr15:45983171:45983204:+	SQRDL	15	45981400	45981415	58472	NM_001271213	chr15	+	45923345	45983492	SQRDL
ILMN_2082209	-0.72125	11.3113	-6.58116	6.44781e-08	1.528e-05	8.15451	Perfect	chr20:42698110:42698159:+	TOX2	20	42698110	42698159	84969	NM_001098797	chr20	+	42543491	42698254	TOX2
ILMN_1790881	-0.577568	10.5935	-6.55293	7.07129e-08	1.65305e-05	8.06597	Perfect	chr2:138722139:138722188:+	HNMT	2	138722139	138722188	3176	NM_006895	chr2	+	138721807	138773934	HNMT
ILMN_1784300	0.826734	10.607	6.54145	7.3418e-08	1.69899e-05	8.02996	Perfect	chr2:220115039:220115088:-	TUBA4A	2	220115039	220115088	7277	NM_001278552	chr2	-	220114432	220119330	TUBA4A
ILMN_1803686	0.653192	8.50041	6.54127	7.34593e-08	1.69899e-05	8.02942	Perfect	chr20:43248940:43248942:-,chr20:43248442:43248488:-	ADA	20	43248940	43248942	100	NM_000022	chr20	-	43248162	43280376	ADA
ILMN_1802082	-0.598946	10.1035	-6.52436	7.76374e-08	1.77853e-05	7.97636	Perfect	chr4:81125156:81125205:+	PRDM8	4	81125156	81125205	56978	NM_020226	chr4	+	81106423	81125482	PRDM8
ILMN_1669390	0.748875	10.3468	6.52219	7.81908e-08	1.78271e-05	7.96954	Perfect	chr19:45883138:45883187:-	PPP1R13L	19	45883138	45883187	10848	NM_001142502	chr19	-	45882891	45909607	PPP1R13L
ILMN_2143795	0.647053	14.0969	6.5099	8.13963e-08	1.84704e-05	7.931	Perfect****	chr2:87820901:87820950:+	NCRNA00152	2	87820901	87820950	541471	NR_024205	chr2	+	87754973	87821030	LINC00152
ILMN_1763852	-0.665274	7.69564	-6.50462	8.28143e-08	1.8704e-05	7.91443	Perfect	chr12:109705959:109706008:+	ACACB	12	109705959	109706008	32	NM_001093	chr12	+	109577201	109706030	ACACB
ILMN_1690040	-0.811193	8.4296	-6.48985	8.6913e-08	1.94471e-05	7.86809	Perfect	chr11:64883368:64883417:+	TM7SF2	11	64883368	64883417	7108	NM_003273	chr11	+	64879325	64883707	TM7SF2
ILMN_1686623	1.21614	8.95045	6.46857	9.31794e-08	2.06571e-05	7.80131	Perfect	chr5:149432913:149432962:-	CSF1R	5	149432913	149432962	1436	NM_005211	chr5	-	149432853	149492935	CSF1R
ILMN_1704753	-0.673506	8.68609	-6.43539	1.03867e-07	2.27124e-05	7.69714	Perfect	chr2:46613293:46613342:+	EPAS1	2	46613293	46613342	2034	NM_001430	chr2	+	46524540	46613842	EPAS1
ILMN_1773959	0.856921	7.42477	6.42434	1.07691e-07	2.34421e-05	7.66246	Perfect	chr1:77529338:77529387:+	ST6GALNAC5	1	77529338	77529387	81849	NM_030965	chr1	+	77333185	77529737	ST6GALNAC5
ILMN_2140799	-1.30537	8.32597	-6.38988	1.20551e-07	2.6006e-05	7.55425	Perfect	chr10:124608852:124608901:-	FAM24B	10	124608852	124608901	196792	NR_037915	chr10	-	124591670	124639157	FAM24B-CUZD1
ILMN_1787567	-0.627636	13.9971	-6.37044	1.28472e-07	2.74684e-05	7.4932	Perfect	chr13:45008124:45008173:-	TSC22D1	13	45008124	45008173	8848	NM_001243799	chr13	-	45006278	45150701	TSC22D1
ILMN_1720158	0.715365	8.39482	6.36891	1.29118e-07	2.74843e-05	7.48839	Perfect	chr21:40196395:40196444:+	ETS2	21	40196395	40196444	2114	NM_001256295	chr21	+	40177230	40196878	ETS2
ILMN_1710124	-0.755391	8.21971	-6.35906	1.33351e-07	2.81867e-05	7.45743	Perfect****	chr3:32409468:32409480:+,chr3:32411376:32411412:+	CMTM8	3	32409468	32409480	152189	NM_178868	chr3	+	32280170	32411813	CMTM8
ILMN_1801246	-0.728238	8.97784	-6.35851	1.33589e-07	2.81867e-05	7.45573	Perfect	chr11:315174:315223:+	IFITM1	11	315174	315223	8519	NM_003641	chr11	+	313990	315272	IFITM1
ILMN_2138765	-0.722215	10.6727	-6.3568	1.3434e-07	2.82213e-05	7.45035	Perfect	chr9:19116195:19116244:-	PLIN2	9	19116195	19116244	123	NR_038064	chr9	-	19115758	19127604	PLIN2
ILMN_3245143	0.674061	8.28601	6.3484	1.38088e-07	2.88825e-05	7.42395	Perfect	chr1:159842809:159842858:-	CCDC19	1	159842809	159842858	25790	NM_012337	chr1	-	159842153	159869906	CFAP45
ILMN_1674629	-0.76923	8.20615	-6.33243	1.45499e-07	3.01316e-05	7.3738	Perfect	chr9:97849118:97849167:+	C9orf3	9	97849118	97849167	84909	NM_032823	chr9	+	97488950	97849500	C9orf3
ILMN_1794803	-0.650491	7.74372	-6.33151	1.45939e-07	3.01316e-05	7.37091	Perfect	chrX:43808080:43808129:-	NDP	X	43808080	43808129	4693	NM_000266	chrX	-	43808023	43832921	NDP
ILMN_1696585	0.782956	9.41032	6.31154	1.55805e-07	3.16996e-05	7.30815	Perfect	chr20:6056161:6056210:-	FERMT1	20	6056161	6056210	55612	NM_017671	chr20	-	6055491	6104191	FERMT1
ILMN_1740900	-1.02694	9.70528	-6.31082	1.56169e-07	3.16996e-05	7.30591	Perfect	chr14:54416725:54416774:-	BMP4	14	54416725	54416774	652	NM_001202	chr14	-	54416454	54423554	BMP4
ILMN_1767362	0.892833	10.2048	6.28668	1.6902e-07	3.4021e-05	7.23005	Perfect	chr5:64444969:64445018:-	ADAMTS6	5	64444969	64445018	11174	NM_197941	chr5	-	64444562	64777704	ADAMTS6
ILMN_1705579	-0.756133	9.84244	-6.28317	1.70976e-07	3.41292e-05	7.21902	Perfect	chr2:202509946:202509995:-	MPP4	2	202509946	202509995	58538	NM_033066	chr2	-	202509596	202563417	MPP4
ILMN_2082585	0.74514	11.56	6.27673	1.74622e-07	3.46502e-05	7.19877	Perfect	chr8:49830919:49830968:-	SNAI2	8	49830919	49830968	6591	NM_003068	chr8	-	49830238	49833999	SNAI2
ILMN_1685891	-0.646683	7.67499	-6.26765	1.79888e-07	3.54667e-05	7.17027	Perfect	chr7:13932129:13932178:-	ETV1	7	13932129	13932178	2115	NM_001163148	chr7	-	13930855	14031050	ETV1
ILMN_1777853	0.888599	8.08773	6.24209	1.95599e-07	3.80958e-05	7.08995	Perfect	chr2:8997442:8997491:-	MBOAT2	2	8997442	8997491	129642	NM_138799	chr2	-	8996700	9143876	MBOAT2
ILMN_1659913	-0.621255	9.69764	-6.23884	1.97694e-07	3.83487e-05	7.07973	Perfect	chr15:89198772:89198821:+	ISG20	15	89198772	89198821	3669	NM_002201	chr15	+	89182038	89198879	ISG20
ILMN_1671568	-0.601679	9.78723	-6.21745	2.12048e-07	4.09678e-05	7.01249	Perfect	chr1:53361979:53362028:-	ECHDC2	1	53361979	53362028	55268	NM_001198962	chr1	-	53361581	53387446	ECHDC2
ILMN_1741007	1.07838	7.30655	6.19548	2.27868e-07	4.38482e-05	6.94347	Perfect****	chr17:48252809:48252810:+,chr17:48253073:48253120:+	SGCA	17	48252809	48252810	6442	NM_000023	chr17	+	48243365	48253293	SGCA
ILMN_1663092	-0.788112	10.6255	-6.18354	2.36963e-07	4.54167e-05	6.90593	Perfect	chr6:139693664:139693713:-	CITED2	6	139693664	139693713	10370	NM_006079	chr6	-	139693391	139695787	CITED2
ILMN_1758067	0.836628	9.01614	6.16662	2.5047e-07	4.73063e-05	6.85275	Perfect	chr1:163045968:163046017:+	RGS4	1	163045968	163046017	5999	NM_001102445	chr1	+	163038395	163046592	RGS4
ILMN_2089073	-0.630034	10.5881	-6.15353	2.61448e-07	4.91309e-05	6.8116	Perfect	chr20:50213338:50213387:-	ATP9A	20	50213338	50213387	10079	NM_006045	chr20	-	50213313	50384908	ATP9A
ILMN_2315979	1.0415	9.25339	6.11044	3.01092e-07	5.52924e-05	6.67619	Perfect	chr2:30482541:30482590:+	LBH	2	30482541	30482590	81606	NM_030915	chr2	+	30454396	30482899	LBH
ILMN_1658483	0.829129	8.59357	6.1104	3.01133e-07	5.52924e-05	6.67606	Perfect	chr2:113531835:113531884:-	IL1A	2	113531835	113531884	3552	NM_000575	chr2	-	113531491	113542971	IL1A
ILMN_1713927	1.23119	7.47065	6.10194	3.09591e-07	5.64147e-05	6.64949	Perfect	chr4:71396913:71396962:+	AMTN	4	71396913	71396962	401138	NM_212557	chr4	+	71384288	71398460	AMTN
ILMN_2315780	-0.709836	10.5119	-6.09636	3.15302e-07	5.71245e-05	6.63196	Perfect	chr10:124013617:124013666:+	TACC2	10	124013617	124013666	10579	NM_001291877	chr10	+	123748688	124014060	TACC2
ILMN_1814194	0.638437	7.1043	6.09354	3.18236e-07	5.71245e-05	6.62307	Perfect	chr18:52895458:52895507:-	TCF4	18	52895458	52895507	6925	NM_001243226	chr18	-	52889561	53303224	TCF4
ILMN_1769520	-0.552411	11.643	-6.06888	3.45016e-07	6.14729e-05	6.54558	Perfect	chr11:57319156:57319205:-	UBE2L6	11	57319156	57319205	9246	NM_198183	chr11	-	57319127	57335803	UBE2L6
ILMN_1792455	-0.553478	14.6819	-6.0518	3.64873e-07	6.42966e-05	6.4919	Perfect	chr3:45266008:45266057:-	TMEM158	3	45266008	45266057	25907	NM_015444	chr3	-	45265955	45267814	TMEM158
ILMN_1689004	0.642557	11.5015	6.04457	3.73611e-07	6.53574e-05	6.46921	Perfect	chr16:3072032:3072081:+	TNFRSF12A	16	3072032	3072081	51330	NM_016639	chr16	+	3070312	3072383	TNFRSF12A
ILMN_1726547	-0.801368	8.4381	-6.03277	3.88344e-07	6.74443e-05	6.43211	Perfect	chr6:136879938:136879938:-,chr6:136878908:136878956:-	MAP3K5	6	136879938	136879938	4217	NM_005923	chr6	-	136878186	137113656	MAP3K5
ILMN_1777513	0.631068	7.93404	6.02039	4.04421e-07	6.99838e-05	6.39321	Perfect	chr17:7258156:7258205:+	KCTD11	17	7258156	7258205	147040	NM_001002914	chr17	+	7255207	7258262	KCTD11
ILMN_2400759	-0.661546	10.9942	-6.00794	4.21255e-07	7.21185e-05	6.3541	Perfect	chr7:29070193:29070242:-	CPVL	7	29070193	29070242	54504	NM_019029	chr7	-	29035246	29186153	CPVL
ILMN_1709486	0.522822	12.9982	6.00312	4.27962e-07	7.30071e-05	6.33895	Perfect	chrX:38008943:38008992:-	SRPX	X	38008943	38008992	8406	NM_001170751	chrX	-	38008587	38080177	SRPX
ILMN_1802888	0.606819	10.0042	6.00105	4.30873e-07	7.32438e-05	6.33245	Perfect	chrX:152141714:152141763:+	ZNF185	X	152141714	152141763	7739	NM_001178109	chrX	+	152082985	152142025	ZNF185
ILMN_1724994	0.759662	8.76418	5.99667	4.37093e-07	7.37798e-05	6.3187	Perfect	chr13:111164872:111164921:+	COL4A2	13	111164872	111164921	1284	NM_001846	chr13	+	110959630	111165373	COL4A2
ILMN_2186983	0.497197	7.27385	5.97865	4.63669e-07	7.77203e-05	6.2621	Perfect	chr10:47747079:47747128:+	ANXA8L2	10	47747079	47747128	244	NM_001278923	chr10	+	47746849	47763040	ANXA8L1
ILMN_1680018	-0.55583	8.44048	-5.97468	4.69744e-07	7.81937e-05	6.24962	Perfect	chr21:43159916:43159965:-	RIPK4	21	43159916	43159965	54101	NM_020639	chr21	-	43159528	43187249	RIPK4
ILMN_1667295	0.785019	9.91908	5.96584	4.83541e-07	8.02128e-05	6.22185	Perfect	chr16:4433288:4433337:+	VASN	16	4433288	4433337	114990	NM_001201479	chr16	-	4390251	4466962	CORO7-PAM16
ILMN_1709882	-0.624108	9.67188	-5.96204	4.89604e-07	8.09395e-05	6.2099	Perfect	chr6:52866670:52866719:-	ICK	6	52866670	52866719	22858	NM_016513	chr6	-	52866097	52926600	ICK
ILMN_1678215	-0.628659	7.88786	-5.95959	4.93555e-07	8.13132e-05	6.2022	Perfect	chr14:63758044:63758093:+	RHOJ	14	63758044	63758093	57381	NM_020663	chr14	+	63671101	63760230	RHOJ
ILMN_3226181	-0.790629	9.33079	-5.95492	5.01164e-07	8.20051e-05	6.18753	Perfect	chr16:77775958:77776007:+	NUDT7	16	77775958	77776007	283927	NM_001243661	chr16	+	77756388	77776157	NUDT7
ILMN_1880280	0.836172	8.16223	5.93623	5.32795e-07	8.63182e-05	6.12884	Perfect	chr3:71619584:71619633:-	AK025793	3	71619584	71619633	100506815	NM_032682	chr3	-	71003864	71633140	FOXP1
ILMN_1775822	1.06413	7.90798	5.93617	5.32906e-07	8.63182e-05	6.12864	Perfect	chr22:39620092:39620141:-	PDGFB	22	39620092	39620141	5155	NM_002608	chr22	-	39619684	39640957	PDGFB
ILMN_1703572	-0.601572	8.43301	-5.91435	5.72379e-07	9.24008e-05	6.06012	Perfect	chr13:61984364:61984413:-	PCDH20	13	61984364	61984413	64881	NM_022843	chr13	-	61983818	61989655	PCDH20
ILMN_1798210	0.581999	11.0119	5.88866	6.22607e-07	0.000100173	5.97947	Perfect	chr12:77415398:77415447:-	E2F7	12	77415398	77415447	144455	NM_203394	chr12	-	77415025	77459360	E2F7
ILMN_2075643	-0.898627	8.41555	-5.87633	6.48248e-07	0.000103951	5.94077	Perfect	chr18:21180280:21180329:-	ANKRD29	18	21180280	21180329	147463	NM_173505	chr18	-	21179977	21242849	ANKRD29
ILMN_2387952	-0.704163	8.27432	-5.86155	6.80404e-07	0.000108385	5.89435	Perfect	chr5:16473307:16473356:-	FAM134B	5	16473307	16473356	54463	NM_001034850	chr5	-	16473146	16617167	FAM134B
ILMN_2352921	0.98159	8.96529	5.85702	6.90558e-07	0.000109639	5.88015	Perfect	chr7:134363965:134364014:+	BPGM	7	134363965	134364014	669	NM_001724	chr7	+	134331530	134364567	BPGM
ILMN_1717639	0.581657	8.65529	5.83695	7.37443e-07	0.000115558	5.81717	Perfect	chr21:44834827:44834876:-	SIK1	21	44834827	44834876	150094	NM_173354	chr21	-	44834397	44847002	SIK1
ILMN_1748844	-0.584091	8.83085	-5.83215	7.4913e-07	0.000117008	5.8021	Perfect	chr6:154726640:154726689:-	CNKSR3	6	154726640	154726689	154043	NM_173515	chr6	-	154726432	154831753	CNKSR3
ILMN_3300313	-0.49964	9.26487	-5.82788	7.59669e-07	0.000117888	5.78871	Perfect	chr3:49044373:49044422:+	P4HTM	3	49044373	49044422	54681	NM_177939	chr3	+	49027340	49044581	P4HTM
ILMN_2131861	-0.644803	8.793	-5.81844	7.83525e-07	0.0001212	5.75906	Perfect	chr12:93969717:93969766:+	SOCS2	12	93969717	93969766	8835	NM_003877	chr12	+	93963597	93970521	SOCS2
ILMN_1683026	-0.561971	11.2307	-5.81483	7.92833e-07	0.000122246	5.74774	Perfect	chr16:67968461:67968510:-	PSMB10	16	67968461	67968510	5699	NM_002801	chr16	-	67968406	67970780	PSMB10
ILMN_1706960	-0.74416	7.79197	-5.80275	8.24789e-07	0.000126767	5.70986	Perfect	chr10:24836585:24836634:+	KIAA1217	10	24836585	24836634	56243	NM_001098500	chr10	+	23983674	24836777	KIAA1217
ILMN_2138589	-0.77136	7.9513	-5.77648	8.98828e-07	0.000137707	5.62746	Perfect	chr2:112786529:112786578:+	MERTK	2	112786529	112786578	10461	NM_006343	chr2	+	112656190	112786945	MERTK
ILMN_1795285	-0.690751	8.2723	-5.74997	9.80263e-07	0.000149706	5.54433	Perfect	chr5:133918702:133918751:+	PHF15	5	133918702	133918751	23338	NM_001289985	chr5	+	133861339	133918920	JADE2
ILMN_1671905	-0.579247	10.2717	-5.74772	9.87493e-07	0.000150333	5.53728	Perfect	chr10:105882771:105882820:+	MEIR5	10	105882771	105882820	119392	NM_145247	chr10	+	105881815	105886143	SFR1
ILMN_1814526	-0.736316	10.3541	-5.73747	1.02114e-06	0.000154966	5.50516	Perfect	chr10:111895189:111895238:+	ADD3	10	111895189	111895238	120	NM_019903	chr10	+	111765725	111895323	ADD3
ILMN_1759513	0.576974	10.6828	5.7316	1.04093e-06	0.000157472	5.48677	Perfect	chr2:151325056:151325105:-	RND3	2	151325056	151325105	390	NM_001254738	chr2	-	151324706	151344209	RND3
ILMN_1662358	-0.646461	8.59687	-5.72258	1.07212e-06	0.000161176	5.45848	Perfect	chr21:42831051:42831100:+	MX1	21	42831051	42831100	4599	NM_001144925	chr21	+	42792484	42831141	MX1
ILMN_1712673	-0.668068	10.2577	-5.70688	1.12858e-06	0.000168884	5.40929	Perfect	chr6:148872633:148872682:+	SASH1	6	148872633	148872682	23328	NM_015278	chr6	+	148663728	148873184	SASH1
ILMN_1659189	-0.683405	9.62484	-5.70638	1.13041e-06	0.000168884	5.40774	Perfect****	chr9:95874523:95874571:+,chr9:95875274:95875274:+	C9orf89	9	95874523	95874571	84270	NM_032310	chr9	+	95858449	95875565	C9orf89
ILMN_3190833	-0.560792	8.24935	-5.70281	1.14368e-06	0.000169988	5.39655	Perfect	chr3:46449865:46449914:+	CCRL2	3	46449865	46449914	9034	NM_003965	chr3	+	46448720	46451014	CCRL2
ILMN_1772824	0.741007	9.12258	5.7025	1.14487e-06	0.000169988	5.39556	Perfect	chr12:1756061:1756110:+	WNT5B	12	1756061	1756110	81029	NM_030775	chr12	+	1726221	1756377	WNT5B
ILMN_1697491	0.724185	8.70604	5.67558	1.25015e-06	0.000184482	5.31125	Perfect	chr11:36486555:36486604:+	PRR5L	11	36486555	36486604	79899	NM_001160167	chr11	+	36317724	36486754	PRR5L
ILMN_1695658	-0.683698	10.0967	-5.66426	1.29729e-06	0.000190853	5.27578	Perfect	chr5:137523042:137523091:+	KIF20A	5	137523042	137523091	10112	NM_005733	chr5	+	137514416	137523404	KIF20A
ILMN_1805192	0.488731	10.8217	5.66259	1.30436e-06	0.000191308	5.27057	Perfect	chr10:106072083:106072132:-	ITPRIP	10	106072083	106072132	85450	NM_001272013	chr10	-	106069453	106098251	ITPRIP
ILMN_1815308	0.850248	9.47027	5.65954	1.31744e-06	0.000192639	5.26101	Perfect	chr2:20400668:20400717:-	SDC1	2	20400668	20400717	6382	NM_001006946	chr2	-	20400557	20425194	SDC1
ILMN_2094061	-0.598012	10.02	-5.656	1.33277e-06	0.00019429	5.24993	Perfect	chr18:12030565:12030614:+	IMPA2	18	12030565	12030614	3613	NM_014214	chr18	+	11981426	12030885	IMPA2
ILMN_1765641	-0.771232	8.51524	-5.64547	1.3794e-06	0.00020048	5.21698	Perfect	chr7:83590682:83590731:-	SEMA3A	7	83590682	83590731	10371	NM_006080	chr7	-	83587658	83824217	SEMA3A
ILMN_1794239	0.53973	6.78293	5.64315	1.38993e-06	0.000201402	5.20969	Perfect	chr4:76489605:76489654:+	C4orf26	4	76489605	76489654	152816	NM_001257072	chr4	+	76481257	76491103	C4orf26
ILMN_2388272	-0.759575	9.15426	-5.61639	1.51687e-06	0.000219136	5.12595	Perfect	chr17:38175534:38175583:-	MED24	17	38175534	38175583	9862	NM_001079518	chr17	-	38175349	38210889	MED24
ILMN_1802615	0.68392	10.2184	5.60795	1.55925e-06	0.000224552	5.09955	Perfect	chr7:92234658:92234707:-	CDK6	7	92234658	92234707	1021	NM_001145306	chr7	-	92234234	92465941	CDK6
ILMN_1668194	0.482599	8.12436	5.60708	1.5637e-06	0.000224552	5.09682	Perfect	chr19:48988559:48988608:-	LMTK3	19	48988559	48988608	114783	NM_001080434	chr19	-	48988527	49016446	LMTK3
ILMN_1702775	-0.753758	9.5282	-5.59576	1.62255e-06	0.000231078	5.06143	Perfect	chr11:68216537:68216586:+	LRP5	11	68216537	68216586	4041	NM_002335	chr11	+	68080076	68216743	LRP5
ILMN_2367258	0.694808	8.54655	5.59557	1.62355e-06	0.000231078	5.06084	Perfect	chr20:4168158:4168207:+	SMOX	20	4168158	4168207	54498	NM_175842	chr20	+	4129425	4168394	SMOX
ILMN_1688103	-0.610542	8.59972	-5.58734	1.66778e-06	0.000236672	5.0351	Perfect	chr1:9908550:9908599:-	CTNNBIP1	1	9908550	9908599	56998	NM_020248	chr1	-	9908333	9970316	CTNNBIP1
ILMN_1764850	-0.613695	13.1516	-5.57955	1.71073e-06	0.000242053	5.01074	Perfect	chr2:10567610:10567659:+	HPCAL1	2	10567610	10567659	3241	NM_002149	chr2	+	10443029	10567743	HPCAL1
ILMN_2363591	-0.527967	12.589	-5.57773	1.72091e-06	0.00024278	5.00505	Perfect	chr8:59490682:59490731:+	SDCBP	8	59490682	59490731	6386	NM_001007067	chr8	+	59465727	59495419	SDCBP
ILMN_1703123	0.549397	10.9222	5.57302	1.74756e-06	0.000244991	4.99033	Perfect	chr3:39183373:39183422:-	CSRNP1	3	39183373	39183422	64651	NM_033027	chr3	-	39183341	39195102	CSRNP1
ILMN_1719581	0.689369	7.57681	5.573	1.74772e-06	0.000244991	4.99024	Perfect	chr1:24382682:24382731:-	MYOM3	1	24382682	24382731	127294	NM_152372	chr1	-	24382530	24438665	MYOM3
ILMN_1799198	-0.688939	8.23254	-5.5706	1.76144e-06	0.000245616	4.98275	Perfect	chr14:94515066:94515115:+	OTUB2	14	94515066	94515115	78990	NM_023112	chr14	+	94492723	94515276	OTUB2
ILMN_2041222	-0.591786	10.053	-5.56761	1.77873e-06	0.000246366	4.97339	Perfect	chr17:26603123:26603172:-	FLJ40504	17	26603123	26603172	284085	NR_028334	chr17	-	26603011	26634408	KRT18P55
ILMN_2340052	0.555642	11.6522	5.56729	1.78057e-06	0.000246366	4.97241	Perfect	chr12:124809156:124809205:-	NCOR2	12	124809156	124809205	9612	NM_006312	chr12	-	124808956	125052010	NCOR2
ILMN_1746013	0.999897	10.3896	5.56128	1.81582e-06	0.000250297	4.95363	Perfect	chr5:136311328:136311377:-	SPOCK1	5	136311328	136311377	6695	NM_004598	chr5	-	136310986	136835018	SPOCK1
ILMN_1666893	0.839864	11.7092	5.54985	1.88482e-06	0.000258328	4.9179	Perfect	chr4:189012607:189012656:-	TRIML2	4	189012607	189012656	205860	NM_173553	chr4	-	189012426	189026408	TRIML2
ILMN_1735156	-0.588641	7.85522	-5.54251	1.93051e-06	0.000263839	4.89496	Perfect	chr20:3208310:3208359:-	SLC4A11	20	3208310	3208359	83959	NM_001174089	chr20	-	3208062	3219887	SLC4A11
ILMN_1708375	-0.590785	10.0409	-5.54136	1.93776e-06	0.000264079	4.89137	Perfect	chr5:131818872:131818921:-	IRF1	5	131818872	131818921	3659	NM_002198	chr5	-	131817300	131826465	IRF1
ILMN_2409298	-0.563455	10.4516	-5.53951	1.94953e-06	0.000264186	4.88557	Perfect	chr15:41672327:41672376:+	NUSAP1	15	41672327	41672376	51203	NM_016359	chr15	+	41624891	41673248	NUSAP1
ILMN_2403237	-0.842312	7.63883	-5.53223	1.99631e-06	0.000267664	4.86286	Perfect	chr7:29553736:29553785:+	CHN2	7	29553736	29553785	1124	NM_001293069	chr7	+	29186162	29553951	CHN2
ILMN_2392189	-0.484575	9.50034	-5.53206	1.99744e-06	0.000267664	4.86232	Perfect	chr3:38025774:38025823:+	CTDSPL	3	38025774	38025823	10217	NM_005808	chr3	+	37903668	38025960	CTDSPL
ILMN_1736327	-0.663388	9.03271	-5.53206	1.99745e-06	0.000267664	4.86232	Perfect	chr2:37870947:37870996:-	CDC42EP3	2	37870947	37870996	10602	NM_001270436	chr2	-	37869024	37899678	CDC42EP3
ILMN_1713952	0.896191	9.08183	5.52479	2.0454e-06	0.000273328	4.8396	Perfect	chr1:200884575:200884624:+	C1orf106	1	200884575	200884624	55765	NM_018265	chr1	+	200860626	200884864	C1orf106
ILMN_1771841	-0.487257	10.4502	-5.52137	2.06829e-06	0.000275621	4.82894	Perfect	chr11:65659979:65660028:-	FOSL1	11	65659979	65660028	8061	NM_001300855	chr11	-	65659606	65667997	FOSL1
ILMN_1778360	-0.630819	10.4372	-5.50925	2.15171e-06	0.000284201	4.79107	Perfect	chr20:25278301:25278350:+	PYGB	20	25278301	25278350	5834	NM_015600	chr20	-	25275378	25371618	ABHD12
ILMN_1654112	-0.69109	7.53586	-5.50859	2.1563e-06	0.000284201	4.78903	Perfect	chr16:67696578:67696627:+	PARD6A	16	67696578	67696627	50855	NM_001037281	chr16	+	67694850	67696681	PARD6A
ILMN_1811790	1.19648	7.51334	5.50688	2.16838e-06	0.000285012	4.78368	Perfect	chr20:30432216:30432265:-	FOXS1	20	30432216	30432265	2307	NM_004118	chr20	-	30432102	30433420	FOXS1
ILMN_1752728	-0.762445	8.32041	-5.50226	2.20131e-06	0.000288552	4.76924	Perfect	chr1:24171818:24171867:-	FUCA1	1	24171818	24171867	2517	NM_000147	chr1	-	24171571	24194859	FUCA1
ILMN_1687978	-0.514637	13.1998	-5.4963	2.24448e-06	0.000293411	4.75065	Perfect	chr12:76423759:76423808:-	PHLDA1	12	76423759	76423808	22822	NM_007350	chr12	-	76419226	76425556	PHLDA1
ILMN_2388547	-0.670737	7.81865	-5.49016	2.28987e-06	0.000297727	4.73147	Perfect	chr13:43462294:43462343:-	EPSTI1	13	43462294	43462343	94240	NM_033255	chr13	-	43460523	43566407	EPSTI1
ILMN_2094396	0.623022	8.25148	5.46523	2.4836e-06	0.000321179	4.65371	Perfect	chr1:90180078:90180127:+	LRRC8C	1	90180078	90180127	84230	NM_032270	chr1	+	90098643	90185094	LRRC8C
ILMN_1673363	-0.490904	10.9233	-5.4623	2.50744e-06	0.000323393	4.64456	Perfect	chr19:14519253:14519302:+	CD97	19	14519253	14519302	976	NM_001784	chr19	+	14491955	14519537	CD97
ILMN_1771179	-0.632364	9.25949	-5.43864	2.70832e-06	0.000345595	4.57078	Perfect	chr17:61509954:61510003:-	CYB561	17	61509954	61510003	1534	NM_001915	chr17	-	61509664	61523722	CYB561
ILMN_1714197	-0.61309	11.581	-5.43546	2.73648e-06	0.000348265	4.56087	Perfect	chr20:33515709:33515758:+	ACSS2	20	33515709	33515758	55902	NM_001242393	chr20	+	33462765	33515769	ACSS2
ILMN_1712608	-0.688204	7.86516	-5.41035	2.96957e-06	0.00037594	4.48262	Perfect	chr20:17474874:17474923:-	BFSP1	20	17474874	17474923	631	NM_001278608	chr20	-	17474549	17549865	BFSP1
ILMN_3307940	-0.54078	7.50968	-5.4085	2.98744e-06	0.00037721	4.47688	Perfect	chr18:3597012:3597061:+	FLJ35776	18	3597012	3597061	649446	NM_004746	chr18	-	3496029	4455266	DLGAP1
ILMN_2382505	-0.72189	7.90299	-5.40158	3.05554e-06	0.000384798	4.4553	Perfect	chr11:2943785:2943786:+,chr11:2946240:2946287:+	SLC22A18	11	2943785	2943786	5002	NM_183233	chr11	+	2920950	2946476	SLC22A18
ILMN_1679391	-0.788697	8.67217	-5.39441	3.12766e-06	0.000391829	4.43297	Perfect	chr9:72841566:72841615:+	MAMDC2	9	72841566	72841615	256691	NR_125850	chr9	+	72658496	72841888	MAMDC2
ILMN_2347068	-0.536489	11.0011	-5.38868	3.18643e-06	0.000397124	4.41515	Perfect	chr19:2037716:2037765:-	MKNK2	19	2037716	2037765	2872	NM_017572	chr19	-	2037469	2051243	MKNK2
ILMN_1705346	-0.488957	8.93072	-5.38367	3.23879e-06	0.000402605	4.39956	Perfect	chr13:36246361:36246410:+	NBEA	13	36246361	36246410	26960	NM_015678	chr13	+	35516423	36246873	NBEA
ILMN_1695354	-0.64849	8.64801	-5.37594	3.32123e-06	0.00041179	4.3755	Perfect	chr15:40380331:40380380:-	BMF	15	40380331	40380380	90427	NM_001003943	chr15	-	40380090	40401085	BMF
ILMN_2347949	-0.638674	10.6152	-5.37442	3.33773e-06	0.000412772	4.37076	Perfect	chrX:153759610:153759659:-	G6PD	X	153759610	153759659	2539	NM_001042351	chrX	-	153759604	153775801	G6PD
ILMN_1729374	-0.63578	10.6793	-5.37241	3.35956e-06	0.000414406	4.36452	Perfect	chr19:51869534:51869583:-	ETFB	19	51869534	51869583	2109	NM_001985	chr19	-	51848408	51869672	ETFB
ILMN_1669553	-0.509357	10.8311	-5.37125	3.37227e-06	0.00041491	4.3609	Perfect	chr2:181846772:181846821:+	UBE2E3	2	181846772	181846821	10477	NM_001278555	chr2	+	181845111	181928154	UBE2E3
ILMN_2205785	-0.622319	7.87228	-5.36557	3.43517e-06	0.000420908	4.34322	Perfect	chr1:109358776:109358825:-	AKNAD1	1	109358776	109358825	254268	NR_049760	chr1	-	109358519	109400864	AKNAD1
ILMN_2109489	0.557608	6.70457	5.36504	3.44108e-06	0.000420908	4.34157	Perfect	chr14:25100225:25100274:-	GZMB	14	25100225	25100274	3002	NM_004131	chr14	-	25100160	25103432	GZMB
ILMN_1784630	0.533936	8.28686	5.36449	3.44726e-06	0.000420908	4.33985	Perfect	chr8:1954935:1954984:+	KBTBD11	8	1954935	1954984	9920	NM_014867	chr8	+	1922043	1955109	KBTBD11
ILMN_1714170	0.590593	9.18643	5.36047	3.49265e-06	0.000425369	4.32734	Perfect	chr1:9429362:9429411:+	SPSB1	1	9429362	9429411	80176	NM_025106	chr1	+	9352940	9429590	SPSB1
ILMN_2311537	-0.44642	12.2493	-5.33571	3.78529e-06	0.000458688	4.25034	Perfect	chr6:34213581:34213630:+	HMGA1	6	34213581	34213630	3159	NM_002131	chr6	+	34204576	34214008	HMGA1
ILMN_1785424	-0.513949	9.45453	-5.33255	3.82432e-06	0.000462253	4.24052	Perfect	chr10:116191056:116191105:-	ABLIM1	10	116191056	116191105	3983	NM_001003408	chr10	-	116190868	116444414	ABLIM1
ILMN_1666845	0.950371	8.36626	5.32881	3.87104e-06	0.000466727	4.2289	Perfect	chr17:39775709:39775758:-	KRT17	17	39775709	39775758	3872	NM_000422	chr17	-	39775691	39780882	KRT17
ILMN_1737604	0.662525	10.681	5.32737	3.88924e-06	0.000467749	4.22442	Perfect	chr1:60139735:60139784:+	FGGY	1	60139735	60139784	55277	NM_018291	chr1	+	59762624	60228402	FGGY
ILMN_1676358	0.421099	11.6736	5.32075	3.97371e-06	0.000476717	4.20386	Perfect	chr2:121051889:121051938:+	RALB	2	121051889	121051938	5899	NM_002881	chr2	+	121010413	121052286	RALB
ILMN_1695311	-0.522948	8.96554	-5.31789	4.01084e-06	0.000479974	4.19496	Perfect	chr6:32916411:32916460:-	HLA-DMA	6	32916411	32916460	3108	NM_006120	chr6	-	32916390	32920899	HLA-DMA
ILMN_1794056	0.521522	8.26427	5.31554	4.04159e-06	0.000482453	4.18765	Perfect	chr9:34998055:34998104:+	DNAJB5	9	34998055	34998104	25822	NM_012266	chr9	+	34989637	34998430	DNAJB5
ILMN_2364131	0.632544	10.3297	5.31399	4.062e-06	0.000482605	4.18283	Perfect	chr20:43122960:43123009:+	TTPAL	20	43122960	43123009	79183	NM_001261839	chr20	+	43104525	43123244	TTPAL
ILMN_1740429	-0.45875	14.8165	-5.30766	4.14629e-06	0.000491295	4.16318	Perfect****	chr19:49468842:49468866:+,chr19:49469027:49469051:+	FTL	19	49468842	49468866	2512	NM_000146	chr19	+	49468565	49470136	FTL
ILMN_1718771	-0.522808	8.13985	-5.30491	4.1835e-06	0.000494486	4.15464	Perfect	chr1:44462068:44462117:+	CCDC24	1	44462068	44462117	149473	NM_152499	chr1	+	44457279	44462198	CCDC24
ILMN_1745282	-0.589414	9.82004	-5.3039	4.19721e-06	0.00049489	4.15151	Perfect	chr14:102695281:102695330:-	RAGE	14	102695281	102695330	5891	NM_001272011	chr14	-	102695157	102771537	MOK
ILMN_1790228	0.711714	7.98006	5.29557	4.31229e-06	0.000505979	4.12563	Perfect	chr15:91426334:91426383:+	FURIN	15	91426334	91426383	5045	NM_002569	chr15	+	91411821	91426688	FURIN
ILMN_1701308	1.77454	8.60873	5.29348	4.34166e-06	0.000508185	4.11913	Perfect	chr17:48261601:48261650:-	COL1A1	17	48261601	48261650	1277	NM_000088	chr17	-	48261456	48279000	COL1A1
ILMN_1701441	-0.677712	7.88325	-5.28686	4.43598e-06	0.000516999	4.09857	Perfect	chr9:113636116:113636165:-	LPAR1	9	113636116	113636165	1902	NM_001401	chr9	-	113636053	113800365	LPAR1
ILMN_1672022	0.597612	8.31768	5.2845	4.46997e-06	0.000519413	4.09127	Perfect	chr2:222283377:222283426:-	EPHA4	2	222283377	222283426	2043	NM_004438	chr2	-	222282746	222437010	EPHA4
ILMN_1662618	-0.536582	13.2926	-5.28159	4.51244e-06	0.000523084	4.08223	Perfect	chr5:179264043:179264092:+	SQSTM1	5	179264043	179264092	8878	NM_001142298	chr5	+	179233387	179265077	SQSTM1
ILMN_1679051	0.761838	9.52539	5.27926	4.54662e-06	0.00052578	4.07501	Perfect	chr12:71032213:71032262:-	PTPRR	12	71032213	71032262	5801	NM_002849	chr12	-	71031852	71314584	PTPRR
ILMN_2364272	-0.605419	10.3476	-5.27005	4.68455e-06	0.000539137	4.04642	Perfect	chr13:98046116:98046165:+	MBNL2	13	98046116	98046165	10150	NM_207304	chr13	+	97874549	98046374	MBNL2
ILMN_1812526	0.587359	7.76569	5.26811	4.7142e-06	0.000541255	4.04039	Perfect	chr1:218610758:218610807:+	TGFB2	1	218610758	218610807	7042	NM_003238	chr1	+	218518675	218617961	TGFB2
ILMN_2083946	0.539079	8.41	5.24043	5.15688e-06	0.000587872	3.95454	Perfect	chr2:70674793:70674842:-	TGFA	2	70674793	70674842	7039	NM_003236	chr2	-	70674411	70781147	TGFA
ILMN_1724811	0.584161	9.50723	5.23835	5.19175e-06	0.000590421	3.9481	Perfect	chr16:14529676:14529725:-	PARN	16	14529676	14529725	5073	NM_002582	chr16	-	14529556	14724128	PARN
ILMN_2349138	0.475557	9.28832	5.23596	5.2321e-06	0.000592237	3.94069	Perfect	chr1:151023936:151023985:-	CDC42SE1	1	151023936	151023985	56882	NM_001038707	chr1	-	151023446	151032125	CDC42SE1
ILMN_1772821	-0.541586	9.6299	-5.23472	5.25317e-06	0.000593226	3.93685	Perfect	chr22:25593092:25593141:+	KIAA1671	22	25593092	25593141	85379	NM_001145206	chr22	+	25423940	25593415	KIAA1671
ILMN_2121408	0.632752	10.8175	5.23061	5.32359e-06	0.000599771	3.92412	Perfect	chr5:139712698:139712747:-	HBEGF	5	139712698	139712747	1839	NM_001945	chr5	-	139712427	139726188	HBEGF
ILMN_1806906	0.578601	8.68682	5.21532	5.59389e-06	0.000625826	3.87676	Perfect	chr3:156258985:156259034:-	SSR3	3	156258985	156259034	6747	NM_007107	chr3	-	156257928	156272973	SSR3
ILMN_1727532	-0.756447	8.69343	-5.21455	5.60786e-06	0.000625934	3.87437	Perfect	chr1:114524584:114524633:+	OLFML3	1	114524584	114524633	56944	NM_001286353	chr1	+	114522012	114524876	OLFML3
ILMN_1779448	-0.802834	9.135	-5.21355	5.62613e-06	0.000626519	3.87126	Perfect	chr2:233547214:233547263:+	EFHD1	2	233547214	233547263	80303	NM_001243252	chr2	+	233470766	233547491	EFHD1
ILMN_1691846	0.758786	8.30035	5.20736	5.74013e-06	0.000637687	3.85208	Perfect	chr1:209849344:209849393:+	G0S2	1	209849344	209849393	50486	NM_015714	chr1	+	209848669	209849735	G0S2
ILMN_1776464	-0.556548	11.9844	-5.19649	5.94575e-06	0.000654536	3.81843	Perfect****	chr13:24995270:24995319:-	PARP4	13	24995270	24995319	143	NM_006437	chr13	-	24995068	25086948	PARP4
ILMN_1754538	-0.538033	10.7287	-5.18797	6.11189e-06	0.00067129	3.79208	Perfect	chr10:82191854:82191903:+	C10orf58	10	82191854	82191903	84293	NM_001243779	chr10	+	82167584	82192753	FAM213A
ILMN_1666503	-0.765128	8.50748	-5.18577	6.15555e-06	0.000673959	3.78527	Perfect	chr7:140218271:140218320:-	DENND2A	7	140218271	140218320	27147	NM_015689	chr7	-	140218219	140302342	DENND2A
ILMN_1734276	1.1293	11.9961	5.18524	6.16618e-06	0.000673959	3.78363	Perfect	chr20:56223641:56223690:-	PMEPA1	20	56223641	56223690	56937	NM_199171	chr20	-	56223447	56286592	PMEPA1
ILMN_1804396	-0.577338	11.4979	-5.18464	6.17823e-06	0.000673959	3.78176	Perfect	chr14:77491396:77491445:-	IRF2BPL	14	77491396	77491445	64207	NM_024496	chr14	-	77490885	77495042	IRF2BPL
ILMN_1692335	0.540971	8.61888	5.18102	6.25092e-06	0.000680346	3.77058	Perfect****	chr12:96653602:96653631:+,chr12:96660860:96660879:+	ELK3	12	96653602	96653631	2004	NM_005230	chr12	+	96588206	96661606	ELK3
ILMN_1753608	-0.490923	11.5567	-5.15907	6.711e-06	0.00072387	3.70269	Perfect	chr2:98373255:98373304:-	TMEM131	2	98373255	98373304	23505	NM_015348	chr2	-	98372800	98612354	TMEM131
ILMN_2115218	-0.426526	9.66555	-5.15196	6.86722e-06	0.000739063	3.68069	Perfect	chr13:111531278:111531327:-	ANKRD10	13	111531278	111531327	55608	NM_017664	chr13	-	111530886	111567454	ANKRD10
ILMN_2214678	0.646447	9.20629	5.14885	6.93649e-06	0.000744852	3.6711	Perfect	chr2:70169738:70169787:+	MXD1	2	70169738	70169787	4084	NM_001202514	chr2	+	70142172	70170076	MXD1
ILMN_1734929	0.586006	6.84063	5.13756	7.19428e-06	0.0007691	3.63622	Perfect	chr11:27148940:27148989:+	BBOX1	11	27148940	27148989	8424	NR_125768	chr11	-	27068732	27240315	BBOX1-AS1
ILMN_1785095	-0.566414	9.56173	-5.12787	7.42332e-06	0.000786594	3.60627	Perfect	chr7:149577688:149577737:+	ATP6V0E2	7	149577688	149577737	155066	NM_001100592	chr7	+	149570056	149577801	ATP6V0E2
ILMN_1727577	0.520969	7.92742	5.12589	7.47085e-06	0.00078989	3.60017	Perfect	chr2:121748532:121748581:+	GLI2	2	121748532	121748581	2736	NM_005270	chr2	+	121554866	121750229	GLI2
ILMN_1790689	-0.617918	8.0156	-5.11986	7.61781e-06	0.000801904	3.58155	Perfect	chr16:84942780:84942829:+	CRISPLD2	16	84942780	84942829	83716	NM_031476	chr16	+	84853586	84943116	CRISPLD2
ILMN_1715991	-0.619514	7.61005	-5.11858	7.64941e-06	0.000803472	3.5776	Perfect	chr2:192699237:192699286:-	SDPR	2	192699237	192699286	8436	NM_004657	chr2	-	192699031	192712006	SDPR
ILMN_1874689	0.519898	8.8594	5.11539	7.72867e-06	0.000808268	3.56775	Perfect	chr9:127422749:127422798:+	AB074162	9	127422749	127422798	NA	NM_001489	chr9	-	127279553	127533589	NR6A1
ILMN_1759232	-0.516572	9.3016	-5.11266	7.79711e-06	0.000813656	3.55932	Perfect	chr2:227600640:227600689:-	IRS1	2	227600640	227600689	3667	NM_005544	chr2	-	227596032	227663506	IRS1
ILMN_1745374	-0.473784	9.14817	-5.11162	7.82317e-06	0.000814609	3.55614	Perfect	chr17:41166350:41166399:+	IFI35	17	41166350	41166399	3430	NM_005533	chr17	+	41158741	41166476	IFI35
ILMN_1772074	-0.554413	7.22968	-5.10879	7.89501e-06	0.000819705	3.5474	Perfect	chr19:55670112:55670161:-	C19orf51	19	55670112	55670161	352909	NM_001256716	chr19	-	55670028	55678090	DNAAF3
ILMN_2330307	-0.651404	8.85875	-5.10836	7.90619e-06	0.000819705	3.54605	Perfect	chr11:57175168:57175217:-	SLC43A3	11	57175168	57175217	29015	NM_017611	chr11	-	57174426	57195053	SLC43A3
ILMN_3248591	0.669617	10.1006	5.1063	7.9589e-06	0.000823395	3.5397	Perfect	chr14:74964972:74965021:-	LTBP2	14	74964972	74965021	4053	NM_000428	chr14	-	74964885	75079034	LTBP2
ILMN_1802205	0.609711	9.33507	5.0944	8.27062e-06	0.000847733	3.50299	Perfect	chr2:20648882:20648931:+	RHOB	2	20648882	20648931	388	NM_004040	chr2	+	20646834	20649201	RHOB
ILMN_1811238	0.913243	9.48725	5.08471	8.53322e-06	0.00086972	3.47313	Perfect	chr18:56148548:56148597:-	ALPK2	18	56148548	56148597	115701	NM_052947	chr18	-	56148481	56296189	ALPK2
ILMN_1781966	0.421573	7.65998	5.08057	8.64799e-06	0.000879554	3.46036	Perfect	chr22:31303500:31303549:+	OSBP2	22	31303500	31303549	23762	NM_001282738	chr22	+	31089768	31303811	OSBP2
ILMN_2169439	0.689186	10.561	5.07295	8.8631e-06	0.00089953	3.43689	Perfect	chr2:187544862:187544911:+	ITGAV	2	187544862	187544911	3685	NM_002210	chr2	+	187454789	187545629	ITGAV
ILMN_2162603	-0.498213	7.57924	-5.06414	9.11875e-06	0.000921588	3.40973	Perfect	chrX:21724285:21724334:-	SMPX	X	21724285	21724334	23676	NM_014332	chrX	-	21724089	21776278	SMPX
ILMN_1665686	-0.622101	7.84684	-5.06134	9.20144e-06	0.000927995	3.4011	Perfect	chr18:10671148:10671197:-	FAM38B	18	10671148	10671197	63895	NM_022068	chr18	-	10670243	11148761	PIEZO2
ILMN_1717163	-0.725293	7.59979	-5.05963	9.25212e-06	0.000929362	3.39586	Perfect	chr6:6144882:6144931:-	F13A1	6	6144882	6144931	2162	NM_000129	chr6	-	6144310	6320924	F13A1
ILMN_1785330	-0.454447	10.2928	-5.05928	9.26261e-06	0.000929362	3.39477	Perfect	chr2:235964065:235964114:+	SH3BP4	2	235964065	235964114	23677	NM_014521	chr2	+	235860627	235964358	SH3BP4
ILMN_1724040	0.527065	11.3082	5.05894	9.27295e-06	0.000929362	3.39371	Perfect	chr2:110376439:110376488:+	ANKRD57	2	110376439	110376488	65124	NM_023016	chr2	+	110371910	110376564	SOWAHC
ILMN_1713751	0.895366	11.5535	5.05628	9.35261e-06	0.000935397	3.38554	Perfect	chr5:156904527:156904576:-	ADAM19	5	156904527	156904576	8728	NM_033274	chr5	-	156904311	157002831	ADAM19
ILMN_2070072	0.482288	9.61709	5.04238	9.78116e-06	0.000972195	3.34275	Perfect	chr2:3622853:3622902:+	RPS7	2	3622853	3622902	6201	NM_001011	chr2	+	3622852	3628509	RPS7
ILMN_1764177	0.792901	10.6692	5.02709	1.02751e-05	0.00101919	3.29569	Perfect	chr6:15521923:15521972:+	JARID2	6	15521923	15521972	3720	NM_004973	chr6	+	15246205	15522273	JARID2
ILMN_1792679	0.592216	10.3964	5.01653	1.06304e-05	0.00104366	3.26324	Perfect	chr12:54789099:54789148:-	ITGA5	12	54789099	54789148	3678	NR_120487	chr12	+	54747474	54860814	LOC102724050
ILMN_1788783	0.449403	10.6903	5.0101	1.08528e-05	0.00106117	3.24346	Perfect	chr6:52362492:52362541:-	TRAM2	6	52362492	52362541	9697	NM_012288	chr6	-	52362199	52441862	TRAM2
ILMN_2140559	-0.489678	8.46364	-5.00818	1.09201e-05	0.00106559	3.23756	Perfect	chr16:54968342:54968391:+	IRX5	16	54968342	54968391	10265	NM_001252197	chr16	+	54965110	54968395	IRX5
ILMN_1657111	-0.582616	10.5272	-5.00382	1.10745e-05	0.00107846	3.22415	Perfect	chr14:105403646:105403695:-	AHNAK2	14	105403646	105403695	113146	NM_138420	chr14	-	105403590	105444694	AHNAK2
ILMN_1800512	1.19407	9.12818	4.99578	1.13646e-05	0.00110225	3.19947	Perfect	chr22:35789915:35789964:+	HMOX1	22	35789915	35789964	3162	NM_002133	chr22	+	35777059	35790207	HMOX1
ILMN_1656938	-0.703205	8.68564	-4.99408	1.14269e-05	0.00110606	3.19424	Perfect	chr11:124959015:124959064:+	SLC37A2	11	124959015	124959064	219855	NM_001145290	chr11	+	124933012	124960412	SLC37A2
ILMN_1723020	-0.520435	10.4237	-4.99301	1.14661e-05	0.00110763	3.19097	Perfect	chr5:56191722:56191771:+	MAP3K1	5	56191722	56191771	4214	NM_005921	chr5	+	56110899	56191978	MAP3K1
ILMN_1684357	-0.539987	7.4637	-4.99155	1.15204e-05	0.00111039	3.18647	Perfect	chr14:95873790:95873839:-	C14orf139	14	95873790	95873839	79686	NR_026779	chr14	-	95873603	95876427	LINC00341
ILMN_1796210	0.480028	10.4958	4.98754	1.16698e-05	0.00111833	3.17416	Perfect	chr10:103909764:103909813:+	PPRC1	10	103909764	103909813	23082	NM_001288727	chr10	+	103892750	103910090	PPRC1
ILMN_1674038	-0.443573	10.3172	-4.98123	1.19088e-05	0.00113896	3.15481	Perfect	chr11:1774485:1774534:-	CTSD	11	1774485	1774534	1509	NM_001909	chr11	-	1773981	1785222	CTSD
ILMN_1793572	-0.501546	7.65423	-4.97382	1.21963e-05	0.00116414	3.13204	Perfect	chr21:15326416:15326465:-	C21orf81	21	15326416	15326465	391267	NR_027270	chr21	-	15316095	15352765	ANKRD20A11P
ILMN_2172174	0.552958	11.4593	4.97157	1.22847e-05	0.00117026	3.12514	Perfect	chr14:20945051:20945100:+	PNP	14	20945051	20945100	4860	NM_000270	chr14	+	20937537	20946165	PNP
ILMN_1775486	-0.506002	8.52455	-4.97052	1.23261e-05	0.00117188	3.12193	Perfect	chr12:26385719:26385768:+	SSPN	12	26385719	26385768	8082	NM_001135823	chr12	+	26348268	26387708	SSPN
ILMN_2338323	-0.427364	10.9569	-4.96861	1.2402e-05	0.00117368	3.11607	Perfect	chr20:3786490:3786539:+	CDC25B	20	3786490	3786539	994	NM_001287517	chr20	+	3767418	3786768	CDC25B
ILMN_1785191	-0.488056	10.6692	-4.96835	1.24123e-05	0.00117368	3.11528	Perfect	chr6:52546654:52546703:+	TMEM14A	6	52546654	52546703	28978	NM_014051	chr6	+	52535883	52551385	TMEM14A
ILMN_2190084	-0.463581	11.7753	-4.96806	1.24239e-05	0.00117368	3.11439	Perfect	chr2:85809044:85809093:+	VAMP8	2	85809044	85809093	8673	NM_003761	chr2	+	85804613	85809156	VAMP8
ILMN_1759097	0.457393	9.7015	4.9675	1.24466e-05	0.00117368	3.11265	Perfect	chr1:151040632:151040681:+	MLLT11	1	151040632	151040681	10962	NM_006818	chr1	+	151032150	151040973	MLLT11
ILMN_1804277	-0.482896	11.4555	-4.96699	1.2467e-05	0.00117368	3.11108	Perfect	chr15:38646157:38646206:+	SPRED1	15	38646157	38646206	161742	NM_152594	chr15	+	38545051	38649450	SPRED1
ILMN_1667519	0.444441	10.5296	4.95541	1.29395e-05	0.00121579	3.07557	Perfect	chr11:14300823:14300872:-	RRAS2	11	14300823	14300872	22800	NM_001177314	chr11	-	14299465	14386052	RRAS2
ILMN_1689431	0.79986	13.1858	4.95058	1.31416e-05	0.00122997	3.06079	Perfect	chr20:57034461:57034510:-	APCDD1L	20	57034461	57034510	164284	NM_153360	chr20	-	57034425	57089949	APCDD1L
ILMN_1768534	0.604288	13.4819	4.93978	1.36055e-05	0.00126845	3.02767	Perfect	chr3:5026448:5026497:+	BHLHE40	3	5026448	5026497	8553	NM_003670	chr3	+	5021096	5026865	BHLHE40
ILMN_1695423	-0.517481	9.56103	-4.93889	1.36444e-05	0.00126962	3.02495	Perfect	chr12:6344424:6344473:+	CD9	12	6344424	6344473	928	NM_001769	chr12	+	6309481	6347437	CD9
ILMN_1810289	-0.508982	12.1499	-4.93543	1.37966e-05	0.00127883	3.01437	Perfect	chr10:95066558:95066607:-	MYOF	10	95066558	95066607	26509	NM_013451	chr10	-	95066185	95242074	MYOF
ILMN_1666306	0.571555	9.51833	4.92534	1.42508e-05	0.00131839	2.98346	Perfect	chr22:26887672:26887721:+	SRRD	22	26887672	26887721	402055	NM_001013694	chr22	+	26879849	26887904	SRRD
ILMN_2124241	-0.453426	8.12995	-4.92396	1.43141e-05	0.00132007	2.97923	Perfect	chrX:105452379:105452428:+	MUM1L1	X	105452379	105452428	139221	NM_001171020	chrX	+	105412297	105452949	MUM1L1
ILMN_1681301	-0.587055	9.16906	-4.92315	1.43513e-05	0.00132007	2.97675	Perfect	chr1:159035731:159035780:-	AIM2	1	159035731	159035780	9447	NM_004833	chr1	-	159032274	159046647	AIM2
ILMN_1674620	-0.426323	11.6393	-4.91543	1.47111e-05	0.00135058	2.95313	Perfect	chr7:94228156:94228205:-	SGCE	7	94228156	94228205	8910	NM_003919	chr7	-	94214535	94285521	SGCE
ILMN_1760160	-0.498128	9.91958	-4.90404	1.52583e-05	0.00139816	2.91828	Perfect	chr7:73113943:73113992:-	STX1A	7	73113943	73113992	6804	NM_001165903	chr7	-	73113534	73134017	STX1A
ILMN_1760412	-0.691355	10.658	-4.8989	1.55118e-05	0.00141868	2.90256	Perfect	chr13:26619064:26619113:-	SHISA2	13	26619064	26619113	387914	NM_001007538	chr13	-	26618734	26625198	SHISA2
ILMN_1691117	-0.47694	11.4529	-4.89145	1.58865e-05	0.00145019	2.87979	Perfect	chr20:44439777:44439826:+	DNTTIP1	20	44439777	44439826	116092	NM_052951	chr20	+	44420575	44440066	DNTTIP1
ILMN_1719498	-0.491794	9.33295	-4.88774	1.60768e-05	0.00146478	2.86843	Perfect	chr1:92528658:92528707:+	EPHX4	1	92528658	92528707	253152	NM_173567	chr1	+	92495532	92529093	EPHX4
ILMN_1706643	0.619403	11.3337	4.88683	1.61236e-05	0.00146605	2.86566	Perfect	chr2:238232942:238232991:-	COL6A3	2	238232942	238232991	1293	NM_004369	chr2	-	238232654	238322850	COL6A3
ILMN_2186137	0.552001	8.3044	4.88629	1.61516e-05	0.00146605	2.864	Perfect	chr16:66955818:66955867:-	RRAD	16	66955818	66955867	6236	NM_004165	chr16	-	66955581	66959439	RRAD
ILMN_3306730	-0.504537	7.40126	-4.8853	1.62027e-05	0.00146792	2.86099	Perfect	chr4:40426008:40426057:-	RBM47	4	40426008	40426057	54502	NM_001098634	chr4	-	40425271	40631883	RBM47
ILMN_1784709	-0.433669	11.0312	-4.87297	1.68554e-05	0.00151672	2.82332	Perfect	chr5:141380410:141380459:-	GNPDA1	5	141380410	141380459	10007	NM_005471	chr5	-	141380233	141392620	GNPDA1
ILMN_1683023	0.599014	10.9779	4.87275	1.68675e-05	0.00151672	2.82264	Perfect	chr4:157683101:157683150:-	PDGFC	4	157683101	157683150	56034	NR_036641	chr4	-	157682762	157892546	PDGFC
ILMN_1729288	-0.571872	8.40495	-4.87168	1.69251e-05	0.00151906	2.81939	Perfect	chr22:37576267:37576316:-	C1QTNF6	22	37576267	37576316	114904	NM_182486	chr22	-	37576205	37584330	C1QTNF6
ILMN_1786021	0.53269	9.01181	4.8571	1.77337e-05	0.00158277	2.77488	Perfect	chr1:146626944:146626993:-	PRKAB2	1	146626944	146626993	5565	NM_005399	chr1	-	146626684	146644168	PRKAB2
ILMN_1717727	-0.573975	9.82325	-4.85153	1.80529e-05	0.00160234	2.75787	Perfect	chr18:61627448:61627497:+	HMSD	18	61627448	61627497	284293	NM_001123366	chr18	+	61616587	61627645	HMSD
ILMN_1671482	-0.477477	8.10614	-4.84193	1.86159e-05	0.00164624	2.72858	Perfect	chr2:38961141:38961190:+	GALM	2	38961141	38961190	130589	NM_138801	chr2	+	38893051	38961909	GALM
ILMN_1656111	-0.472949	9.43535	-4.84074	1.8687e-05	0.00164949	2.72495	Perfect	chr6:16148112:16148161:+	MYLIP	6	16148112	16148161	29116	NM_013262	chr6	+	16129316	16148478	MYLIP
ILMN_1709634	-0.473932	10.5981	-4.8386	1.8815e-05	0.00165472	2.71844	Perfect	chr5:10279592:10279641:-	CMBL	5	10279592	10279641	134147	NM_138809	chr5	-	10277706	10308168	CMBL
ILMN_1726928	-0.826477	8.71116	-4.83435	1.90726e-05	0.00167431	2.70548	Perfect****	chr1:23713766:23713770:-,chr1:23710866:23710910:-	TCEA3	1	23713766	23713770	6920	NM_003196	chr1	-	23707554	23751261	TCEA3
ILMN_2326512	-0.513502	8.11149	-4.82693	1.953e-05	0.00171134	2.68288	Perfect	chr11:104897017:104897066:-	CASP1	11	104897017	104897066	834	NM_001223	chr11	-	104896236	104905884	CASP1
ILMN_1713732	0.441766	10.2665	4.82331	1.97571e-05	0.00172496	2.67186	Perfect	chr9:133762931:133762980:+	ABL1	9	133762931	133762980	25	NM_007313	chr9	+	133589267	133763062	ABL1
ILMN_1788192	-0.55318	10.5247	-4.81311	2.04118e-05	0.0017789	2.64078	Perfect	chrX:100808798:100808847:+	ARMCX1	X	100808798	100808847	51309	NM_016608	chrX	+	100805513	100809675	ARMCX1
ILMN_2396020	-0.733054	12.1324	-4.81045	2.05861e-05	0.00178968	2.63268	Perfect	chr12:89742148:89742197:-	DUSP6	12	89742148	89742197	1848	NM_001946	chr12	-	89741601	89746636	DUSP6
ILMN_2376108	-0.519461	7.94857	-4.7979	2.14273e-05	0.0018573	2.5945	Perfect	chr6:32825066:32825115:+	PSMB9	6	32825066	32825115	5698	NM_002800	chr6	+	32821937	32827628	PSMB9
ILMN_2057573	-0.426197	11.8727	-4.79568	2.15798e-05	0.00186716	2.58774	Perfect	chr7:158523835:158523884:-	ESYT2	7	158523835	158523884	57488	NM_020728	chr7	-	158523688	158622319	ESYT2
ILMN_1733627	-0.489141	8.82026	-4.7895	2.20096e-05	0.00190093	2.56895	Perfect	chr18:56065037:56065086:+	NEDD4L	18	56065037	56065086	23327	NM_015277	chr18	+	55711609	56068772	NEDD4L
ILMN_1766169	0.463851	11.4697	4.7793	2.27373e-05	0.00195675	2.53795	Perfect	chr12:24964863:24964912:-	BCAT1	12	24964863	24964912	586	NM_001178091	chr12	-	24962957	25102393	BCAT1
ILMN_1775703	-0.426389	8.35076	-4.77768	2.28556e-05	0.00196342	2.533	Perfect	chr19:45666264:45666313:-	TRAPPC6A	19	45666264	45666313	79090	NM_024108	chr19	-	45666185	45681501	TRAPPC6A
ILMN_2401641	-0.639191	9.05727	-4.77707	2.29002e-05	0.00196374	2.53115	Perfect	chr17:19580442:19580491:+	ALDH3A2	17	19580442	19580491	224	NM_000382	chr17	+	19552063	19580908	ALDH3A2
ILMN_1776516	-0.450582	8.48338	-4.77647	2.29439e-05	0.00196399	2.52933	Perfect	chr15:41795685:41795734:+	ITPKA	15	41795685	41795734	3706	NM_002220	chr15	+	41786055	41795757	ITPKA
ILMN_2325506	0.441561	8.83276	4.74703	2.52007e-05	0.00213815	2.43994	Perfect	chr20:49493646:49493695:+	BCAS4	20	49493646	49493695	55653	NM_198799	chr20	+	49411430	49493714	BCAS4
ILMN_1693338	-0.7794	9.81273	-4.74481	2.53794e-05	0.00214952	2.43321	Perfect	chr2:38295101:38295150:-	CYP1B1	2	38295101	38295150	1545	NM_000104	chr2	-	38294745	38303323	CYP1B1
ILMN_1715662	0.497789	6.80647	4.74309	2.55186e-05	0.00215751	2.428	Perfect	chr3:112323542:112323591:-	CCDC80	3	112323542	112323591	151887	NM_199512	chr3	-	112323232	112359990	CCDC80
ILMN_1699421	-0.423272	7.78523	-4.74093	2.56946e-05	0.00216858	2.42145	Perfect	chr4:169108546:169108595:+	ANXA10	4	169108546	169108595	11199	NM_007193	chr4	+	169013687	169108893	ANXA10
ILMN_1687501	-0.475944	7.55155	-4.73645	2.60638e-05	0.00219589	2.40786	Perfect	chr6:132617419:132617468:-	MOXD1	6	132617419	132617468	26002	NM_015529	chr6	-	132617193	132722673	MOXD1
ILMN_1674411	-0.516661	10.457	-4.72691	2.68668e-05	0.00225958	2.37896	Perfect	chr13:53049828:53049877:+	CKAP2	13	53049828	53049877	26586	NM_001098525	chr13	+	53029494	53050766	CKAP2
ILMN_1749071	-0.563043	7.56917	-4.72397	2.71192e-05	0.00226916	2.37005	Perfect	chr1:224927847:224927896:+	CNIH3	1	224927847	224927896	149111	NM_152495	chr1	+	224804178	224928249	CNIH3
ILMN_1880012	0.456213	7.30069	4.72394	2.71221e-05	0.00226916	2.36995	Perfect	chr5:9035500:9035549:-	SEMA5A	5	9035500	9035549	9037	NM_003966	chr5	-	9035137	9546233	SEMA5A
ILMN_2313672	0.510144	6.88913	4.72291	2.72108e-05	0.00227262	2.36684	Perfect	chr2:102959802:102959851:+	IL1RL1	2	102959802	102959851	9173	NM_016232	chr2	+	102927961	102968497	IL1RL1
ILMN_2413644	-0.532586	9.30478	-4.70929	2.84158e-05	0.00235689	2.32558	Perfect	chr3:196050611:196050660:-	TM4SF19	3	196050611	196050660	116211	NR_037950	chr3	-	196042955	196065291	TM4SF19-TCTEX1D2
ILMN_1765427	0.541942	6.95	4.69918	2.93437e-05	0.00242133	2.29498	Perfect****	chr11:65726737:65726785:+,chr11:65727288:65727288:+	TSGA10IP	11	65726737	65726785	254187	NM_152762	chr11	+	65713114	65727434	TSGA10IP
ILMN_1811470	0.550164	11.5875	4.69307	2.99186e-05	0.00245613	2.27651	Perfect	chr14:67854060:67854109:-	PLEK2	14	67854060	67854109	26499	NM_016445	chr14	-	67853699	67878828	PLEK2
ILMN_2374352	-0.717608	8.7144	-4.68857	3.03489e-05	0.00247457	2.26291	Perfect	chr16:90071281:90071330:-	DBNDD1	16	90071281	90071330	79007	NM_001288708	chr16	-	90071272	90086539	DBNDD1
ILMN_1677305	0.374517	9.871	4.68531	3.06645e-05	0.00249607	2.25306	Perfect	chr19:45166654:45166703:+	PVR	19	45166654	45166703	5817	NM_001135768	chr19	+	45147097	45169428	PVR
ILMN_2234343	-0.489395	9.23981	-4.68298	3.0893e-05	0.00251042	2.24599	Perfect	chr1:147120048:147120065:-,chr1:147119337:147119368:-	ACP6	1	147120048	147120065	51205	NM_016361	chr1	-	147119167	147142634	ACP6
ILMN_1658989	0.678763	9.00342	4.68167	3.10218e-05	0.00251664	2.24203	Perfect	chr15:82334943:82334992:-	MEX3B	15	82334943	82334992	84206	NM_032246	chr15	-	82334118	82338484	MEX3B
ILMN_1669094	0.455423	9.4982	4.68045	3.11414e-05	0.00252209	2.23837	Perfect	chr1:249143547:249143596:+	ZNF672	1	249143547	249143596	79894	NM_024836	chr1	+	249132529	249143714	ZNF672
ILMN_2133675	-0.543292	8.53624	-4.67765	3.14199e-05	0.00254037	2.22989	Perfect	chr17:78183331:78183380:-	SGSH	17	78183331	78183380	6448	NM_000199	chr17	-	78183078	78194199	SGSH
ILMN_1765558	-0.470066	8.87705	-4.66231	3.29869e-05	0.00265812	2.18357	Perfect	chr2:101612862:101612911:+	NPAS2	2	101612862	101612911	4862	NM_002518	chr2	+	101436612	101613287	NPAS2
ILMN_3251691	0.426533	8.90244	4.6602	3.32082e-05	0.00267148	2.1772	Perfect	chr5:89809892:89809941:+	POLR3G	5	89809892	89809941	10622	NM_006467	chr5	+	89770680	89810369	POLR3G
ILMN_1746784	-0.605186	8.92757	-4.65566	3.36896e-05	0.00269686	2.1635	Perfect	chr13:78338091:78338140:+	SLAIN1	13	78338091	78338140	122060	NM_001242868	chr13	+	78271988	78338377	SLAIN1
ILMN_2360229	0.482551	10.1873	4.65564	3.36918e-05	0.00269686	2.16344	Perfect	chr9:128321925:128321974:-	MAPKAP1	9	128321925	128321974	79109	NM_024117	chr9	-	128199672	128469513	MAPKAP1
ILMN_3256550	0.810449	7.35861	4.65249	3.40298e-05	0.00271939	2.15394	Perfect****	chr7:98779506:98779515:-,chr7:98775650:98775689:-	KPNA7	7	98779506	98779515	402569	NM_001145715	chr7	-	98771196	98805089	KPNA7
ILMN_1735052	0.718199	10.8968	4.65084	3.42083e-05	0.00272912	2.14896	Perfect	chr12:132407552:132407601:+	ULK1	12	132407552	132407601	8408	NM_003565	chr12	+	132379278	132407707	ULK1
ILMN_1787718	-0.42429	8.76631	-4.64871	3.44404e-05	0.00274309	2.14253	Perfect	chr19:17616751:17616800:+	SLC27A1	19	17616751	17616800	376497	NM_198580	chr19	+	17581299	17616977	SLC27A1
ILMN_1729225	0.544261	7.41543	4.64656	3.46761e-05	0.00275405	2.13604	Perfect	chr4:7744262:7744311:+	SORCS2	4	7744262	7744311	57537	NM_020777	chr4	+	7194373	7744564	SORCS2
ILMN_1723709	-0.423165	8.43786	-4.64541	3.48026e-05	0.00275405	2.13257	Perfect	chr9:138387188:138387237:-	C9orf116	9	138387188	138387237	138162	NM_001048265	chr9	-	138387025	138391761	C9orf116
ILMN_1791306	-0.453905	8.85719	-4.63891	3.55269e-05	0.00280639	2.11297	Good	chr9:86258739:86258788:+	C9orf103	9	86258739	86258788	414328	NR_046422	chr9	+	86237963	86259045	IDNK
ILMN_1651628	-0.486862	8.61578	-4.63745	3.56915e-05	0.00281153	2.10857	Perfect	chr10:94818890:94818939:+	EXOC6	10	94818890	94818939	54536	NM_001013848	chr10	+	94594469	94819251	EXOC6
ILMN_3247023	0.990021	7.91657	4.62402	3.72414e-05	0.00291313	2.06813	Perfect	chr6:22194289:22194338:+	FLJ22536	6	22194289	22194338	401237	NR_015410	chr6	+	21666674	22194616	CASC15
ILMN_1769245	0.526868	9.24387	4.62349	3.73047e-05	0.00291334	2.06651	Perfect	chr12:75884298:75884298:+,chr12:75889357:75889405:+	GLIPR1	12	75884298	75884298	11010	NM_006851	chr12	+	75874512	75895716	GLIPR1
ILMN_1680618	0.601029	11.8506	4.62123	3.75724e-05	0.00292844	2.05971	Perfect	chr8:128753012:128753061:+	MYC	8	128753012	128753061	4609	NM_002467	chr8	+	128748314	128753680	MYC
ILMN_3307841	-0.780921	8.12841	-4.62083	3.76198e-05	0.00292844	2.05851	Perfect	chr7:16832449:16832498:-	AGR2	7	16832449	16832498	10551	NM_006408	chr7	-	16832263	16844738	AGR2
ILMN_1677432	0.422612	8.46336	4.62018	3.76973e-05	0.00292973	2.05655	Perfect	chr12:64537329:64537378:+	SRGAP1	12	64537329	64537378	57522	NM_020762	chr12	+	64238540	64541613	SRGAP1
ILMN_1757338	-0.544896	8.29665	-4.61274	3.85947e-05	0.00299464	2.03417	Perfect	chr3:145910729:145910778:-	PLSCR4	3	145910729	145910778	57088	NM_001128306	chr3	-	145910123	145968966	PLSCR4
ILMN_1739805	-0.487301	9.63951	-4.61114	3.87911e-05	0.00300503	2.02934	Perfect	chr16:15818854:15818903:+	NDE1	16	15818854	15818903	54820	NM_001040113	chr16	-	15796991	15950887	MYH11
ILMN_1680673	-0.493271	9.61403	-4.60482	3.95737e-05	0.00306073	2.01034	Perfect	chr6:116566289:116566338:+	NT5DC1	6	116566289	116566338	221294	NM_152729	chr6	+	116421998	116566853	NT5DC1
ILMN_1758146	0.594358	8.70367	4.60037	4.01349e-05	0.0030959	1.99695	Perfect	chr20:1920371:1920420:+	SIRPA	20	1920371	1920420	140885	NM_001040022	chr20	+	1874812	1920540	SIRPA
ILMN_1735548	0.490461	8.54264	4.60019	4.01571e-05	0.0030959	1.99642	Perfect	chr6:12164645:12164694:+	HIVEP1	6	12164645	12164694	3096	NM_002114	chr6	+	12012723	12165232	HIVEP1
ILMN_1705922	-0.454702	8.7795	-4.59661	4.06148e-05	0.00311153	1.98565	Perfect	chr17:79089675:79089724:+	BAIAP2	17	79089675	79089724	10458	NM_017451	chr17	+	79008946	79091232	BAIAP2
ILMN_2112811	0.513109	9.73975	4.59622	4.06645e-05	0.00311153	1.98448	Perfect	chrX:100645948:100645997:+	RPL36A	X	100645948	100645997	6173	NM_001199973	chrX	+	100645877	100669128	RPL36A-HNRNPH2
ILMN_1754842	0.504579	9.30543	4.58555	4.20588e-05	0.00320146	1.95242	Perfect	chr20:35156769:35156818:+	DLGAP4	20	35156769	35156818	22839	NM_014902	chr20	+	34894244	35157040	DLGAP4
ILMN_1738742	-0.435796	8.60758	-4.58413	4.2248e-05	0.00321078	1.94815	Perfect	chr8:42033182:42033231:-	PLAT	8	42033182	42033231	5327	NM_033011	chr8	-	42032235	42065194	PLAT
ILMN_3236858	-0.429646	7.60346	-4.57608	4.33359e-05	0.00328827	1.92398	Perfect	chr14:24888277:24888326:+	NYNRIN	14	24888277	24888326	57523	NM_025081	chr14	+	24867991	24888494	NYNRIN
ILMN_2167922	-0.412832	12.1148	-4.57268	4.38039e-05	0.00331138	1.91376	Perfect	chr14:61438548:61438597:-	TRMT5	14	61438548	61438597	57570	NM_020810	chr14	-	61438166	61447797	TRMT5
ILMN_1810962	0.64679	10.5464	4.57237	4.3847e-05	0.00331138	1.91283	Perfect	chr6:128290273:128290322:-	PTPRK	6	128290273	128290322	5796	NM_002844	chr6	-	128289923	128841819	PTPRK
ILMN_1782419	-0.440329	12.0813	-4.56778	4.44868e-05	0.00334918	1.89905	Perfect	chr7:93551433:93551482:+	GNG11	7	93551433	93551482	2791	NM_004126	chr7	+	93551015	93555826	GNG11
ILMN_2364384	-0.579934	8.35647	-4.56502	4.48756e-05	0.00337317	1.89078	Perfect	chr3:12475512:12475561:+	PPARG	3	12475512	12475561	5468	NM_138712	chr3	+	12329348	12475855	PPARG
ILMN_1770228	0.515229	7.6134	4.564	4.50196e-05	0.0033764	1.88773	Perfect	chr17:39534093:39534142:-	KRT34	17	39534093	39534142	3885	NM_021013	chr17	-	39533920	39538636	KRT34
ILMN_1819783	0.551243	8.38852	4.56373	4.50588e-05	0.0033764	1.88691	Perfect***	chr4:159828586:159828635:+	FNIP2	4	159828586	159828635	57600	NM_152543	chr4	-	159814683	159956333	C4orf45
ILMN_2396444	-0.612127	7.83614	-4.55961	4.56485e-05	0.00341526	1.87455	Perfect	chr5:140011339:140011388:-	CD14	5	140011339	140011388	929	NM_001174105	chr5	-	140011312	140013286	CD14
ILMN_3307700	0.435546	10.3173	4.55534	4.62663e-05	0.00345075	1.86177	Perfect	chr4:177248420:177248428:+,chr4:177249349:177249389:+	SPCS3	4	177248420	177248428	60559	NM_021928	chr4	+	177241089	177253396	SPCS3
ILMN_1771403	0.408452	7.91577	4.54828	4.73082e-05	0.00351755	1.8406	Perfect	chr5:159503339:159503388:-	PWWP2A	5	159503339	159503388	114825	NM_001267035	chr5	-	159502891	159546452	PWWP2A
ILMN_2139396	-0.373995	10.1786	-4.54425	4.79135e-05	0.00355573	1.82851	Perfect	chr15:65674121:65674170:-	IGDCC4	15	65674121	65674170	57722	NM_020962	chr15	-	65673824	65715410	IGDCC4
ILMN_1758523	-0.392135	7.30026	-4.54339	4.80434e-05	0.00355573	1.82594	Perfect	chr16:2325912:2325961:-	ABCA3	16	2325912	2325961	21	NM_001089	chr16	-	2325878	2390747	ABCA3
ILMN_1777170	-0.396774	7.97513	-4.53469	4.93793e-05	0.00364899	1.79987	Perfect	chr1:43621994:43622043:+	FAM183A	1	43621994	43622043	440585	NM_001101376	chr1	+	43613593	43622067	FAM183A
ILMN_2212714	-0.385867	9.02337	-4.52355	5.11421e-05	0.00375618	1.76654	Perfect	chr1:32568076:32568125:+	TMEM39B	1	32568076	32568125	55116	NM_018056	chr1	+	32538502	32568467	TMEM39B
ILMN_1689976	-0.497502	8.29461	-4.50803	5.37004e-05	0.00392013	1.72016	Perfect	chr5:83238130:83238179:-	EDIL3	5	83238130	83238179	10085	NM_005711	chr5	-	83236413	83680685	EDIL3
ILMN_1781952	-0.406044	10.5272	-4.50439	5.43201e-05	0.00395337	1.70926	Perfect	chr12:16500579:16500628:+	MGST1	12	16500579	16500628	4257	NM_001267598	chr12	+	16500576	16530123	MGST1
ILMN_1684755	-0.424544	7.9152	-4.50173	5.47763e-05	0.00398055	1.70131	Perfect	chr10:102825152:102825201:+	KAZALD1	10	102825152	102825201	81621	NM_030929	chr10	+	102820998	102825351	KAZALD1
ILMN_1701918	-0.546744	7.51784	-4.49168	5.65337e-05	0.00408972	1.67131	Perfect	chr1:161069584:161069586:+,chr1:161069851:161069897:+	KLHDC9	1	161069584	161069586	126823	NR_033385	chr1	+	161068150	161070138	KLHDC9
ILMN_1695959	-0.531152	8.29665	-4.48725	5.73253e-05	0.00413456	1.6581	Perfect	chr21:33887377:33887426:+	C21orf63	21	33887377	33887426	59271	NM_058187	chr21	+	33784744	33887710	EVA1C
ILMN_1680925	-0.579301	10.6029	-4.48301	5.80952e-05	0.00417828	1.64543	Perfect	chr17:72765349:72765398:+	SLC9A3R1	17	72765349	72765398	9368	NM_004252	chr17	+	72744750	72765499	SLC9A3R1
ILMN_1676528	-0.474788	8.01056	-4.48295	5.81052e-05	0.00417828	1.64527	Perfect	chr6:26378113:26378162:+	BTN3A2	6	26378113	26378162	11118	NM_001197249	chr6	+	26365386	26378548	BTN3A2
ILMN_1767662	0.449428	10.1935	4.48174	5.83269e-05	0.00418796	1.64165	Perfect	chr2:169630959:169631008:+	LASS6	2	169630959	169631008	253782	NM_001256126	chr2	+	169312758	169631644	CERS6
ILMN_1757129	0.50254	6.95569	4.47916	5.88019e-05	0.00421163	1.63395	Perfect	chr17:7759241:7759290:+	TMEM88	17	7759241	7759290	92162	NM_203411	chr17	+	7758383	7759417	TMEM88
ILMN_1800739	-0.435015	10.4808	-4.47764	5.90827e-05	0.00422331	1.62943	Perfect	chr19:38782773:38782822:+	SPINT2	19	38782773	38782822	10653	NM_001166103	chr19	+	38755097	38783254	SPINT2
ILMN_1781388	-0.506673	7.60147	-4.47461	5.96467e-05	0.0042522	1.6204	Perfect	chr9:71145728:71145777:+	PGM5	9	71145728	71145777	5239	NM_021965	chr9	+	70971814	71145977	PGM5
ILMN_1738992	0.563636	7.45455	4.47452	5.96636e-05	0.0042522	1.62013	Perfect	chr1:158813893:158813912:+,chr1:158815377:158815406:+	MNDA	1	158813893	158813912	4332	NM_002432	chr1	+	158801167	158819270	MNDA
ILMN_2055156	-0.803292	9.16052	-4.47369	5.98197e-05	0.0042546	1.61765	Perfect	chr8:81880274:81880323:-	PAG1	8	81880274	81880323	55824	NM_018440	chr8	-	81880045	82024303	PAG1
ILMN_1778237	0.588454	8.98339	4.47032	6.0456e-05	0.00427699	1.6076	Good****	chr2:216285396:216285419:-,chr2:216284083:216284108:-	FN1	2	216285396	216285419	2335	NM_212482	chr2	-	216225178	216300791	FN1
ILMN_1807925	-0.514392	7.56286	-4.46858	6.07862e-05	0.00429404	1.60243	Perfect	chr14:52435521:52435570:+	GNG2	14	52435521	52435570	54331	NM_053064	chr14	+	52327021	52436518	GNG2
ILMN_2052135	0.410963	7.25865	4.46612	6.12573e-05	0.00432097	1.5951	Perfect	chr3:8615131:8615180:+	NAG-7	3	8615131	8615180	29931	NR_024065	chr3	+	8613467	8616354	LINC00312
ILMN_1721626	-0.461962	10.0598	-4.46485	6.15022e-05	0.0043319	1.59131	Perfect	chr10:63856257:63856306:+	ARID5B	10	63856257	63856306	84159	NM_032199	chr10	+	63661012	63856707	ARID5B
ILMN_1748093	-0.415603	10.3469	-4.45073	6.42867e-05	0.00450312	1.54927	Perfect	chr19:42801199:42801248:-	PAFAH1B3	19	42801199	42801248	5050	NM_001145940	chr19	-	42801184	42806952	PAFAH1B3
ILMN_2410038	-0.427606	10.9649	-4.45037	6.43602e-05	0.00450312	1.54819	Perfect	chr11:58922294:58922343:+	FAM111A	11	58922294	58922343	63901	NM_001142520	chr11	+	58910317	58922511	FAM111A
ILMN_1664516	-0.394497	10.1768	-4.45016	6.44012e-05	0.00450312	1.54758	Perfect	chr1:214837741:214837790:+	CENPF	1	214837741	214837790	1063	NM_016343	chr1	+	214776531	214837914	CENPF
ILMN_2406035	-0.603823	7.39859	-4.44587	6.5274e-05	0.00454824	1.5348	Perfect	chr18:21531728:21531741:+,chr18:21532954:21532989:+	LAMA3	18	21531728	21531741	3909	NM_001127717	chr18	+	21269561	21535029	LAMA3
ILMN_2134538	-0.4891	10.7545	-4.4456	6.53301e-05	0.00454824	1.53399	Perfect	chr11:61732226:61732275:-	FTH1	11	61732226	61732275	2495	NM_002032	chr11	-	61731756	61735132	FTH1
ILMN_1809344	0.356273	10.2573	4.4428	6.59048e-05	0.00456842	1.52567	Perfect	chr11:13410058:13410107:-	BTBD10	11	13410058	13410107	84280	NM_001297741	chr11	-	13409542	13484844	BTBD10
ILMN_2169761	-0.500778	10.0778	-4.43669	6.71778e-05	0.00462997	1.50751	Perfect	chr12:39046289:39046338:-	CPNE8	12	39046289	39046338	144402	NM_153634	chr12	-	39046001	39299420	CPNE8
ILMN_3245773	-0.580368	7.65811	-4.43313	6.79311e-05	0.00466851	1.49693	Perfect	chr7:76940688:76940737:-	PION	7	76940688	76940737	54103	NM_017439	chr7	-	76940067	77045717	GSAP
ILMN_1706505	0.679796	12.2367	4.43181	6.82121e-05	0.00467665	1.49301	Perfect	chr9:137734579:137734628:+	COL5A1	9	137734579	137734628	1289	NM_000093	chr9	+	137533650	137736688	COL5A1
ILMN_2199389	-0.635362	8.0775	-4.43167	6.82438e-05	0.00467665	1.49257	Perfect	chr3:42578978:42579027:+	VIPR1	3	42578978	42579027	7433	NM_001251882	chr3	+	42530790	42579065	VIPR1
ILMN_1715024	-0.380895	10.195	-4.42773	6.90905e-05	0.00472793	1.48086	Perfect	chr21:47609350:47609399:-	LSS	21	47609350	47609399	4047	NM_001001438	chr21	-	47608359	47648738	LSS
ILMN_1749829	-0.556566	11.4318	-4.41554	7.17765e-05	0.00489086	1.44467	Perfect	chr14:55617517:55617549:-,chr14:55615175:55615191:-	DLGAP5	14	55617517	55617549	9787	NM_014750	chr14	-	55614833	55658396	DLGAP5
ILMN_1651282	-0.513275	9.04486	-4.41059	7.28965e-05	0.0049392	1.42998	Perfect	chr10:105791181:105791230:-	COL17A1	10	105791181	105791230	1308	NM_000494	chr10	-	105791045	105845638	COL17A1
ILMN_1748591	0.592187	10.3091	4.40802	7.34844e-05	0.00497203	1.42235	Perfect	chr2:10580875:10580924:-	ODC1	2	10580875	10580924	4953	NM_002539	chr2	-	10580496	10588680	ODC1
ILMN_1654398	-0.526243	9.06329	-4.40212	7.48528e-05	0.0050575	1.40485	Perfect	chr1:183897527:183897576:+	RGL1	1	183897527	183897576	23179	NM_001297669	chr1	+	183605181	183897685	RGL1
ILMN_1666305	-0.483163	11.4484	-4.40068	7.51895e-05	0.00507313	1.40059	Perfect	chr14:54878332:54878381:+	CDKN3	14	54878332	54878381	1033	NM_001130851	chr14	+	54863672	54886934	CDKN3
ILMN_2368530	0.426577	8.6387	4.39956	7.54527e-05	0.00508375	1.39728	Perfect	chr16:3118183:3118232:+	IL32	16	3118183	3118232	9235	NM_001012631	chr16	+	3115312	3119668	IL32
ILMN_2061732	0.409655	11.0328	4.39099	7.75009e-05	0.00520717	1.37187	Perfect	chr1:38268851:38268900:-	YRDC	1	38268851	38268900	79693	NM_024640	chr1	-	38268613	38273865	YRDC
ILMN_1672148	-0.460364	7.16069	-4.38004	8.0195e-05	0.00535521	1.33945	Good****	chr7:134223746:134223769:+,chr7:134225799:134225824:+	AKR1B10	7	134223746	134223769	57016	NM_020299	chr7	+	134212343	134226166	AKR1B10
ILMN_2358560	0.53407	8.79111	4.37872	8.0528e-05	0.0053656	1.33552	Perfect	chr6:155578084:155578133:+	TIAM2	6	155578084	155578133	26230	NM_012454	chr6	+	155411422	155578857	TIAM2
ILMN_1672295	0.471884	7.64097	4.37755	8.08208e-05	0.00537766	1.33208	Perfect	chr1:37949680:37949729:+	ZC3H12A	1	37949680	37949729	80149	NM_025079	chr1	+	37940118	37949978	ZC3H12A
ILMN_2262044	-0.421641	8.46875	-4.37697	8.09678e-05	0.00538	1.33036	Perfect	chr8:145051331:145051380:-	PARP10	8	145051331	145051380	84875	NM_032789	chr8	-	145051319	145060635	PARP10
ILMN_1688625	-0.432257	7.48561	-4.37514	8.14306e-05	0.00540329	1.32495	Perfect	chr6:107017701:107017750:+	AIM1	6	107017701	107017750	202	NM_001624	chr6	+	106959729	107018334	AIM1
ILMN_3263225	-0.410263	7.69032	-4.36191	8.4861e-05	0.00558701	1.28582	Perfect	chr2:36582231:36582248:-,chr2:36582093:36582124:-	LOC100288911	2	36582231	36582248	NA	NR_037631	chr2	-	36581891	36582713	LOC100288911
ILMN_1707077	-0.46076	8.72378	-4.35819	8.5851e-05	0.00563442	1.27482	Perfect	chr1:109852531:109852580:-	SORT1	1	109852531	109852580	6272	NM_002959	chr1	-	109852187	109940563	SORT1
ILMN_1775008	-0.431384	10.0501	-4.35724	8.61046e-05	0.00564337	1.27203	Perfect	chr12:6640571:6640620:+	NCAPD2	12	6640571	6640620	9918	NM_014865	chr12	+	6603297	6641132	NCAPD2
ILMN_1789505	0.449081	9.53603	4.35609	8.64145e-05	0.00565598	1.26862	Perfect	chr3:4888453:4888502:+	ITPR1	3	4888453	4888502	3708	NM_002222	chr3	+	4535031	4889524	ITPR1
ILMN_1741219	-0.349285	10.2054	-4.35528	8.66325e-05	0.00566093	1.26623	Perfect	chrX:55785046:55785095:+	RRAGB	X	55785046	55785095	10325	NM_006064	chrX	+	55744109	55785207	RRAGB
ILMN_1678143	-0.440239	13.0407	-4.35494	8.67255e-05	0.00566093	1.26522	Perfect	chr12:15095031:15095080:-	ARHGDIB	12	15095031	15095080	397	NM_001175	chr12	-	15094949	15114562	ARHGDIB
ILMN_2162799	-0.448253	8.44523	-4.35375	8.7046e-05	0.00566839	1.26172	Perfect	chr7:17382605:17382654:+	AHR	7	17382605	17382654	196	NM_001621	chr7	+	17338275	17385775	AHR
ILMN_3234142	0.407591	9.8322	4.35365	8.70755e-05	0.00566839	1.2614	Perfect	chr1:144300782:144300831:-	LOC728855	1	144300782	144300831	728855	NM_001278267	chr1	+	144146810	146467744	NBPF20
ILMN_1710544	-0.465066	7.76512	-4.35265	8.73466e-05	0.00567835	1.25845	Perfect	chr4:30732448:30732497:+	PCDH7	4	30732448	30732497	5099	NM_001173523	chr4	+	30722036	31148423	PCDH7
ILMN_2311166	-0.417231	11.1272	-4.34999	8.80738e-05	0.0057179	1.25059	Perfect	chr3:124482063:124482112:-	ITGB5	3	124482063	124482112	3693	NM_002213	chr3	-	124481794	124606144	ITGB5
ILMN_2069286	0.822885	7.09494	4.34518	8.94027e-05	0.00579307	1.23639	Perfect	chr4:40356747:40356796:+	CHRNA9	4	40356747	40356796	55584	NM_017581	chr4	+	40337345	40357234	CHRNA9
ILMN_3187680	-0.414651	8.13051	-4.34493	8.94725e-05	0.00579307	1.23565	Perfect	chr11:44105488:44105537:+	ACCS	11	44105488	44105537	84680	NM_001127219	chr11	+	44087728	44105569	ACCS
ILMN_1784294	-0.439941	7.30725	-4.34014	9.08165e-05	0.00587219	1.22152	Perfect	chr7:129963680:129963729:+	CPA4	7	129963680	129963729	51200	NM_001163446	chr7	+	129932973	129964020	CPA4
ILMN_2120695	-0.43379	7.74009	-4.33287	9.28951e-05	0.00599853	1.20007	Perfect	chrX:38547780:38547829:+	TSPAN7	X	38547780	38547829	7102	NM_004615	chrX	+	38420730	38548172	TSPAN7
ILMN_1682792	0.428884	9.95418	4.3316	9.32625e-05	0.00601418	1.19633	Perfect	chr6:41900533:41900582:+	BYSL	6	41900533	41900582	705	NM_004053	chr6	+	41888964	41900784	BYSL
ILMN_1730816	-0.715891	9.40483	-4.32985	9.37699e-05	0.00603881	1.19118	Perfect	chr12:6936498:6936547:+	GPR162	12	6936498	6936547	27239	NM_014449	chr12	+	6930962	6936583	GPR162
ILMN_1810782	0.571996	13.0239	4.3247	9.52848e-05	0.00612816	1.17599	Perfect	chrX:19553743:19553792:-	SH3KBP1	X	19553743	19553792	30011	NM_031892	chrX	-	19552082	19905744	SH3KBP1
ILMN_1665331	-0.48016	8.14419	-4.31365	9.86156e-05	0.00631181	1.14343	Perfect	chr3:49454323:49454372:-	AMT	3	49454323	49454372	275	NM_001164710	chr3	-	49454210	49460111	AMT
ILMN_1742544	-0.463507	7.26148	-4.30816	0.00010031	0.00640852	1.12729	Perfect	chr5:88016284:88016333:-	MEF2C	5	88016284	88016333	4208	NM_001131005	chr5	-	88014057	88199922	MEF2C
ILMN_1746888	0.444536	9.37736	4.30657	0.000100806	0.00643169	1.12261	Perfect	chr3:142536935:142536984:-	PCOLCE2	3	142536935	142536984	26577	NM_013363	chr3	-	142536701	142608045	PCOLCE2
ILMN_1738491	-0.393818	9.11933	-4.30413	0.000101574	0.00647209	1.11543	Perfect	chr9:115636605:115636654:+	SNX30	9	115636605	115636654	401548	NM_001012994	chr9	+	115513133	115637267	SNX30
ILMN_1765860	-0.394814	9.42328	-4.2985	0.000103366	0.00655154	1.09886	Perfect	chrX:117819720:117819769:+	DOCK11	X	117819720	117819769	139818	NM_144658	chrX	+	117629871	117820123	DOCK11
ILMN_1811593	0.463499	7.66254	4.29493	0.000104516	0.00661572	1.08838	Perfect	chr4:48039012:48039061:+	NIPAL1	4	48039012	48039061	152519	NM_207330	chr4	+	48018790	48039080	NIPAL1
ILMN_1738699	0.385876	8.56976	4.29219	0.00010541	0.00666357	1.08031	Perfect	chr17:7494741:7494790:-	FXR2	17	7494741	7494790	9513	NM_004860	chr17	-	7494547	7518215	FXR2
ILMN_1795835	-0.416193	10.2915	-4.29132	0.000105695	0.00666403	1.07776	Perfect	chr12:90104183:90104232:+	LOC338758	12	90104183	90104232	338758	NR_028138	chr12	+	90102731	90105729	LINC00936
ILMN_1699136	0.469107	6.69978	4.28953	0.000106283	0.00668358	1.0725	Perfect***	chr1:170501062:170501111:-	BI769350	1	170501062	170501111	NA	NR_125958	chr1	-	170430457	170501750	LOC101928650
ILMN_3238196	-0.581678	7.4945	-4.28617	0.000107397	0.00674485	1.06262	Perfect	chr22:37711053:37711102:+	CYTH4	22	37711053	37711102	27128	NM_013385	chr22	+	37678494	37711389	CYTH4
ILMN_1806023	0.504686	11.5092	4.28291	0.000108489	0.00677805	1.05304	Perfect	chr1:59247251:59247300:-	JUN	1	59247251	59247300	3725	NM_002228	chr1	-	59246462	59249785	JUN
ILMN_1696466	-0.480985	7.7396	-4.27912	0.00010977	0.00684919	1.04192	Perfect	chr5:10461353:10461402:+	ROPN1L	5	10461353	10461402	83853	NM_001201466	chr5	+	10441973	10465138	ROPN1L
ILMN_2397750	0.444905	9.51061	4.27808	0.000110125	0.00685762	1.03886	Perfect	chr1:185266539:185266588:-	IVNS1ABP	1	185266539	185266588	10625	NM_006469	chr1	-	185265521	185286461	IVNS1ABP
ILMN_1667966	-0.482678	9.74549	-4.27755	0.000110305	0.00685762	1.03732	Good	chr1:184760829:184760878:-	FAM129A	1	184760829	184760878	116496	NM_052966	chr1	-	184760158	184943718	FAM129A
ILMN_1681644	-0.436709	7.54891	-4.27742	0.000110352	0.00685762	1.03692	Perfect	chr11:102194866:102194915:+	BIRC3	11	102194866	102194915	330	NM_001165	chr11	+	102188180	102210135	BIRC3
ILMN_1682799	-0.359441	10.8021	-4.27705	0.000110476	0.00685762	1.03585	Perfect	chr10:90682993:90683042:+	STAMBPL1	10	90682993	90683042	57559	NM_020799	chr10	+	90639943	90683259	STAMBPL1
ILMN_1807529	-0.91803	7.87963	-4.27343	0.000111725	0.00691729	1.02521	Perfect	chr1:17690395:17690444:+	PADI4	1	17690395	17690444	23569	NM_012387	chr1	+	17634689	17690495	PADI4
ILMN_2414848	0.383025	8.61764	4.27293	0.000111896	0.00691898	1.02376	Perfect	chr7:45140917:45140966:-	TBRG4	7	45140917	45140966	9238	NM_199122	chr7	-	45139698	45151346	TBRG4
ILMN_1808391	-0.481669	8.14089	-4.27182	0.000112282	0.00693393	1.0205	Perfect	chr8:29207578:29207627:-	DUSP4	8	29207578	29207627	1846	NM_001394	chr8	-	29190578	29208267	DUSP4
ILMN_1691575	-0.37339	10.2563	-4.2713	0.000112465	0.00693633	1.01896	Perfect	chr5:122165522:122165571:+	SNX2	5	122165522	122165571	6643	NM_003100	chr5	+	122110690	122170234	SNX2
ILMN_1707137	-0.381146	8.61836	-4.26889	0.000113305	0.00697912	1.01191	Perfect	chr17:264272:264321:+	C17orf97	17	264272	264321	400566	NM_001013672	chr17	+	260117	264457	C17orf97
ILMN_3249608	0.533657	9.54626	4.2684	0.000113478	0.00697912	1.01046	Perfect	chr12:133302744:133302793:-	ANKLE2	12	133302744	133302793	23141	NM_015114	chr12	-	133302252	133338474	ANKLE2
ILMN_1764361	0.424006	7.57141	4.26766	0.000113739	0.00697912	1.00829	Perfect	chr12:12629132:12629181:-	DUSP16	12	12629132	12629181	80824	NM_030640	chr12	-	12626215	12715448	DUSP16
ILMN_1791679	0.492223	8.94084	4.26434	0.000114914	0.00704227	0.998553	Perfect	chr2:230222879:230222928:-	DNER	2	230222879	230222928	92737	NM_139072	chr2	-	230222344	230579286	DNER
ILMN_3256478	-0.39409	8.14609	-4.25898	0.000116838	0.00713288	0.982836	Perfect	chr9:127121128:127121177:+	LOC100129034	9	127121128	127121177	100129034	NM_002799	chr9	-	127115743	127177752	PSMB7
ILMN_1777740	-0.524148	10.1058	-4.24963	0.000120267	0.00731439	0.95545	Perfect	chr8:143818224:143818273:+	C8orf55	8	143818224	143818273	51337	NM_016647	chr8	+	143808620	143818350	THEM6
ILMN_1796013	0.395126	8.71841	4.24543	0.000121841	0.00740077	0.94314	Perfect	chr17:79890514:79890563:-	PYCR1	17	79890514	79890563	5831	NM_001282280	chr17	-	79890261	79895204	PYCR1
ILMN_2312194	-0.353506	10.0598	-4.24393	0.000122407	0.00742579	0.938752	Perfect	chr18:71959024:71959073:-	CYB5A	18	71959024	71959073	1528	NM_001190807	chr18	-	71920526	71959251	CYB5A
ILMN_3305849	0.44697	8.30809	4.24122	0.000123435	0.00747783	0.930837	Perfect	chr1:37920529:37920578:-	LOC728431	1	37920529	37920578	728431	NR_038842	chr1	-	37920479	37940044	LINC01137
ILMN_1695485	-0.462937	7.92074	-4.24027	0.000123798	0.00747926	0.928057	Perfect	chr9:115881589:115881638:+	C9orf109	9	115881589	115881638	100128385	NR_024366	chr9	+	115875175	115882126	FAM225A
ILMN_1810100	0.333836	10.4544	4.23983	0.000123967	0.00747926	0.926766	Perfect	chr9:128729419:128729468:+	PBX3	9	128729419	128729468	5090	NR_024122	chr9	+	128509616	128729655	PBX3
ILMN_1805693	0.35858	7.56118	4.23935	0.00012415	0.00747926	0.925373	Perfect	chr19:19740535:19740584:-	GMIP	19	19740535	19740584	51291	NM_016573	chr19	-	19740281	19754476	GMIP
ILMN_1720373	0.427485	10.8879	4.23898	0.000124295	0.00747926	0.924266	Perfect	chr16:87863732:87863781:-	SLC7A5	16	87863732	87863781	8140	NM_003486	chr16	-	87863628	87903100	SLC7A5
ILMN_1654685	-0.452252	8.63839	-4.23058	0.000127562	0.00763264	0.89971	Perfect	chr5:94046547:94046596:-	MCTP1	5	94046547	94046596	79772	NM_024717	chr5	-	94041241	94620279	MCTP1
ILMN_3243142	-0.451442	9.85029	-4.22658	0.000129147	0.00771248	0.888026	Perfect	chr3:20195588:20195637:+	KAT2B	3	20195588	20195637	8850	NM_003884	chr3	+	20081523	20195896	KAT2B
ILMN_3237956	-0.374624	9.52125	-4.22139	0.000131233	0.00780376	0.872862	Perfect	chr11:110042064:110042113:+	ZC3H12C	11	110042064	110042113	85463	NM_033390	chr11	+	109964086	110042566	ZC3H12C
ILMN_1695946	-0.377202	8.76088	-4.21337	0.000134522	0.00798947	0.849442	Perfect	chr1:27326862:27326911:+	TRNP1	1	27326862	27326911	388610	NM_001013642	chr1	+	27320194	27327377	TRNP1
ILMN_1750062	-0.374286	7.18374	-4.21282	0.000134753	0.00799327	0.847825	Perfect	chr4:23793763:23793812:-	PPARGC1A	4	23793763	23793812	10891	NM_013261	chr4	-	23793643	23891700	PPARGC1A
ILMN_1800787	0.395332	11.7268	4.19978	0.000140282	0.00829061	0.809782	Perfect	chr3:16357414:16357463:-	RFTN1	3	16357414	16357463	23180	NM_015150	chr3	-	16357351	16555222	RFTN1
ILMN_1691572	-0.367042	11.5987	-4.19877	0.000140717	0.00829592	0.806855	Perfect	chr22:37406988:37407037:-	TST	22	37406988	37407037	7263	NM_001270483	chr22	-	37406899	37416224	TST
ILMN_1691731	-0.475566	8.32414	-4.19778	0.00014115	0.00830912	0.80395	Perfect	chr3:122449319:122449368:+	PARP14	3	122449319	122449368	54625	NM_017554	chr3	+	122399671	122449687	PARP14
ILMN_1705310	-0.356541	11.527	-4.19631	0.000141788	0.00831	0.79968	Perfect	chr17:56049046:56049095:-	VEZF1	17	56049046	56049095	7716	NM_007146	chr17	-	56048909	56065615	VEZF1
ILMN_1752810	0.426138	9.83041	4.19146	0.000143925	0.00839247	0.785537	Perfect	chr15:71123994:71124043:-	LARP6	15	71123994	71124043	55323	NM_018357	chr15	-	71123862	71146604	LARP6
ILMN_2376455	-0.62739	7.22046	-4.18947	0.000144808	0.00843253	0.779748	Perfect****	chrX:1428310:1428359:+	CSF2RA	X	1428310	1428359	1438	NM_001161532	chrX	+	1387692	1428828	CSF2RA
ILMN_1800889	-0.379916	8.28655	-4.18913	0.000144962	0.00843253	0.778743	Perfect	chr6:110146366:110146415:+	FIG4	6	110146366	110146415	9896	NM_014845	chr6	+	110012423	110146634	FIG4
ILMN_2297626	-0.569268	7.81176	-4.18298	0.00014773	0.00858313	0.76086	Perfect	chr7:94298638:94298687:+	PEG10	7	94298638	94298687	23089	NM_001184962	chr7	+	94285636	94299006	PEG10
ILMN_1653115	-0.408521	10.7988	-4.17226	0.000152685	0.00881777	0.729667	Perfect****	chr19:39306497:39306526:-,chr19:39306338:39306357:-	ECH1	19	39306497	39306526	1891	NM_001398	chr19	-	39306061	39322497	ECH1
ILMN_1778523	-0.480513	8.55853	-4.15785	0.000159604	0.00918427	0.687772	Perfect	chr9:72999838:72999887:-	KLF9	9	72999838	72999887	687	NM_001206	chr9	-	72999512	73029573	KLF9
ILMN_1687867	-0.447409	7.60755	-4.15686	0.000160088	0.00920111	0.68491	Good	chr5:122736723:122736772:-	KRT8	5	122736723	122736772	3856	NM_001166226	chr5	-	122680578	122759286	CEP120
ILMN_1672076	-0.810464	7.76874	-4.15575	0.000160636	0.00922161	0.681678	Perfect	chr20:44314625:44314674:-	WFDC10B	20	44314625	44314674	280664	NM_172131	chr20	-	44313289	44333658	WFDC10B
ILMN_1708934	-0.535086	12.1217	-4.15369	0.000161657	0.00925812	0.675691	Perfect	chr11:10328769:10328818:+	ADM	11	10328769	10328818	133	NM_001124	chr11	+	10326526	10328949	ADM
ILMN_1743806	-0.380977	9.5678	-4.15132	0.000162836	0.00931458	0.668819	Perfect	chr17:73262456:73262505:-	MIF4GD	17	73262456	73262505	57409	NM_020679	chr17	-	73262309	73267311	MIF4GD
ILMN_1781536	-0.42867	8.52686	-4.1483	0.000164354	0.00939026	0.660049	Perfect	chr15:80473398:80473447:+	FAH	15	80473398	80473447	2184	NM_000137	chr15	+	80445232	80478924	FAH
ILMN_2399893	0.460459	11.0504	4.14568	0.000165681	0.00941273	0.652449	Perfect	chr10:79793604:79793653:+	RPS24	10	79793604	79793653	6229	NM_001142285	chr10	+	79793517	79816571	RPS24
ILMN_1807206	-0.426006	10.1869	-4.14559	0.000165726	0.00941273	0.652195	Perfect	chr14:24759910:24759959:-	DHRS1	14	24759910	24759959	115817	NM_001136050	chr14	-	24759803	24769039	DHRS1
ILMN_1663002	0.312574	12.4863	4.14433	0.000166368	0.0094269	0.648544	Perfect	chr9:35100004:35100053:-	STOML2	9	35100004	35100053	30968	NM_013442	chr9	-	35099772	35103192	STOML2
ILMN_1719599	-0.381165	9.30999	-4.14394	0.000166569	0.00942719	0.647403	Perfect	chrX:99929534:99929583:-	SYTL4	X	99929534	99929583	94121	NM_001129896	chrX	-	99929488	99987135	SYTL4
ILMN_1743103	-0.53091	11.1882	-4.13515	0.00017112	0.00962813	0.621932	Perfect	chr10:105353917:105353966:-	SH3PXD2A	10	105353917	105353966	9644	NM_014631	chr10	-	105353783	105615164	SH3PXD2A
ILMN_1689908	0.358083	10.858	4.13272	0.000172403	0.009689	0.614873	Perfect	chr12:110476991:110477040:+	ANKRD13A	12	110476991	110477040	88455	NM_033121	chr12	+	110437234	110477235	ANKRD13A
ILMN_1756541	-0.443447	10.4253	-4.13197	0.000172799	0.00969265	0.612707	Perfect	chr4:2249183:2249232:-	MXD4	4	2249183	2249232	10608	NM_006454	chr4	-	2249159	2263739	MXD4
ILMN_1749521	-0.387203	9.69566	-4.13183	0.000172871	0.00969265	0.612313	Perfect	chr12:69159667:69159716:+	SLC35E3	12	69159667	69159716	55508	NM_018656	chr12	+	69139935	69159853	SLC35E3
ILMN_1740493	-0.423579	9.01972	-4.12602	0.000175982	0.00982133	0.595459	Perfect	chr1:211548028:211548077:+	TRAF5	1	211548028	211548077	7188	NM_004619	chr1	+	211499956	211548286	TRAF5
ILMN_1675709	0.424285	9.33648	4.12563	0.000176189	0.00982146	0.594351	Perfect	chr20:61920913:61920962:+	ARFGAP1	20	61920913	61920962	55738	NM_175609	chr20	+	61904136	61921142	ARFGAP1
ILMN_1657760	-0.47549	7.20414	-4.12304	0.000177592	0.00986539	0.586856	Perfect	chr16:19278235:19278284:+	SYT17	16	19278235	19278284	51760	NM_016524	chr16	+	19179637	19278554	SYT17
ILMN_2115669	0.40168	7.68241	4.12162	0.000178367	0.00988562	0.582742	Perfect	chr2:97525602:97525651:-	SEMA4C	2	97525602	97525651	54910	NM_017789	chr2	-	97525472	97535735	SEMA4C
ILMN_1806106	0.360973	11.7572	4.11836	0.000180161	0.00996306	0.573294	Perfect	chr3:52728087:52728119:+,chr3:52728209:52728225:+	GNL3	3	52728087	52728119	26354	NM_014366	chr3	+	52719935	52728510	GNL3
ILMN_3272500	-0.35189	10.664	-4.11832	0.000180179	0.00996306	0.573198	Perfect	chr14:94568918:94568967:+	IFI27L1	14	94568918	94568967	122509	NM_206949	chr14	+	94547638	94569060	IFI27L1
ILMN_1888359	0.494022	7.38199	4.11502	0.000182014	0.0100242	0.563627	Perfect	chr4:96078957:96079006:+	BMPR1B	4	96078957	96079006	658	NM_001203	chr4	+	95679127	96079601	BMPR1B
ILMN_1801491	0.408145	8.11692	4.11499	0.000182028	0.0100242	0.563554	Perfect	chr5:149366780:149366829:+	SLC26A2	5	149366780	149366829	1836	NM_000112	chr5	+	149340299	149366963	SLC26A2
ILMN_1836776	0.407801	8.23974	4.11296	0.000183166	0.0100589	0.557667	Perfect	chr17:17095606:17095655:+	MPRIP	17	17095606	17095655	23164	NM_201274	chr17	+	16946073	17095962	MPRIP
ILMN_2390853	-0.356798	9.53097	-4.11112	0.0001842	0.0101041	0.552348	Perfect	chr15:79214227:79214276:-	CTSH	15	79214227	79214276	1512	NM_004390	chr15	-	79214091	79237420	CTSH
ILMN_1731224	-0.486014	8.0636	-4.10841	0.000185733	0.0101766	0.544525	Perfect	chr3:122247214:122247263:-	PARP9	3	122247214	122247263	83666	NM_031458	chr3	-	122246759	122283523	PARP9
ILMN_1712390	-0.339151	11.8746	-4.1071	0.000186477	0.0102058	0.540746	Perfect	chr6:33384457:33384506:-	CUTA	6	33384457	33384506	51596	NM_015921	chr6	-	33384318	33386065	CUTA
ILMN_2310896	0.460278	7.39237	4.10666	0.000186729	0.0102079	0.53947	Perfect	chr1:247611954:247612003:+	NLRP3	1	247611954	247612003	114548	NM_001127461	chr1	+	247579457	247612406	NLRP3
ILMN_2398939	-0.464126	7.64472	-4.10549	0.000187402	0.0102331	0.536075	Perfect	chr18:74728814:74728863:-	MBP	18	74728814	74728863	4155	NM_001025101	chr18	-	74690788	74844774	MBP
ILMN_1763638	-0.3945	11.2961	-4.10503	0.000187667	0.0102359	0.534743	Perfect	chr1:94027799:94027848:-	BCAR3	1	94027799	94027848	8412	NM_001261408	chr1	-	94027342	94312706	BCAR3
ILMN_2233454	-0.461764	7.22508	-4.10437	0.000188041	0.0102447	0.532858	Perfect	chr20:13140710:13140759:+	SPTLC3	20	13140710	13140759	55304	NM_018327	chr20	+	12989626	13147411	SPTLC3
ILMN_1671565	-0.385275	12.8604	-4.09868	0.000191348	0.0103775	0.5164	Perfect	chr6:167343071:167343120:-	RNASET2	6	167343071	167343120	8635	NM_003730	chr6	-	167343003	167370077	RNASET2
ILMN_1745623	-0.497511	7.79219	-4.09859	0.0001914	0.0103775	0.51614	Perfect	chr11:831889:831938:+	EFCAB4A	11	831889	831938	283229	NM_173584	chr11	+	828259	831991	CRACR2B
ILMN_2115125	0.652334	12.0445	4.09832	0.000191557	0.0103775	0.515365	Perfect	chr6:132269522:132269571:-	CTGF	6	132269522	132269571	1490	NM_001901	chr6	-	132269316	132272518	CTGF
ILMN_1710064	-0.443954	7.00595	-4.09618	0.000192816	0.0104106	0.50918	Perfect	chr8:57212903:57212952:-	SDR16C5	8	57212903	57212952	195814	NM_138969	chr8	-	57212569	57233241	SDR16C5
ILMN_1714592	0.467992	8.94234	4.09474	0.000193665	0.0104447	0.505033	Perfect	chr1:20945203:20945252:+	CDA	1	20945203	20945252	978	NM_001785	chr1	+	20915443	20945400	CDA
ILMN_3299905	-0.459362	7.51575	-4.09421	0.000193976	0.0104497	0.50352	Perfect	chr12:117291257:117291306:+	RNFT2	12	117291257	117291306	84900	NM_032814	chr12	+	117176095	117291436	RNFT2
ILMN_1807719	-0.45485	10.1663	-4.09355	0.000194373	0.0104594	0.501587	Perfect	chr17:3564717:3564766:+	CTNS	17	3564717	3564766	1497	NM_004937	chr17	+	3539761	3566397	CTNS
ILMN_1721901	-0.528537	11.2994	-4.09277	0.000194833	0.0104607	0.499358	Perfect	chr9:111714562:111714611:-	CTNNAL1	9	111714562	111714611	8727	NM_001286974	chr9	-	111704848	111775874	CTNNAL1
ILMN_1724826	0.431328	9.51856	4.0876	0.000197938	0.0106156	0.48443	Perfect****	chr12:32895636:32895682:+,chr12:32896288:32896290:+	DNM1L	12	32895636	32895682	10059	NM_012062	chr12	+	32832133	32898584	DNM1L
ILMN_1708778	-0.469045	7.93154	-4.08681	0.000198414	0.0106175	0.482159	Perfect	chr9:133376389:133376438:+	ASS1	9	133376389	133376438	445	NM_054012	chr9	+	133320093	133376661	ASS1
ILMN_1675085	0.602949	10.4988	4.08602	0.000198897	0.0106315	0.479868	Perfect	chr4:68482669:68482718:-	UBA6	4	68482669	68482718	55236	NM_018227	chr4	-	68481478	68566889	UBA6
ILMN_1810420	0.345552	7.84915	4.07522	0.000205563	0.0109513	0.44875	Perfect	chr2:71909737:71909786:+	DYSF	2	71909737	71909786	8291	NM_001130981	chr2	+	71680752	71913893	DYSF
ILMN_1691376	0.580172	10.0253	4.0747	0.000205891	0.0109566	0.447246	Perfect	chr20:10618517:10618566:-	JAG1	20	10618517	10618566	182	NM_000214	chr20	-	10618331	10654694	JAG1
ILMN_2227968	-0.376939	9.08065	-4.07213	0.000207513	0.011005	0.439839	Perfect	chr16:2089994:2090043:-	NTHL1	16	2089994	2090043	4913	NM_002528	chr16	-	2089815	2097867	NTHL1
ILMN_1793476	-0.354185	13.0973	-4.07165	0.000207818	0.011005	0.438454	Perfect	chr11:6340363:6340412:-	PRKCDBP	11	6340363	6340412	112464	NM_145040	chr11	-	6340175	6341740	PRKCDBP
ILMN_1815086	-0.440436	9.91551	-4.06734	0.00021057	0.0110831	0.426035	Perfect	chr9:95883881:95883930:-	NINJ1	9	95883881	95883930	4814	NM_004148	chr9	-	95883770	95896570	NINJ1
ILMN_1719286	-0.391899	9.86219	-4.06533	0.000211861	0.0111388	0.420267	Perfect	chr20:44527074:44527123:+	CTSA	20	44527074	44527123	5476	NM_001127695	chr20	+	44519590	44527458	CTSA
ILMN_2393450	-0.361414	11.5669	-4.0644	0.000212462	0.0111582	0.417597	Perfect	chr14:105185892:105185941:+	INF2	14	105185892	105185941	64423	NM_001031714	chr14	+	105155942	105185947	INF2
ILMN_1745079	-0.4486	8.87632	-4.06401	0.000212719	0.0111595	0.416456	Perfect	chr4:154260285:154260334:+	TRIM2	4	154260285	154260334	23321	NM_001130067	chr4	+	154074269	154260474	TRIM2
ILMN_2082314	0.428039	9.8691	4.06298	0.00021339	0.0111825	0.413482	Perfect	chr22:35743878:35743927:+	TOM1	22	35743878	35743927	10043	NM_001135729	chr22	+	35695267	35743987	TOM1
ILMN_2301624	-0.366712	10.0235	-4.05688	0.00021739	0.011355	0.395961	Perfect	chr1:39952189:39952238:+	MACF1	1	39952189	39952238	23499	NM_012090	chr1	+	39549838	39952810	MACF1
ILMN_1698243	-0.462255	10.5613	-4.05312	0.0002199	0.0114737	0.385131	Perfect	chr1:156262581:156262630:-	C1orf85	1	156262581	156262630	112770	NM_001256608	chr1	-	156262477	156265480	C1orf85
ILMN_1756928	-0.452995	8.00505	-4.05179	0.000220789	0.0114892	0.381324	Perfect	chr14:60063072:60063121:-	RTN1	14	60063072	60063121	6252	NM_021136	chr14	-	60062693	60337557	RTN1
ILMN_1680139	0.445049	8.63729	4.05161	0.000220915	0.0114892	0.380785	Perfect	chr22:38611977:38612026:+	MAFF	22	38611977	38612026	23764	NM_001161574	chr22	+	38597938	38612517	MAFF
ILMN_1699357	-0.366849	7.4308	-4.04783	0.000223472	0.0115936	0.369928	Perfect	chr5:131730958:131731007:+	SLC22A5	5	131730958	131731007	6584	NM_003060	chr5	+	131705400	131731306	SLC22A5
ILMN_1784292	-0.390423	9.43175	-4.04758	0.000223644	0.0115936	0.3692	Perfect	chr7:16639732:16639781:-	ANKMY2	7	16639732	16639781	57037	NM_020319	chr7	-	16639400	16685442	ANKMY2
ILMN_1793894	-0.398902	11.8878	-4.0455	0.00022506	0.0116544	0.363247	Perfect	chr3:134196749:134196798:-	ANAPC13	3	134196749	134196798	25847	NM_001242374	chr3	-	134196545	134204865	ANAPC13
ILMN_1711608	-0.527072	8.61561	-4.04397	0.000226112	0.0116754	0.35885	Perfect	chr5:80715854:80715903:-	SSBP2	5	80715854	80715903	23635	NM_001256734	chr5	-	80713178	81047072	SSBP2
ILMN_1680110	-0.349355	7.44169	-4.04382	0.000226215	0.0116754	0.358418	Perfect	chr10:88730439:88730488:+	C10orf116	10	88730439	88730488	10974	NM_006829	chr10	+	88728187	88730666	ADIRF
ILMN_2412024	0.460526	8.17414	4.04363	0.000226349	0.0116754	0.357862	Perfect	chr17:74714822:74714871:-	JMJD6	17	74714822	74714871	23210	NM_001081461	chr17	-	74708913	74722881	JMJD6
ILMN_1704305	0.383557	11.795	4.0435	0.000226436	0.0116754	0.357499	Perfect	chr16:69376784:69376833:+	NIP7	16	69376784	69376833	51388	NM_001199434	chr16	+	69373414	69377013	NIP7
ILMN_2139816	-0.456939	9.94972	-4.04241	0.000227186	0.0117016	0.354378	Perfect	chr1:109466728:109466777:+	GPSM2	1	109466728	109466777	29899	NM_013296	chr1	+	109419602	109473044	GPSM2
ILMN_2184640	0.435768	9.79654	4.04139	0.000227896	0.0117256	0.351435	Perfect	chr10:103922088:103922137:+	NOLC1	10	103922088	103922137	9221	NM_001284389	chr10	+	103911932	103923628	NOLC1
ILMN_1807662	-0.39592	12.0188	-4.03776	0.000230426	0.0118431	0.341023	Perfect	chr6:160527406:160527455:+	IGF2R	6	160527406	160527455	3482	NM_000876	chr6	+	160390130	160527583	IGF2R
ILMN_1745223	-0.380419	11.3562	-4.03617	0.000231549	0.0118754	0.336437	Perfect	chr17:71279907:71279956:-	CDC42EP4	17	71279907	71279956	23580	NM_012121	chr17	-	71279762	71308143	CDC42EP4
ILMN_2199768	-0.362885	9.54652	-4.03186	0.000234601	0.0119936	0.324087	Perfect	chrX:142716268:142716317:-	SLITRK4	X	142716268	142716317	139065	NM_001184749	chrX	-	142710594	142723926	SLITRK4
ILMN_3260920	0.351954	6.61767	4.02824	0.000237199	0.0121135	0.313702	Perfect****	chr2:131437968:131438017:+	DKFZp434F1719	2	131437968	131438017	440905	NR_023391	chr2	+	131437622	131443435	CYP4F30P
ILMN_1726153	0.468693	8.15928	4.02538	0.000239273	0.0122065	0.305494	Perfect***	chr2:112187223:112187272:-	BC070200	2	112187223	112187272	NA	NR_015395	chr2	-	112124590	112252692	MIR4435-1HG
ILMN_1684497	-0.509685	7.97523	-4.0222	0.000241596	0.0122989	0.296382	Perfect	chr10:100143516:100143565:-	PYROXD2	10	100143516	100143565	84795	NM_032709	chr10	-	100143321	100174978	PYROXD2
ILMN_2211003	-0.46739	8.90236	-4.01988	0.000243307	0.0123729	0.28973	Perfect	chr12:101018513:101018562:+	GAS2L3	12	101018513	101018562	283431	NM_174942	chr12	+	100967488	101018685	GAS2L3
ILMN_1670817	0.361674	10.2811	4.01601	0.000246185	0.0125021	0.278642	Perfect	chr4:7062028:7062077:-	GRPEL1	4	7062028	7062077	80273	NM_025196	chr4	-	7061779	7069800	GRPEL1
ILMN_1762224	-0.540754	9.01582	-4.01576	0.000246368	0.0125021	0.277941	Perfect	chr3:148884896:148884945:+	HPS3	3	148884896	148884945	84343	NR_046371	chr3	-	148880196	148939832	CP
ILMN_3306801	-0.363254	7.49287	-4.01537	0.000246663	0.0125039	0.276813	Perfect****	chr1:177977226:177977275:-	LOC730102	1	177977226	177977275	89866	NR_037167	chr1	-	177975274	178007142	LOC730102
ILMN_1675979	0.395993	8.13602	4.00934	0.000251222	0.0126949	0.259546	Perfect	chr3:30029647:30029696:+	RBMS3	3	30029647	30029696	27303	NM_001177711	chr3	+	29322802	30051886	RBMS3
ILMN_1691717	-0.405934	10.3096	-4.00361	0.000255627	0.012857	0.243162	Perfect	chr17:74467045:74467094:-	RHBDF2	17	74467045	74467094	79651	NM_024599	chr17	-	74466974	74497509	RHBDF2
ILMN_1767475	0.369575	10.3576	4.00106	0.00025761	0.0129092	0.23588	Perfect	chr22:47080636:47080685:-	CERK	22	47080636	47080685	64781	NM_022766	chr22	-	47080306	47134152	CERK
ILMN_3276971	0.472054	8.51895	4.00005	0.000258399	0.0129353	0.232995	Good	chr1:1271127:1271174:-	DVL1	1	1271127	1271174	1855	NM_004421	chr1	-	1270657	1284492	DVL1
ILMN_3243112	-0.429847	8.844	-3.99396	0.00026322	0.0130949	0.215575	Perfect	chr6:13979635:13979684:+	RNF182	6	13979635	13979684	221687	NM_001165034	chr6	+	13924676	13980240	RNF182
ILMN_1850238	-0.384178	8.11162	-3.98902	0.00026719	0.0132649	0.20147	Perfect***	chr16:25117931:25117980:-	BX093206	16	25117931	25117980	NA	NR_120306	chr16	-	25111884	25122876	LCMT1-AS1
ILMN_1749799	-0.407261	10.2087	-3.98765	0.000268302	0.0133064	0.197554	Perfect	chrX:80377034:80377051:-,chrX:80375287:80375316:-,chrX:80374257:80374258:-	HMGN5	X	80377034	80377051	79366	NM_030763	chrX	-	80369199	80457441	HMGN5
ILMN_1741200	-0.363724	10.3979	-3.98133	0.000273486	0.0134816	0.179523	Perfect	chr1:151313407:151313456:-	RFX5	1	151313407	151313456	5993	NM_000449	chr1	-	151313115	151319769	RFX5
ILMN_1690282	-0.388136	9.39407	-3.9785	0.000275839	0.0135717	0.171453	Perfect	chr12:94244065:94244114:+	CRADD	12	94244065	94244114	8738	NM_003805	chr12	+	94071150	94244531	CRADD
ILMN_1738854	0.375963	7.50088	3.97842	0.000275909	0.0135717	0.171215	Perfect	chr1:65158336:65158385:+	CACHD1	1	65158336	65158385	57685	NM_020925	chr1	+	64936475	65158741	CACHD1
ILMN_2049766	-0.478224	10.5451	-3.97693	0.000277156	0.0136192	0.166964	Perfect	chr7:26225674:26225723:+	NFE2L3	7	26225674	26225723	9603	NM_004289	chr7	+	26191846	26226756	NFE2L3
ILMN_1795937	-0.472197	12.0679	-3.97237	0.000281004	0.0137661	0.153975	Perfect	chr6:159186872:159186921:-	EZR	6	159186872	159186921	7430	NM_001111077	chr6	-	159186772	159240456	EZR
ILMN_1674817	0.383146	6.54086	3.96777	0.000284947	0.0139309	0.14085	Perfect	chr1:220872268:220872317:+	C1orf115	1	220872268	220872317	79762	NM_024709	chr1	+	220863627	220872499	C1orf115
ILMN_1812559	0.402885	9.05467	3.96634	0.00028618	0.0139769	0.136783	Perfect	chr16:68335321:68335370:+	SLC7A6	16	68335321	68335370	9057	NM_001076785	chr16	+	68298418	68335726	SLC7A6
ILMN_1860638	0.387396	8.15223	3.95639	0.000294922	0.0143167	0.108445	Perfect	chr8:134467424:134467473:-	ST3GAL1	8	134467424	134467473	6482	NM_003033	chr8	-	134467090	134584183	ST3GAL1
ILMN_1729208	-0.374683	11.3743	-3.95575	0.000295489	0.0143188	0.106639	Perfect	chrX:102632517:102632566:+	NGFRAP1	X	102632517	102632566	27018	NM_001282674	chrX	+	102631250	102633092	NGFRAP1
ILMN_1803392	0.479151	12.4553	3.95537	0.000295833	0.0143188	0.105542	Perfect	chr17:3566450:3566499:-	P2RX5-TAX1BP3	17	3566450	3566499	5026	NR_037928	chr17	-	3566186	3599698	P2RX5-TAX1BP3
ILMN_1695719	-0.364299	11.2582	-3.95052	0.000300197	0.0144996	0.0917535	Perfect	chr8:141541469:141541518:-	EIF2C2	8	141541469	141541518	27161	NM_001164623	chr8	-	141541263	141645646	AGO2
ILMN_1726659	0.33535	9.2475	3.94914	0.000301448	0.0145454	0.0878377	Perfect	chr19:2813369:2813418:+	THOP1	19	2813369	2813418	7064	NM_003249	chr19	+	2785505	2813599	THOP1
ILMN_1707695	-0.933703	10.2836	-3.94689	0.00030351	0.0146156	0.0814179	Perfect	chr10:91163390:91163439:+	IFIT1	10	91163390	91163439	3434	NM_001270928	chr10	+	91152302	91166244	IFIT1
ILMN_1652490	-0.44979	7.23567	-3.94393	0.000306234	0.0147236	0.073008	Perfect	chr12:12483020:12483069:-	MANSC1	12	12483020	12483069	54682	NM_018050	chr12	-	12482217	12503169	MANSC1
ILMN_1696643	0.350729	10.1098	3.94379	0.000306365	0.0147236	0.0726058	Perfect	chr9:35697375:35697424:-	TLN1	9	35697375	35697424	7094	NM_006289	chr9	-	35697333	35732392	TLN1
ILMN_2147517	-0.36837	11.4342	-3.94285	0.000307229	0.0147504	0.0699525	Perfect	chr1:117078587:117078604:-,chr1:117064574:117064605:-	CD58	1	117078587	117078604	965	NR_026665	chr1	-	117057155	117113715	CD58
ILMN_1849494	0.531563	8.12002	3.93721	0.000312502	0.0149439	0.0539327	Perfect	chr2:25381674:25381723:+	EFR3B	2	25381674	25381723	22979	NM_014971	chr2	+	25264972	25382004	EFR3B
ILMN_1784447	0.324848	7.60595	3.93645	0.000313225	0.0149501	0.0517598	Perfect	chr10:96087874:96087923:+	PLCE1	10	96087874	96087923	51196	NM_016341	chr10	+	95753745	96088148	PLCE1
ILMN_1680874	-0.365075	9.58984	-3.93642	0.000313254	0.0149501	0.0516725	Perfect	chr6:3224838:3224887:-	TUBB2B	6	3224838	3224887	347733	NM_178012	chr6	-	3224494	3227968	TUBB2B
ILMN_1792933	0.355696	6.59191	3.93567	0.000313956	0.0149688	0.049563	Perfect	chr4:87744900:87744949:-	SLC10A6	4	87744900	87744949	345274	NM_197965	chr4	-	87744620	87770416	SLC10A6
ILMN_2314169	0.548121	8.54642	3.92788	0.000321423	0.0152945	0.0274406	Perfect	chr12:28116486:28116535:-	PTHLH	12	28116486	28116535	5744	NM_198965	chr12	-	28111016	28124916	PTHLH
ILMN_2054297	0.713671	8.87199	3.92654	0.000322728	0.0153414	0.0236282	Perfect	chr1:186641037:186641086:-	PTGS2	1	186641037	186641086	5743	NM_000963	chr1	-	186640943	186649559	PTGS2
ILMN_2337058	0.515639	8.90031	3.92006	0.00032909	0.0155555	0.00525796	Perfect	chrX:48374464:48374513:+	PORCN	X	48374464	48374513	64840	NM_203475	chrX	+	48367346	48379202	PORCN
ILMN_2366041	-0.338918	10.8243	-3.91921	0.000329925	0.0155758	0.00287269	Perfect	chr2:231743601:231743650:+	ITM2C	2	231743601	231743650	81618	NM_001287240	chr2	+	231729312	231743969	ITM2C
ILMN_1693250	-0.353462	8.02208	-3.91636	0.000332778	0.0156797	-0.00522821	Perfect	chr10:27485778:27485827:-	ACBD5	10	27485778	27485827	91452	NM_001301253	chr10	-	27484142	27531068	ACBD5
ILMN_2317581	0.432412	8.3478	3.91538	0.00033376	0.0157007	-0.0080015	Perfect	chr22:51171379:51171428:+	SHANK3	22	51171379	51171428	85358	NM_033517	chr22	+	51113069	51171640	SHANK3
ILMN_3244348	0.318364	9.10592	3.91516	0.000333976	0.0157007	-0.00861036	Perfect	chr11:93466709:93466758:-	TAF1D	11	93466709	93466758	79101	NR_002959	chr11	-	93466631	93466763	SNORA18
ILMN_1653711	-0.407866	9.91095	-3.91494	0.000334204	0.0157007	-0.00925089	Perfect	chr17:42636698:42636747:+	FZD2	17	42636698	42636747	2535	NM_001466	chr17	+	42634811	42638630	FZD2
ILMN_2131523	0.459056	10.0558	3.91284	0.000336318	0.0157757	-0.0151844	Perfect	chr13:23903232:23903281:-	SACS	13	23903232	23903281	26278	NM_014363	chr13	-	23902961	24007867	SACS
ILMN_1746819	-0.390854	8.28178	-3.9127	0.000336456	0.0157757	-0.0155706	Perfect	chr9:123714715:123714764:-	C5	9	123714715	123714764	727	NM_001735	chr9	-	123714613	123812554	C5
ILMN_1787115	-0.418626	8.30749	-3.91041	0.000338789	0.0158696	-0.0220713	Perfect	chr3:149238333:149238382:-	WWTR1	3	149238333	149238382	25937	NM_001168278	chr3	-	149235021	149421060	WWTR1
ILMN_1695590	-0.392645	8.27062	-3.91005	0.000339154	0.0158713	-0.0230843	Perfect	chr5:148208050:148208099:+	ADRB2	5	148208050	148208099	154	NM_000024	chr5	+	148206155	148208197	ADRB2
ILMN_1683755	-0.403525	8.90549	-3.90797	0.000341289	0.0159402	-0.0289897	Perfect	chr1:204096654:204096703:+	SOX13	1	204096654	204096703	9580	NM_005686	chr1	+	204042245	204096871	SOX13
ILMN_1775829	-0.48335	11.2839	-3.90455	0.000344819	0.016088	-0.0386677	Perfect	chr6:138412092:138412141:-	PERP	6	138412092	138412141	64065	NM_022121	chr6	-	138409641	138428660	PERP
ILMN_1724059	-0.456392	7.25891	-3.90355	0.000345851	0.0161064	-0.0414804	Perfect	chr22:29708437:29708486:+	GAS2L1	22	29708437	29708486	10634	NM_006478	chr22	+	29702984	29708778	GAS2L1
ILMN_1806017	-0.360504	12.7707	-3.89852	0.000351124	0.0163203	-0.0557131	Perfect	chr14:24607726:24607769:+,chr14:24607945:24607950:+	PSME1	14	24607726	24607769	5720	NM_001281529	chr14	+	24605366	24608176	PSME1
ILMN_1813197	-0.451663	8.23639	-3.89678	0.000352966	0.0163901	-0.0606346	Perfect	chr13:86367076:86367125:-	SLITRK6	13	86367076	86367125	84189	NM_032229	chr13	-	86366921	86373483	SLITRK6
ILMN_1673352	-0.360258	13.7862	-3.8958	0.000354008	0.0164068	-0.0634069	Perfect	chr11:309223:309272:+	IFITM2	11	309223	309272	10581	NM_006435	chr11	+	308106	309410	IFITM2
ILMN_1714444	-0.332295	8.8596	-3.89463	0.000355255	0.0164488	-0.0667132	Perfect	chr13:74260758:74260807:-	KLF12	13	74260758	74260807	11278	NM_007249	chr13	-	74260148	74708066	KLF12
ILMN_1651347	-0.418548	11.7427	-3.89377	0.000356176	0.016475	-0.0691475	Perfect	chr2:64858906:64858955:-	SERTAD2	2	64858906	64858955	9792	NM_014755	chr2	-	64858754	64881046	SERTAD2
ILMN_1699489	0.37688	10.9977	3.89314	0.00035685	0.016475	-0.0709255	Perfect	chr18:12326236:12326285:+	TUBB6	18	12326236	12326285	84617	NM_032525	chr18	+	12308256	12326568	TUBB6
ILMN_1696622	-0.375497	10.1457	-3.88917	0.000361125	0.0166405	-0.0821253	Perfect****	chr14:61518819:61518853:+,chr14:61519067:61519081:+	SLC38A6	14	61518819	61518853	145389	NM_001172702	chr14	+	61447831	61550451	SLC38A6
ILMN_1772286	0.346937	11.0988	3.88645	0.000364087	0.0167449	-0.0898062	Good	chr4:48896023:48896049:-,chr4:48887560:48887582:-	OCIAD2	4	48896023	48896049	132299	NM_001286774	chr4	-	48887396	48908845	OCIAD2
ILMN_2230862	-0.364509	10.4461	-3.88537	0.000365276	0.0167582	-0.0928711	Perfect	chr3:148745033:148745082:+	GYG1	3	148745033	148745082	2992	NM_001184720	chr3	+	148709194	148745456	GYG1
ILMN_1769810	-0.384309	12.6641	-3.88523	0.000365422	0.0167582	-0.0932486	Perfect	chr3:69155146:69155195:+	ARL6IP5	3	69155146	69155195	10550	NM_006407	chr3	+	69134089	69155239	ARL6IP5
ILMN_1693630	-0.361855	8.18411	-3.88327	0.000367582	0.0168252	-0.0987891	Perfect	chr16:89773626:89773675:-	C16orf7	16	89773626	89773675	9605	NM_004913	chr16	-	89773540	89787394	VPS9D1
ILMN_1775074	-0.53676	10.0752	-3.88221	0.000368753	0.0168467	-0.101778	Perfect****	chr10:135094777:135094811:-,chr10:135093391:135093405:-	TUBGCP2	10	135094777	135094811	10844	NR_046330	chr10	-	135092133	135125841	TUBGCP2
ILMN_1764795	0.431436	6.70517	3.88121	0.000369868	0.0168816	-0.104618	Perfect	chr1:240637817:240637866:+	FMN2	1	240637817	240637866	56776	NM_020066	chr1	+	240255184	240638489	FMN2
ILMN_1722634	-0.307069	12.4565	-3.87408	0.000377858	0.01723	-0.124712	Perfect	chr19:49426454:49426503:+	NUCB1	19	49426454	49426503	4924	NM_006184	chr19	+	49403306	49426540	NUCB1
ILMN_1781373	-0.486693	8.01959	-3.87336	0.000378681	0.0172391	-0.126756	Perfect****	chr2:163123989:163124008:-,chr2:163123860:163123889:-	IFIH1	2	163123989	163124008	64135	NM_022168	chr2	-	163123588	163175218	IFIH1
ILMN_1714820	0.402151	13.5109	3.87209	0.000380121	0.017284	-0.130325	Perfect	chr10:33199231:33199280:-	ITGB1	10	33199231	33199280	3688	NM_002211	chr10	-	33189245	33247293	ITGB1
ILMN_2173835	-0.481842	10.8615	-3.86784	0.000385003	0.0174729	-0.142319	Perfect	chr2:27615731:27615780:-	FTHL3P	2	27615731	27615780	2498	NM_177983	chr2	-	27604065	27632550	PPM1G
ILMN_1716678	-0.297565	14.079	-3.86713	0.000385819	0.0174935	-0.144308	Perfect	chr14:74946780:74946829:-	NPC2	14	74946780	74946829	10577	NM_006432	chr14	-	74946642	74960084	NPC2
ILMN_1703558	0.443059	9.14998	3.86566	0.000387525	0.0175543	-0.148458	Perfect	chr1:38462656:38462705:-	FHL3	1	38462656	38462705	2275	NM_001243878	chr1	-	38462441	38471187	FHL3
ILMN_2065773	0.480241	11.8894	3.86518	0.000388076	0.0175627	-0.149791	Perfect	chr15:32989222:32989271:+	SCG5	15	32989222	32989271	6447	NM_003020	chr15	+	32933869	32989298	SCG5
ILMN_2088124	0.343996	11.1839	3.86465	0.00038869	0.017574	-0.151278	Perfect	chr4:153547571:153547620:-	TMEM154	4	153547571	153547620	201799	NM_152680	chr4	-	153547265	153601317	TMEM154
ILMN_1754529	-0.358658	10.8295	-3.85682	0.000397918	0.0179276	-0.173328	Perfect	chr16:89624027:89624076:+	SPG7	16	89624027	89624076	6687	NM_003119	chr16	+	89574795	89624176	SPG7
ILMN_1793410	-0.354087	7.39067	-3.85667	0.000398101	0.0179276	-0.173762	Perfect	chr8:121550170:121550219:-	SNTB1	8	121550170	121550219	6641	NM_021021	chr8	-	121547984	121824309	SNTB1
ILMN_1722239	0.370003	9.61391	3.85392	0.000401385	0.0180144	-0.181482	Perfect	chrX:100600721:100600770:-	TIMM8A	X	100600721	100600770	1678	NM_004085	chrX	-	100600643	100603957	TIMM8A
ILMN_1805792	0.453415	9.00257	3.84736	0.00040935	0.0182853	-0.199942	Perfect	chr5:14509265:14509314:+	TRIO	5	14509265	14509314	7204	NM_007118	chr5	+	14143828	14509458	TRIO
ILMN_1652072	-0.348512	7.66991	-3.84169	0.000416351	0.0185629	-0.215875	Perfect	chr5:43280702:43280751:+	MGC42105	5	43280702	43280751	167359	NM_153361	chr5	+	43192169	43280952	NIM1K
ILMN_1723141	-0.393779	9.32391	-3.84119	0.000416973	0.0185734	-0.217276	Perfect	chr10:23730767:23730816:+	OTUD1	10	23730767	23730816	220213	NM_001145373	chr10	+	23728197	23731310	OTUD1
ILMN_2229922	-0.49238	9.99006	-3.83998	0.000418489	0.0186237	-0.220686	Perfect	chr12:32145628:32145677:+	C12orf35	12	32145628	32145677	55196	NM_018169	chr12	+	32112352	32146043	KIAA1551
ILMN_1812995	-0.408723	12.9331	-3.83626	0.000423166	0.0187798	-0.231126	Perfect	chr9:90346075:90346124:+	CTSL1	9	90346075	90346124	1514	NM_001912	chr9	+	90340973	90346384	CTSL
ILMN_2381899	-0.331374	10.2433	-3.8316	0.000429093	0.0189908	-0.244189	Perfect	chr10:13180111:13180160:+	OPTN	10	13180111	13180160	10133	NM_021980	chr10	+	13142081	13180276	OPTN
ILMN_2083469	0.500901	10.3825	3.82791	0.000433854	0.0191488	-0.254553	Perfect	chr13:110406764:110406813:-	IRS2	13	110406764	110406813	8660	NM_003749	chr13	-	110406183	110438914	IRS2
ILMN_1700888	-0.385689	10.51	-3.82789	0.00043387	0.0191488	-0.254587	Perfect	chr6:132211881:132211930:+	ENPP1	6	132211881	132211930	5167	NM_006208	chr6	+	132129155	132216295	ENPP1
ILMN_1772521	0.308428	11.0107	3.82422	0.000438653	0.0193421	-0.264882	Perfect****	chr6:151413689:151413723:+,chr6:151422662:151422676:+	MTHFD1L	6	151413689	151413723	25902	NM_001242767	chr6	+	151186814	151423023	MTHFD1L
ILMN_1808919	0.336788	8.17906	3.81944	0.000444954	0.0195841	-0.278273	Perfect	chr22:26847605:26847654:-	HPS4	22	26847605	26847654	89781	NM_022081	chr22	-	26846848	26879829	HPS4
ILMN_1736112	0.357729	8.15301	3.8182	0.000446608	0.0196389	-0.281757	Perfect	chr4:148993701:148993750:+	ARHGAP10	4	148993701	148993750	79658	NM_024605	chr4	+	148653452	148993927	ARHGAP10
ILMN_2175912	-0.394321	9.92716	-3.81084	0.000456524	0.0200383	-0.302374	Perfect	chr21:46306010:46306059:-	ITGB2	21	46306010	46306059	3689	NM_001127491	chr21	-	46305867	46348753	ITGB2
ILMN_1701731	-0.332312	12.1444	-3.8091	0.000458892	0.0201205	-0.307231	Perfect	chr7:134127429:134127478:-	AKR1B1	7	134127429	134127478	231	NM_001628	chr7	-	134127106	134143888	AKR1B1
ILMN_2094360	-0.519017	10.566	-3.8068	0.000462048	0.0202254	-0.313664	Perfect	chr15:96881617:96881666:+	NR2F2	15	96881617	96881666	7026	NM_001145155	chr15	+	96869156	96883492	NR2F2
ILMN_1701386	-0.354236	9.65963	-3.80617	0.000462915	0.0202287	-0.315424	Perfect	chr2:202345217:202345266:+	STRADB	2	202345217	202345266	55437	NM_001206864	chr2	+	202316391	202345574	STRADB
ILMN_1702526	0.388244	8.45678	3.80056	0.000470721	0.0205304	-0.331119	Perfect	chr17:10614245:10614294:+	C17orf48	17	10614245	10614294	56985	NM_020233	chr17	+	10600926	10614875	ADPRM
ILMN_1705111	0.385627	9.93038	3.7988	0.000473188	0.0206128	-0.336025	Perfect	chr13:49783291:49783340:+	FNDC3A	13	49783291	49783340	22862	NM_001079673	chr13	+	49550047	49783915	FNDC3A
ILMN_2084059	0.348335	7.85643	3.7986	0.000473469	0.0206128	-0.336582	Perfect	chr16:67978509:67978558:-	SLC12A4	16	67978509	67978558	6560	NM_005072	chr16	-	67977376	68002597	SLC12A4
ILMN_1702503	-0.38643	6.90904	-3.79774	0.000474683	0.0206259	-0.338984	Perfect	chr17:19641327:19641376:-	ALDH3A1	17	19641327	19641376	218	NM_000691	chr17	-	19641297	19651746	ALDH3A1
ILMN_1804663	-0.358982	7.88088	-3.79748	0.000475057	0.0206259	-0.339723	Perfect	chr1:155165403:155165452:-	THBS3	1	155165403	155165452	7059	NM_001252607	chr1	-	155165378	155177772	THBS3
ILMN_2287157	-0.394667	8.61813	-3.79618	0.000476896	0.0206685	-0.34335	Perfect	chr6:56535500:56535549:-	BPAG1	6	56535500	56535549	667	NM_001144769	chr6	-	56322784	56819426	DST
ILMN_1804351	-0.345304	8.72293	-3.78924	0.000486845	0.0210051	-0.362725	Perfect	chr2:202902700:202902749:+	FZD7	2	202902700	202902749	8324	NM_003507	chr2	+	202899309	202903160	FZD7
ILMN_1681975	0.336319	7.09535	3.78743	0.000489476	0.0210997	-0.367782	Perfect	chr11:5842045:5842094:+	OR52N2	11	5842045	5842094	390077	NM_001005174	chr11	+	5841565	5842531	OR52N2
ILMN_2364674	-0.351693	10.8775	-3.78451	0.000493743	0.0212455	-0.375924	Perfect	chr11:63991387:63991436:-	TRPT1	11	63991387	63991436	83707	NM_031472	chr11	-	63991270	63993726	TRPT1
ILMN_1676278	-0.403582	6.9549	-3.78381	0.000494783	0.0212712	-0.377897	Perfect	chr10:101611295:101611344:+	ABCC2	10	101611295	101611344	1244	NM_000392	chr10	+	101542354	101611949	ABCC2
ILMN_1777584	0.31506	10.1726	3.78025	0.000500038	0.021478	-0.387809	Perfect	chr16:75662521:75662570:-	KARS	16	75662521	75662570	3735	NM_001130089	chr16	-	75661621	75681585	KARS
ILMN_1735877	0.432605	7.67944	3.77972	0.000500829	0.0214927	-0.389291	Perfect	chr2:56093203:56093252:-	EFEMP1	2	56093203	56093252	2202	NM_001039349	chr2	-	56093096	56151298	EFEMP1
ILMN_1762606	-0.417619	7.45668	-3.77932	0.000501425	0.0214991	-0.390407	Perfect	chr11:77320500:77320549:+	AQP11	11	77320500	77320549	282679	NM_173039	chr11	+	77300679	77321401	AQP11
ILMN_2398159	0.476361	9.02472	3.77725	0.000504518	0.0216125	-0.396176	Perfect	chr11:11984773:11984822:-	DKK3	11	11984773	11984822	27122	NM_013253	chr11	-	11984542	12030917	DKK3
ILMN_1795778	0.471236	10.2727	3.77373	0.000509825	0.0218021	-0.405991	Perfect****	chr5:131530619:131530647:-,chr5:131528753:131528773:-	P4HA2	5	131530619	131530647	8974	NM_001142598	chr5	-	131528303	131563556	P4HA2
ILMN_1713143	0.323951	12.3364	3.77293	0.000511039	0.0218266	-0.408222	Perfect	chr3:131181548:131181597:-	MRPL3	3	131181548	131181597	11222	NM_007208	chr3	-	131181044	131221860	MRPL3
ILMN_1716264	0.729065	10.1045	3.77273	0.00051133	0.0218266	-0.408756	Perfect	chr10:92671969:92672018:-	ANKRD1	10	92671969	92672018	27063	NM_014391	chr10	-	92671856	92681032	ANKRD1
ILMN_1769546	-0.431192	11.3879	-3.7615	0.000528673	0.0224686	-0.440035	Perfect	chr20:19982830:19982879:+	RIN2	20	19982830	19982879	54453	NM_001242581	chr20	+	19867164	19983103	RIN2
ILMN_1710937	-0.366121	11.3492	-3.76148	0.000528706	0.0224686	-0.440094	Perfect	chr1:159021739:159021788:+	IFI16	1	159021739	159021788	3428	NM_005531	chr1	+	158979681	159024945	IFI16
ILMN_1767766	-0.382042	11.1209	-3.75877	0.000532973	0.02263	-0.447631	Perfect	chr19:12911973:12912020:-,chr19:12911882:12911883:-	PRDX2	19	12911973	12912020	7001	NM_005809	chr19	-	12907633	12912724	PRDX2
ILMN_1744023	0.469135	8.97136	3.75765	0.000534732	0.0226846	-0.45072	Perfect	chr15:99507108:99507157:+	IGF1R	15	99507108	99507157	3480	NM_000875	chr15	+	99191767	99507759	IGF1R
ILMN_1682775	0.488025	8.22531	3.75723	0.000535399	0.0226929	-0.451889	Perfect	chr6:12296616:12296665:+	EDN1	6	12296616	12296665	1906	NM_001955	chr6	+	12290528	12297427	EDN1
ILMN_1909156	0.510918	9.20187	3.75404	0.000540493	0.0228484	-0.460767	Perfect***	chr5:9550079:9550128:+	SNORD123	5	9550079	9550128	100113384	NR_045196	chr5	+	9546311	9550409	SNHG18
ILMN_2282352	-0.3743	9.90552	-3.75159	0.000544428	0.0229638	-0.467567	Perfect	chr10:13341968:13341979:-,chr10:13340208:13340245:-	PHYH	10	13341968	13341979	5264	NM_006214	chr10	-	13319795	13342130	PHYH
ILMN_1694325	0.400084	10.3445	3.75145	0.000544655	0.0229638	-0.467958	Perfect	chr19:13209426:13209475:+	NFIX	19	13209426	13209475	4784	NM_002501	chr19	+	13106583	13209610	NFIX
ILMN_1696699	-0.324055	7.40538	-3.75054	0.000546135	0.0230061	-0.470502	Perfect	chr6:119281272:119281321:-	FAM184A	6	119281272	119281321	79632	NM_001100411	chr6	-	119280993	119470358	FAM184A
ILMN_1706149	0.345752	8.58868	3.7488	0.000548952	0.0230843	-0.475324	Perfect	chr19:34912448:34912497:+	PDCD2L	19	34912448	34912497	84306	NM_032346	chr19	+	34895302	34917072	PDCD2L
ILMN_1766261	-0.450377	7.37319	-3.74374	0.000557235	0.0233713	-0.489362	Perfect	chr6:134311865:134311914:-	SLC2A12	6	134311865	134311914	154091	NM_145176	chr6	-	134308718	134373789	SLC2A12
ILMN_2041190	-0.538625	11.8081	-3.74043	0.00056272	0.0235622	-0.498542	Perfect	chr5:76130971:76131020:+	F2RL1	5	76130971	76131020	2150	NM_005242	chr5	+	76114832	76131140	F2RL1
ILMN_1801939	-0.396091	11.5856	-3.74041	0.000562766	0.0235622	-0.498618	Perfect	chr15:59417007:59417056:+	CCNB2	15	59417007	59417056	9133	NM_004701	chr15	+	59397283	59417244	CCNB2
ILMN_1789775	0.362527	9.72574	3.73988	0.000563652	0.0235783	-0.500092	Perfect****	chr11:62601899:62601908:-,chr11:62601764:62601803:-	WDR74	11	62601899	62601908	54663	NM_018093	chr11	-	62600382	62607628	WDR74
ILMN_1756784	0.382654	9.54895	3.73878	0.000565478	0.0236141	-0.503124	Perfect	chr9:132998724:132998773:+	NCS1	9	132998724	132998773	23413	NM_014286	chr9	+	132934856	132999583	NCS1
ILMN_1775853	-0.3766	7.47622	-3.73731	0.00056794	0.0236964	-0.507195	Perfect	chr3:65346890:65346939:-	MAGI1	3	65346890	65346939	9223	NM_015520	chr3	-	65339905	66024509	MAGI1
ILMN_1748476	0.351325	11.8107	3.73073	0.000579113	0.0240574	-0.52545	Perfect	chr2:203168180:203168229:+	NOP58	2	203168180	203168229	51602	NM_015934	chr2	+	203130514	203168384	NOP58
ILMN_1655930	0.556814	9.31382	3.7299	0.00058054	0.0240597	-0.527756	Perfect****	chr5:95223718:95223767:-	ELL2	5	95223718	95223767	22936	NM_012081	chr5	-	95220801	95297775	ELL2
ILMN_2199947	-0.340428	7.45197	-3.72983	0.000580649	0.0240597	-0.527932	Perfect	chr6:111628723:111628772:-	REV3L	6	111628723	111628772	5980	NM_002912	chr6	-	111620233	111804918	REV3L
ILMN_1679177	0.330368	8.47856	3.72946	0.000581286	0.0240653	-0.528959	Perfect	chr2:198572389:198572438:+	MARS2	2	198572389	198572438	92935	NM_138395	chr2	+	198570027	198573114	MARS2
ILMN_2342695	0.364481	8.60589	3.72547	0.000588195	0.0243304	-0.540029	Perfect	chr7:538064:538113:-	PDGFA	7	538064	538113	5154	NM_002607	chr7	-	536896	559481	PDGFA
ILMN_1682034	0.436575	7.47713	3.72372	0.000591231	0.0243899	-0.544852	Perfect	chr6:126081009:126081058:+	HEY2	6	126081009	126081058	23493	NM_012259	chr6	+	126070731	126082415	HEY2
ILMN_2343361	-0.369905	7.00539	-3.72348	0.000591661	0.0243899	-0.545534	Perfect****	chr2:168074803:168074810:+,chr2:168096365:168096406:+	XIRP2	2	168074803	168074810	129446	NM_152381	chr2	+	167744996	168116261	XIRP2
ILMN_1809478	0.273412	12.2284	3.72277	0.000592907	0.0244076	-0.547504	Perfect	chr7:141443464:141443501:+,chr7:141443702:141443713:+	SSBP1	7	141443464	141443501	6742	NM_001256513	chr7	+	141438120	141450288	SSBP1
ILMN_1714600	0.369214	9.50856	3.72265	0.000593105	0.0244076	-0.547817	Perfect	chr12:78606117:78606166:+	NAV3	12	78606117	78606166	89795	NM_014903	chr12	+	78225068	78606792	NAV3
ILMN_1805828	0.326691	10.7218	3.71691	0.000603248	0.0247744	-0.563701	Perfect****	chr14:97342416:97342457:+,chr14:97347514:97347521:+	VRK1	14	97342416	97342457	7443	NM_003384	chr14	+	97263683	97347951	VRK1
ILMN_1798172	0.393867	9.03679	3.71622	0.00060448	0.0247903	-0.565612	Perfect****	chr14:24650719:24650726:-,chr14:24649923:24649964:-	IPO4	14	24650719	24650726	79711	NM_024658	chr14	-	24649424	24658124	IPO4
ILMN_2163723	0.444258	8.20173	3.71594	0.000604982	0.0247903	-0.566389	Perfect	chr12:52642415:52642464:+	KRT7	12	52642415	52642464	3855	NM_005556	chr12	+	52626953	52642709	KRT7
ILMN_1761260	0.386513	8.21281	3.71508	0.000606517	0.0248321	-0.568762	Perfect	chr2:165541413:165541462:-	COBLL1	2	165541413	165541462	22837	NM_001278458	chr2	-	165536694	165698678	COBLL1
ILMN_1714433	-0.529018	12.0445	-3.71284	0.000610539	0.0249755	-0.574953	Perfect	chr1:32799785:32799834:-	MARCKSL1	1	32799785	32799834	65108	NM_023009	chr1	-	32799429	32801840	MARCKSL1
ILMN_1797974	-0.39701	9.53473	-3.70661	0.000621863	0.0253525	-0.592164	Perfect	chr6:143660818:143660867:+	AIG1	6	143660818	143660867	51390	NM_001286587	chr6	+	143380499	143661480	AIG1
ILMN_2049909	0.563778	7.41029	3.70199	0.000630394	0.0255919	-0.604921	Perfect****	chr4:70898954:70898970:+,chr4:70901984:70902016:+	HTN3	4	70898954	70898970	3347	NM_000200	chr4	+	70894129	70902255	HTN3
ILMN_1670926	-0.420597	11.1879	-3.70041	0.00063335	0.025684	-0.609302	Perfect	chr10:125767403:125767452:-	CHST15	10	125767403	125767452	51363	NM_001270764	chr10	-	125767181	125853123	CHST15
ILMN_1739521	-0.349867	7.59757	-3.7002	0.000633731	0.025684	-0.609864	Perfect	chr3:174000760:174000809:+	NLGN1	3	174000760	174000809	22871	NM_014932	chr3	+	173116237	174001139	NLGN1
ILMN_2054607	-0.355864	8.56087	-3.69888	0.000636206	0.0257626	-0.613513	Perfect	chr4:187134418:187134467:+	CYP4V2	4	187134418	187134467	285440	NM_207352	chr4	+	187112673	187134617	CYP4V2
ILMN_2316844	0.327932	7.81509	3.69572	0.000642167	0.0259385	-0.622244	Perfect	chr4:26433119:26433168:+	RBPJ	4	26433119	26433168	3516	NM_005349	chr4	+	26321331	26436752	RBPJ
ILMN_1773470	0.462394	8.32217	3.69466	0.000644175	0.025976	-0.625167	Perfect	chr11:8715083:8715132:-	ST5	11	8715083	8715132	6764	NM_005418	chr11	-	8714898	8932498	ST5
ILMN_1752968	-0.341064	9.66546	-3.69237	0.000648526	0.0261295	-0.631469	Perfect	chr3:49158742:49158791:-	LAMB2	3	49158742	49158791	3913	NM_002292	chr3	-	49158546	49170599	LAMB2
ILMN_1683096	0.327311	9.68579	3.69131	0.000650556	0.0261894	-0.634393	Perfect	chr2:239360808:239360857:+	ASB1	2	239360808	239360857	51665	NM_001040445	chr2	+	239335625	239360891	ASB1
ILMN_1797875	0.805165	8.14019	3.69082	0.000651493	0.0262052	-0.635742	Perfect	chr13:31338347:31338396:+	ALOX5AP	13	31338347	31338396	241	NM_001204406	chr13	+	31287614	31338565	ALOX5AP
ILMN_1696133	0.390837	8.20927	3.68899	0.00065502	0.026325	-0.640795	Perfect	chr2:26618311:26618360:+	EPT1	2	26618311	26618360	85465	NM_033505	chr2	+	26568953	26618759	EPT1
ILMN_1770733	0.30878	11.4113	3.68513	0.000662504	0.0265814	-0.651428	Perfect	chr11:214749:214798:+	RIC8A	11	214749	214798	60626	NM_001286134	chr11	+	207510	215175	RIC8A
ILMN_2064725	-0.341928	7.59125	-3.68279	0.000667073	0.0267297	-0.65786	Perfect	chr12:56078191:56078240:+	METTL7B	12	56078191	56078240	196410	NM_152637	chr12	+	56075329	56078394	METTL7B
ILMN_3238941	0.333565	6.84788	3.67981	0.000672942	0.0269323	-0.666058	Perfect	chr5:1597872:1597921:-	LOC728613	5	1597872	1597921	728613	NR_003713	chr5	-	1597671	1634120	LOC728613
ILMN_1732923	-0.526563	8.36462	-3.67954	0.000673489	0.0269323	-0.666818	Perfect	chr1:232533812:232533861:-	SIPA1L2	1	232533812	232533861	57568	NM_020808	chr1	-	232533711	232651243	SIPA1L2
ILMN_1814213	-0.322086	10.0803	-3.67345	0.000685642	0.0273501	-0.683551	Perfect	chr2:11318519:11318568:+	PQLC3	2	11318519	11318568	130814	NM_001282710	chr2	+	11295497	11318998	PQLC3
ILMN_2116877	0.361579	6.43415	3.66798	0.000696765	0.0277117	-0.698608	Perfect	chr13:53626107:53626156:+	OLFM4	13	53626107	53626156	10562	NM_006418	chr13	+	53602875	53626196	OLFM4
ILMN_1802631	-0.298712	9.99992	-3.66693	0.000698911	0.0277642	-0.701484	Perfect	chr4:178351994:178352043:-	AGA	4	178351994	178352043	175	NM_001171988	chr4	-	178351928	178363657	AGA
ILMN_1723912	-0.444149	7.80532	-3.66513	0.000702619	0.0278655	-0.706434	Perfect	chr1:79107658:79107707:+	IFI44L	1	79107658	79107707	10964	NM_006820	chr1	+	79086087	79111830	IFI44L
ILMN_2048388	0.362364	8.06846	3.66217	0.000708759	0.0280859	-0.714572	Perfect	chr1:40929288:40929337:+	ZNF643	1	40929288	40929337	65243	NM_023070	chr1	+	40916336	40929390	ZFP69B
ILMN_2371700	0.328723	9.55253	3.66115	0.000710881	0.0281468	-0.717369	Perfect	chrX:152713223:152713272:-	HAUS7	X	152713223	152713272	55559	NR_073156	chrX	-	152713122	152760983	HAUS7
ILMN_1714445	-0.342516	7.02835	-3.65802	0.000717434	0.0282685	-0.72595	Perfect	chr1:44462238:44462287:-	SLC6A9	1	44462238	44462287	6536	NM_001024845	chr1	-	44462154	44497164	SLC6A9
ILMN_1708516	-0.351571	10.0646	-3.658	0.000717481	0.0282685	-0.726012	Perfect	chr10:25137954:25138003:-	PRTFDC1	10	25137954	25138003	56952	NM_020200	chr10	-	25137535	25241573	PRTFDC1
ILMN_1805665	-0.431333	7.99458	-3.65556	0.000722624	0.0284479	-0.732692	Perfect	chr20:14304873:14304922:-	FLRT3	20	14304873	14304922	23767	NM_080676	chr20	+	13976145	16033841	MACROD2
ILMN_1749213	0.332758	10.1677	3.65425	0.00072541	0.0285342	-0.73629	Perfect	chr22:21998510:21998559:+	SDF2L1	22	21998510	21998559	23753	NM_022044	chr22	+	21996541	21998588	SDF2L1
ILMN_1795930	-0.450503	9.2074	-3.65135	0.000731602	0.0287536	-0.744238	Perfect	chr5:40693612:40693661:+	PTGER4	5	40693612	40693661	5734	NM_000958	chr5	+	40680031	40693837	PTGER4
ILMN_1805750	-0.334901	13.5186	-3.65108	0.000732183	0.0287536	-0.744981	Perfect	chr11:319810:319859:-	IFITM3	11	319810	319859	10410	NM_021034	chr11	-	319672	320914	IFITM3
ILMN_2367113	-0.358991	9.27832	-3.64896	0.00073675	0.0288858	-0.750795	Perfect	chr4:110610666:110610715:-	CASP6	4	110610666	110610715	839	NM_001226	chr4	-	110609784	110624629	CASP6
ILMN_1690682	-0.397315	6.94175	-3.64613	0.000742893	0.0291029	-0.758559	Perfect	chr6:33246284:33246333:+	B3GALT4	6	33246284	33246333	8705	NM_003782	chr6	+	33244916	33246602	B3GALT4
ILMN_1658121	-0.332303	7.62113	-3.64435	0.000746772	0.029231	-0.763427	Perfect****	chrX:47485457:47485484:-,chrX:47483818:47483839:-	CFP	X	47485457	47485484	5199	NM_002621	chrX	-	47483611	47489704	CFP
ILMN_1757604	-0.446594	9.71318	-3.64384	0.00074789	0.029251	-0.764826	Good	chr9:35684485:35684510:-,chr9:35684289:35684312:-	TPM2	9	35684485	35684510	7169	NM_213674	chr9	-	35681989	35690053	TPM2
ILMN_2073604	-0.367308	10.4611	-3.64329	0.000749097	0.0292744	-0.766334	Perfect	chrX:48385562:48385611:+	EBP	X	48385562	48385611	10682	NM_006579	chrX	+	48380163	48387104	EBP
ILMN_1761322	0.451496	8.27083	3.64229	0.000751295	0.0293365	-0.769073	Perfect	chr18:34359626:34359675:+	FHOD3	18	34359626	34359675	80206	NM_001281740	chr18	+	33877658	34360022	FHOD3
ILMN_1651699	-0.468043	8.71266	-3.64092	0.000754327	0.029431	-0.772838	Perfect	chr12:15773483:15773532:-	EPS8	12	15773483	15773532	2059	NM_004447	chr12	-	15773074	15942510	EPS8
ILMN_1656826	0.414983	8.78271	3.63989	0.000756591	0.0294715	-0.775639	Perfect	chr4:170016141:170016190:-	SH3RF1	4	170016141	170016190	57630	NM_020870	chr4	-	170015406	170192249	SH3RF1
ILMN_1726222	-0.381455	10.4106	-3.63915	0.000758237	0.0295117	-0.777671	Perfect	chr17:27206374:27206423:-	FLOT2	17	27206374	27206423	2319	NM_004475	chr17	-	27206356	27224715	FLOT2
ILMN_1654703	0.343599	6.73927	3.63762	0.000761636	0.02962	-0.781851	Perfect	chr1:9164502:9164551:-	GPR157	1	9164502	9164551	80045	NM_024980	chr1	-	9164475	9189229	GPR157
ILMN_1707464	-0.365622	7.78547	-3.63398	0.000769805	0.0298885	-0.791824	Perfect	chr1:16976689:16976738:+	MST1	1	16976689	16976738	4485	NR_027504	chr1	+	16972068	16976915	MST1P2
ILMN_1708029	-0.321564	8.60664	-3.63363	0.000770594	0.0298885	-0.792782	Perfect	chr9:35847058:35847107:+	TMEM8B	9	35847058	35847107	51754	NM_001042589	chr9	+	35829221	35854844	TMEM8B
ILMN_1761858	-0.395235	9.37513	-3.63344	0.000771025	0.0298885	-0.793304	Perfect	chrX:10416443:10416492:-	MID1	X	10416443	10416492	4281	NM_033290	chrX	-	10413349	10851809	MID1
ILMN_1907042	-0.415751	7.55355	-3.63216	0.00077391	0.0299762	-0.796794	Perfect	chr1:207975167:207975216:-	EU154351	1	207975167	207975216	NA	NR_029832	chr1	-	207975196	207975284	MIR29C
ILMN_1807304	-0.333881	10.564	-3.62996	0.000778912	0.0301215	-0.802816	Perfect	chr3:152183310:152183359:+	MBNL1	3	152183310	152183359	4154	NM_021038	chr3	+	151985828	152183568	MBNL1
ILMN_1661833	-0.361893	9.47764	-3.629	0.000781105	0.030182	-0.805443	Perfect	chr18:9283332:9283381:+	ANKRD12	18	9283332	9283381	23253	NM_015208	chr18	+	9136750	9285983	ANKRD12
ILMN_1686135	-0.326627	10.0543	-3.6276	0.000784315	0.0302817	-0.809276	Perfect	chr17:62533886:62533935:+	CCDC45	17	62533886	62533935	90799	NM_138363	chr17	+	62503157	62534062	CEP95
ILMN_1701243	0.368163	8.91392	3.62708	0.000785505	0.0303034	-0.810693	Perfect	chr10:102753884:102753933:+	C10orf2	10	102753884	102753933	56652	NM_001163812	chr10	+	102747292	102754158	C10orf2
ILMN_1682567	-0.32256	9.09119	-3.62624	0.000787426	0.0303531	-0.812975	Perfect	chr19:56164432:56164481:+	CCDC106	19	56164432	56164481	29903	NM_013301	chr19	+	56158953	56164526	CCDC106
ILMN_2129505	-0.351018	8.48646	-3.62352	0.000793718	0.0305712	-0.820412	Perfect	chr11:61116608:61116657:-	CYBASC3	11	61116608	61116657	220002	NM_001161454	chr11	-	61116219	61129755	CYB561A3
ILMN_1686097	-0.486238	11.9535	-3.62313	0.000794628	0.0305817	-0.821483	Perfect	chr17:38545067:38545116:-	TOP2A	17	38545067	38545116	7153	NM_001067	chr17	-	38544772	38574202	TOP2A
ILMN_1785141	0.389697	7.63923	3.62241	0.000796297	0.030597	-0.823443	Perfect****	chr11:12281429:12281444:+,chr11:12284027:12284060:+	MICAL2	11	12281429	12281444	9645	NM_001282663	chr11	+	12132122	12285337	MICAL2
ILMN_1727194	0.287859	10.8508	3.62159	0.000798212	0.0306461	-0.825688	Perfect	chr7:128411190:128411239:+	CALU	7	128411190	128411239	813	NM_001199673	chr7	+	128379345	128413477	CALU
ILMN_2134974	-0.35252	8.49896	-3.61979	0.000802412	0.0307828	-0.83059	Perfect	chr11:87846656:87846705:-	RAB38	11	87846656	87846705	23682	NM_022337	chr11	-	87846414	87908635	RAB38
ILMN_1789599	0.287184	9.85849	3.6183	0.000805928	0.030893	-0.834675	Perfect	chr1:19984747:19984796:+	C1orf151	1	19984747	19984796	440574	NM_001204089	chr1	+	19923470	19984949	MINOS1-NBL1
ILMN_3305938	0.520099	11.3507	3.61801	0.000806601	0.0308942	-0.835456	Perfect	chr6:134490934:134490983:-	SGK1	6	134490934	134490983	6446	NM_001143676	chr6	-	134490383	134639196	SGK1
ILMN_1771964	-0.325944	10.05	-3.61602	0.000811295	0.0310246	-0.840876	Perfect	chr6:52842971:52843020:-	GSTA4	6	52842971	52843020	2941	NM_001512	chr6	-	52842745	52860178	GSTA4
ILMN_1657373	0.39335	8.78473	3.61503	0.000813653	0.0310901	-0.843588	Perfect	chr3:189674660:189674709:-	LEPREL1	3	189674660	189674709	55214	NM_001134418	chr3	-	189674516	189840226	LEPREL1
ILMN_1808789	-0.318902	7.5432	-3.61449	0.00081494	0.0311145	-0.845064	Perfect	chr15:52484759:52484808:-	MYO5C	15	52484759	52484808	55930	NM_018728	chr15	-	52484514	52587995	MYO5C
ILMN_2167426	0.307039	7.57188	3.61345	0.000817417	0.0311843	-0.847899	Perfect	chr22:26839156:26839205:+	ASPHD2	22	26839156	26839205	57168	NM_020437	chr22	+	26825279	26840978	ASPHD2
ILMN_1791388	0.28701	9.53626	3.6079	0.000830775	0.0315938	-0.86304	Perfect	chr19:56598740:56598789:-	ZNF787	19	56598740	56598789	126208	NM_001002836	chr19	-	56598728	56632742	ZNF787
ILMN_1773865	0.425442	10.4079	3.60709	0.000832729	0.0316181	-0.865234	Perfect	chr9:127997188:127997237:-	HSPA5	9	127997188	127997237	3309	NM_005347	chr9	-	127997126	128003666	HSPA5
ILMN_2249018	-0.373629	7.28044	-3.60346	0.000841592	0.0318912	-0.875122	Perfect	chr9:140063218:140063267:-	LRRC26	9	140063218	140063267	389816	NM_001013653	chr9	-	140063211	140064491	LRRC26
ILMN_2225537	-0.372079	10.4675	-3.60333	0.000841911	0.0318912	-0.875476	Perfect	chr9:114332388:114332437:-	PTGR1	9	114332388	114332437	22949	NM_001007169	chr9	+	114287438	114340124	ZNF483
ILMN_1763537	-0.430039	7.12088	-3.60292	0.000842925	0.0319045	-0.8766	Perfect	chr15:66845336:66845385:-	LCTL	15	66845336	66845385	197021	NR_103739	chr15	-	66839805	66858317	LCTL
ILMN_1677200	-0.408242	8.22958	-3.60227	0.000844524	0.0319399	-0.87837	Perfect	chr5:156820105:156820154:+	CYFIP2	5	156820105	156820154	26999	NM_001291722	chr5	+	156693089	156822606	CYFIP2
ILMN_1671843	-0.467346	9.2832	-3.5985	0.000853867	0.0322047	-0.888644	Perfect	chr1:109822306:109822355:-	PSRC1	1	109822306	109822355	84722	NM_032636	chr1	-	109822175	109825790	PSRC1
ILMN_1794863	-0.321046	11.0273	-3.59836	0.000854203	0.0322047	-0.889011	Perfect	chr1:20810123:20810172:-	CAMK2N1	1	20810123	20810172	55450	NM_018584	chr1	-	20808883	20812728	CAMK2N1
ILMN_1802411	-0.53584	7.98934	-3.59764	0.000855994	0.0322469	-0.890967	Perfect	chr5:52249229:52249278:+	PELO	5	52249229	52249278	53918	NM_181501	chr5	+	52084135	52249485	ITGA1
ILMN_1783753	0.288842	11.2101	3.59598	0.000860138	0.0323632	-0.895476	Perfect	chr1:52485958:52486007:-	TXNDC12	1	52485958	52486007	51060	NM_015913	chr1	-	52485803	52521843	TXNDC12
ILMN_1652128	-0.316985	11.8083	-3.59036	0.000874354	0.032759	-0.91078	Perfect****	chr6:70386342:70386390:-,chr6:70386163:70386163:-	LMBRD1	6	70386342	70386390	55788	NM_018368	chr6	-	70385640	70507049	LMBRD1
ILMN_2232520	-0.351558	10.6222	-3.58944	0.000876703	0.0328215	-0.913286	Perfect	chr3:15708991:15709040:-	ANKRD28	3	15708991	15709040	23243	NM_015199	chr3	-	15708743	15901053	ANKRD28
ILMN_1898124	0.396604	10.2694	3.58599	0.000885544	0.0331009	-0.922652	Perfect	chr7:45022770:45022819:-	C7orf40	7	45022770	45022819	285958	NR_003697	chr7	-	45022626	45026259	SNHG15
ILMN_1658628	-0.340812	7.2047	-3.58546	0.000886924	0.033101	-0.924105	Perfect	chr14:102198611:102198660:+	C14orf72	14	102198611	102198660	NA	NR_026774	chr14	+	102196773	102198862	LINC00239
ILMN_1671703	-0.398573	8.06489	-3.58423	0.000890088	0.0331934	-0.927429	Perfect	chr10:90694928:90694977:-	ACTA2	10	90694928	90694977	59	NM_001141945	chr10	-	90694830	90751147	ACTA2
ILMN_1695290	0.33367	12.5025	3.58319	0.000892799	0.0332687	-0.930268	Perfect	chr14:53324066:53324115:-	FERMT2	14	53324066	53324115	10979	NM_001134999	chr14	-	53323988	53417815	FERMT2
ILMN_1799725	0.423986	7.80514	3.58291	0.000893514	0.0332696	-0.931015	Perfect	chr5:169510111:169510160:+	DOCK2	5	169510111	169510160	1794	NM_004946	chr5	+	169064250	169510386	DOCK2
ILMN_2175112	-0.528034	8.14133	-3.58169	0.000896684	0.03333	-0.934321	Perfect	chr2:18113633:18113682:+	KCNS3	2	18113633	18113682	3790	NM_001282428	chr2	+	18059113	18114225	KCNS3
ILMN_1725471	0.373041	8.48468	3.58149	0.000897215	0.03333	-0.934873	Perfect****	chrX:30739023:30739072:+	GK	X	30739023	30739072	2710	NM_203391	chrX	+	30671475	30749577	GK
ILMN_1659888	0.333566	12.5348	3.58049	0.000899831	0.0334014	-0.937591	Perfect	chr11:64012161:64012210:-	PPP1R14B	11	64012161	64012210	26472	NM_138689	chr11	-	64011950	64014413	PPP1R14B
ILMN_1660031	0.442231	7.25783	3.57797	0.000906441	0.0335432	-0.944421	Perfect	chr11:73008597:73008646:+	P2RY6	11	73008597	73008646	5031	NM_176797	chr11	+	72975549	73009670	P2RY6
ILMN_1803997	0.310864	10.5184	3.57763	0.000907336	0.0335505	-0.945342	Perfect	chr9:139296587:139296636:-	SDCCAG3	9	139296587	139296636	10807	NM_001039707	chr9	-	139296373	139305054	SDCCAG3
ILMN_1758164	-0.547422	10.2979	-3.57696	0.000909119	0.0335906	-0.947174	Perfect	chr8:23699776:23699825:-	STC1	8	23699776	23699825	6781	NM_003155	chr8	-	23699433	23712320	STC1
ILMN_1691647	0.390378	6.93178	3.57599	0.000911693	0.0336599	-0.949812	Perfect	chr19:49547110:49547159:+	CGB5	19	49547110	49547159	93659	NM_033043	chr19	+	49547101	49548568	CGB5
ILMN_1778134	-0.402112	7.5466	-3.57541	0.000913231	0.0336908	-0.951385	Perfect	chr11:124503315:124503364:+	TBRG1	11	124503315	124503364	84897	NM_032811	chr11	+	124492741	124505822	TBRG1
ILMN_2348146	0.326858	8.45912	3.57343	0.000918481	0.0338326	-0.956735	Perfect****	chr5:60200619:60200652:-,chr5:60199528:60199543:-	ERCC8	5	60200619	60200652	1161	NM_000082	chr5	-	60169658	60240905	ERCC8
ILMN_1784287	-0.468088	8.43002	-3.57186	0.000922686	0.0339355	-0.960997	Perfect	chr1:92148163:92148212:-	TGFBR3	1	92148163	92148212	7049	NM_001195684	chr1	-	92145899	92371559	TGFBR3
ILMN_3245630	0.371856	8.01103	3.57128	0.000924249	0.033967	-0.962576	Perfect	chr5:138784330:138784379:-	ECSCR	5	138784330	138784379	641700	NM_001293739	chr5	-	138784242	138842328	ECSCR
ILMN_1670807	-0.419492	8.71165	-3.57078	0.000925584	0.0339901	-0.963923	Perfect	chr8:127565311:127565360:-	FAM84B	8	127565311	127565360	157638	NM_174911	chr8	-	127564682	127570711	FAM84B
ILMN_2307656	0.408133	9.11484	3.56711	0.000935504	0.034302	-0.973869	Perfect	chr1:11810474:11810523:+	AGTRAP	1	11810474	11810523	57085	NM_001040195	chr1	+	11796141	11810828	AGTRAP
ILMN_1736972	-0.383292	7.64085	-3.56542	0.000940112	0.0344448	-0.978453	Perfect****	chr9:86356867:86356871:-,chr9:86354615:86354659:-	GKAP1	9	86356867	86356871	80318	NM_001135953	chr9	-	86354335	86432752	GKAP1
ILMN_1657683	0.339301	9.96769	3.56401	0.000943968	0.0345597	-0.982272	Perfect	chr1:230973168:230973217:-	C1orf198	1	230973168	230973217	84886	NM_001136494	chr1	-	230972864	231005335	C1orf198
ILMN_1776522	-0.4139	10.0953	-3.56322	0.000946144	0.034613	-0.98442	Perfect	chr1:155110828:155110877:+	SLC50A1	1	155110828	155110877	55974	NM_001287590	chr1	+	155107819	155111334	SLC50A1
ILMN_1751425	-0.43195	8.34564	-3.56287	0.000947096	0.0346216	-0.985358	Perfect	chr9:5784684:5784733:-	ERMP1	9	5784684	5784733	79956	NM_024896	chr9	-	5784571	5833081	ERMP1
ILMN_3188856	0.348085	6.86195	3.55978	0.000955646	0.0348811	-0.993741	Perfect	chr18:76756963:76757008:+	SALL3	18	76756963	76757008	162137	NM_171999	chr18	+	76740274	76758969	SALL3
ILMN_1764723	-0.412779	7.36274	-3.55939	0.000956709	0.0348934	-0.994778	Perfect	chr5:171760773:171760822:-	SH3PXD2B	5	171760773	171760822	285590	NM_001017995	chr5	-	171760502	171881527	SH3PXD2B
ILMN_1794501	-0.348412	7.24945	-3.55888	0.000958147	0.0349194	-0.996179	Perfect	chr16:69151322:69151371:+	HAS3	16	69151322	69151371	3038	NM_138612	chr16	+	69140128	69152619	HAS3
ILMN_3243924	-0.338899	7.0688	-3.55608	0.00096594	0.0351236	-1.00373	Perfect	chr22:21382238:21382287:+	P2RX6	22	21382238	21382287	9127	NM_001159554	chr22	+	21369441	21382302	P2RX6
ILMN_1771966	0.335576	11.9727	3.55003	0.000983041	0.0356906	-1.0201	Perfect	chr10:127524702:127524751:+	BCCIP	10	127524702	127524751	56647	NM_016567	chr10	+	127512103	127542264	BCCIP
ILMN_1690125	0.362108	10.4137	3.54978	0.00098376	0.0356906	-1.02078	Perfect	chr5:176917288:176917337:-	PDLIM7	5	176917288	176917337	9260	NM_203352	chr5	-	176910394	176924606	PDLIM7
ILMN_1673030	-0.530091	8.07024	-3.54495	0.000997621	0.0360356	-1.03383	Perfect	chr12:108685567:108685616:-	CMKLR1	12	108685567	108685616	1240	NM_001142343	chr12	-	108681820	108733094	CMKLR1
ILMN_1772612	-0.371627	7.86312	-3.54398	0.00100044	0.0360815	-1.03646	Perfect	chr9:129849771:129849820:-	ANGPTL2	9	129849771	129849820	23452	NM_014636	chr9	+	129677052	129985445	RALGPS1
ILMN_1708416	-0.361956	13.0542	-3.54395	0.00100053	0.0360815	-1.03655	Perfect	chr16:18803470:18803519:-	ARL6IP1	16	18803470	18803519	23204	NM_015161	chr16	-	18802990	18812857	ARL6IP1
ILMN_2338963	0.400153	9.21291	3.54339	0.00100215	0.0361127	-1.03805	Perfect	chr6:44201660:44201709:+	SLC29A1	6	44201660	44201709	2030	NM_004955	chr6	+	44187241	44201888	SLC29A1
ILMN_1663575	0.324862	10.7675	3.5417	0.00100706	0.0362624	-1.04261	Perfect****	chr7:22532209:22532258:-	MGC87042	7	22532209	22532258	256227	NM_207342	chr7	-	22459062	22539901	STEAP1B
ILMN_1807554	-0.369988	6.98624	-3.53732	0.00101993	0.0366983	-1.05444	Perfect	chr8:72110083:72110132:-	EYA1	8	72110083	72110132	2138	NM_000503	chr8	-	72109667	72274467	EYA1
ILMN_1675268	0.3652	7.38846	3.53636	0.00102274	0.036772	-1.05701	Perfect	chr11:46878789:46878838:-	LRP4	11	46878789	46878838	4038	NM_002334	chr11	-	46878267	46940173	LRP4
ILMN_1769388	-0.315723	8.78973	-3.53481	0.00102734	0.0369097	-1.06119	Perfect	chr13:20761910:20761959:-	GJB2	13	20761910	20761959	2706	NM_004004	chr13	-	20761603	20767114	GJB2
ILMN_1702691	-0.34499	8.01993	-3.53452	0.00102821	0.0369136	-1.06199	Perfect	chr6:138204034:138204083:+	TNFAIP3	6	138204034	138204083	7128	NM_001270507	chr6	+	138188324	138204451	TNFAIP3
ILMN_1779171	-0.325069	11.6042	-3.53367	0.00103074	0.0369492	-1.06427	Perfect	chr17:2284230:2284279:+	SGSM2	17	2284230	2284279	9905	NM_014853	chr17	+	2240805	2284348	SGSM2
ILMN_1815716	-0.315296	7.79897	-3.53303	0.00103264	0.0369897	-1.06599	Perfect	chr3:197765464:197765513:+	INV	3	197765464	197765513	89782	NM_033029	chr3	+	197687070	197770591	LMLN
ILMN_1753584	-0.368137	9.038	-3.53202	0.00103569	0.0370714	-1.06874	Perfect	chr12:53291118:53291167:-	KRT8	12	53291118	53291167	3856	NR_045962	chr12	-	53290970	53343650	KRT8
ILMN_1704598	-0.294556	7.01004	-3.53144	0.00103741	0.0371053	-1.07028	Perfect	chr7:123517112:123517161:+	HYAL4	7	123517112	123517161	23553	NM_012269	chr7	+	123485222	123517531	HYAL4
ILMN_1659544	-0.368579	9.67033	-3.52843	0.00104648	0.0374021	-1.0784	Perfect	chr11:59569919:59569968:+	STX3	11	59569919	59569968	6809	NM_004177	chr11	+	59522531	59573355	STX3
ILMN_2381121	-0.345692	10.2233	-3.52622	0.00105319	0.0375579	-1.08435	Perfect	chr20:33890930:33890979:-	UQCC	20	33890930	33890979	55245	NM_001184977	chr20	-	33890368	33999945	UQCC1
ILMN_1676891	-0.308093	9.76436	-3.52533	0.00105589	0.0376264	-1.08674	Perfect	chr6:110931273:110931322:-	CDK19	6	110931273	110931322	23097	NM_001300964	chr6	-	110931180	111137088	CDK19
ILMN_1725241	-0.332692	10.5369	-3.52487	0.0010573	0.0376489	-1.08799	Perfect	chr7:142965973:142966022:+	GSTK1	7	142965973	142966022	373156	NM_001143680	chr7	+	142960521	142966222	GSTK1
ILMN_1715927	-0.379593	7.71339	-3.52119	0.00106862	0.0379705	-1.0979	Perfect	chr20:36573521:36573570:+	VSTM2L	20	36573521	36573570	128434	NM_080607	chr20	+	36531498	36573747	VSTM2L
ILMN_1801822	0.261634	10.2313	3.52009	0.00107202	0.0380042	-1.10087	Perfect	chr18:43846636:43846685:+	C18orf25	18	43846636	43846685	147339	NM_145055	chr18	+	43753987	43846955	C18orf25
ILMN_3249820	0.391092	7.03063	3.51937	0.00107425	0.0380551	-1.1028	Good****	chr1:151701346:151701369:+,chr1:151701964:151701989:+	RIIAD1	1	151701346	151701369	284485	NM_001144956	chr1	+	151694012	151702082	RIIAD1
ILMN_3269324	-0.399573	7.20739	-3.51906	0.00107519	0.0380606	-1.10362	Perfect	chr17:70067316:70067365:-	AK094963	17	70067316	70067365	400618	NR_103738	chr17	-	70067182	70112157	SOX9-AS1
ILMN_1655748	-0.384718	7.33046	-3.51721	0.00108098	0.0381888	-1.10862	Perfect	chr6:28292582:28292631:-	ZNF323	6	28292582	28292631	64288	NM_001243244	chr6	-	28292514	28304152	ZSCAN31
ILMN_1785202	0.360944	6.90157	3.51714	0.0010812	0.0381888	-1.10881	Perfect	chr2:191895714:191895763:-	STAT4	2	191895714	191895763	6775	NM_001243835	chr2	-	191894301	192016322	STAT4
ILMN_1704985	-0.370841	8.75406	-3.51542	0.00108657	0.0383224	-1.11343	Perfect	chr2:219679666:219679715:+	CYP27A1	2	219679666	219679715	1593	NM_000784	chr2	+	219646471	219680016	CYP27A1
ILMN_3246065	-0.356573	7.34609	-3.51231	0.00109637	0.0386115	-1.12179	Perfect	chr19:11531274:11531323:-	CCDC151	19	11531274	11531323	115948	NM_001302453	chr19	-	11531272	11546603	CCDC151
ILMN_3282768	0.327047	10.2534	3.5116	0.00109861	0.0386618	-1.12369	Good****	chr4:140036043:140036092:-	PPP1R14B	4	140036043	140036092	26472	NM_201999	chr4	-	139978870	140060630	ELF2
ILMN_3241665	-0.456638	9.65037	-3.51088	0.00110091	0.0387144	-1.12563	Perfect****	chr1:210406980:210406986:-,chr1:210405074:210405116:-	C1orf133	1	210406980	210406986	574036	NM_019605	chr1	+	210406194	210416440	SERTAD4
ILMN_2358069	-0.475778	9.00427	-3.50133	0.00113165	0.0396507	-1.15129	Perfect	chr7:1937885:1937934:-	MAD1L1	7	1937885	1937934	8379	NM_003550	chr7	-	1855427	2272583	MAD1L1
ILMN_1762407	-0.321702	8.55495	-3.50087	0.00113314	0.0396733	-1.15251	Perfect	chr20:60963851:60963900:-	CABLES2	20	60963851	60963900	81928	NM_031215	chr20	-	60963685	60982339	CABLES2
ILMN_1658678	0.288247	11.1156	3.49995	0.00113614	0.0396733	-1.15497	Perfect	chr11:18105082:18105086:-,chr11:18103006:18103050:-	SAAL1	11	18105082	18105086	113174	NM_138421	chr11	-	18101889	18127638	SAAL1
ILMN_1653822	-0.389986	8.64338	-3.49691	0.00114613	0.0399548	-1.16313	Perfect	chr1:211836837:211836886:-	NEK2	1	211836837	211836886	4751	NM_001204182	chr1	-	211831598	211848972	NEK2
ILMN_1671969	0.532976	9.31431	3.49667	0.00114692	0.0399548	-1.16377	Perfect	chr2:64069014:64069063:+	UGP2	2	64069014	64069063	7360	NM_001001521	chr2	+	64068097	64118696	UGP2
ILMN_1751708	-0.302174	13.0234	-3.49439	0.00115449	0.0401583	-1.16989	Perfect	chr13:48832309:48832358:+	ITM2B	13	48832309	48832358	9445	NM_021999	chr13	+	48807273	48836232	ITM2B
ILMN_3247723	0.49765	9.54389	3.49227	0.00116157	0.0403755	-1.17558	Perfect	chr5:175813841:175813869:-,chr5:175812308:175812328:-	NOP16	5	175813841	175813869	51491	NM_001256539	chr5	-	175810939	175815763	NOP16
ILMN_1718831	0.288655	7.94589	3.48866	0.00117368	0.040767	-1.18524	Perfect	chr1:25824905:25824954:+	TMEM57	1	25824905	25824954	55219	NM_018202	chr1	+	25757348	25826698	TMEM57
ILMN_1733538	0.289998	13.0696	3.48765	0.00117712	0.0408569	-1.18796	Perfect	chr10:121259599:121259648:-	RGS10	10	121259599	121259648	6001	NM_001005339	chr10	-	121259338	121302222	RGS10
ILMN_1796216	-0.317936	7.91403	-3.48674	0.00118019	0.0409125	-1.19039	Perfect	chr14:77249170:77249219:+	VASH1	14	77249170	77249219	22846	NM_014909	chr14	+	77228234	77249363	VASH1
ILMN_1748352	-0.329579	9.10057	-3.48667	0.00118042	0.0409125	-1.19057	Perfect	chr9:99795183:99795232:-	CTSL2	9	99795183	99795232	1515	NM_001201575	chr9	-	99791958	99801925	CTSV
ILMN_2405602	-0.329976	9.8378	-3.48584	0.00118324	0.0409747	-1.19279	Perfect	chr18:21743174:21743223:-	OSBPL1A	18	21743174	21743223	114876	NM_080597	chr18	-	21742010	21977833	OSBPL1A
ILMN_1724718	0.354877	9.487	3.48564	0.00118392	0.0409747	-1.19332	Perfect	chr2:106510623:106510672:+	NCK2	2	106510623	106510672	8440	NM_003581	chr2	+	106361519	106510730	NCK2
ILMN_2360047	0.452496	7.06838	3.48459	0.00118751	0.04104	-1.19614	Perfect	chrX:148798157:148798206:+	MAGEA11	X	148798157	148798206	4110	NM_001011544	chrX	+	148769902	148798928	MAGEA11
ILMN_2120273	-0.302063	12.2134	-3.48404	0.00118938	0.0410751	-1.19761	Perfect	chrX:15844225:15844274:-	AP1S2	X	15844225	15844274	8905	NM_001272071	chrX	-	15843928	15873137	AP1S2
ILMN_1654065	-0.305114	6.772	-3.4812	0.00119916	0.0413806	-1.20523	Perfect	chr2:86014927:86014976:+	ATOH8	2	86014927	86014976	84913	NM_032827	chr2	+	85980908	86018506	ATOH8
ILMN_1776586	0.294564	9.66717	3.48097	0.00119995	0.0413806	-1.20584	Perfect	chr5:172386439:172386471:+,chr5:172386868:172386884:+	RPL26L1	5	172386439	172386471	51121	NM_016093	chr5	+	172386438	172396774	RPL26L1
ILMN_1685480	0.332139	12.7644	3.48024	0.00120247	0.0414081	-1.20779	Perfect	chr5:33467825:33467874:+	TARS	5	33467825	33467874	6897	NM_001258437	chr5	+	33440801	33468196	TARS
ILMN_1679382	0.301838	11.968	3.47934	0.00120557	0.0414852	-1.21019	Perfect	chr12:69992143:69992192:+	CCT2	12	69992143	69992192	10576	NM_006431	chr12	+	69979207	69995357	CCT2
ILMN_1754179	-0.293179	8.81379	-3.47748	0.00121202	0.0416774	-1.21515	Perfect	chr14:24029161:24029210:-	AP1G2	14	24029161	24029210	8906	NM_003917	chr14	-	24028771	24037045	AP1G2
ILMN_1763694	0.285528	11.0391	3.47554	0.00121881	0.0418809	-1.22035	Perfect	chr16:57272792:57272841:+	RSPRY1	16	57272792	57272841	89970	NM_133368	chr16	+	57220240	57272947	RSPRY1
ILMN_1665219	0.298393	8.8458	3.4738	0.00122492	0.042061	-1.22501	Perfect	chr19:41135555:41135604:+	LTBP4	19	41135555	41135604	8425	NM_003573	chr19	+	41099071	41135725	LTBP4
ILMN_1671928	-0.351784	10.3864	-3.47345	0.00122614	0.0420727	-1.22593	Perfect****	chr3:93592084:93592133:-	PROS1	3	93592084	93592133	5627	NM_000313	chr3	-	93591880	93692934	PROS1
ILMN_1809850	0.308501	8.72158	3.47265	0.00122896	0.0421394	-1.22807	Perfect	chr19:50046782:50046831:+	RCN3	19	50046782	50046831	57333	NM_020650	chr19	+	50030874	50046890	RCN3
ILMN_1784256	0.307252	10.1888	3.46818	0.00124486	0.0426238	-1.24003	Perfect	chr15:83807239:83807288:-	HDGFRP3	15	83807239	83807288	50810	NM_016073	chr15	-	83806803	83876770	HDGFRP3
ILMN_1797878	-0.329531	6.92097	-3.46516	0.00125567	0.042933	-1.24807	Perfect	chr19:9236820:9236869:-	OR7G3	19	9236820	9236869	390883	NM_001001958	chr19	-	9236687	9237626	OR7G3
ILMN_1750429	-0.333854	8.46047	-3.4642	0.00125915	0.0430211	-1.25064	Perfect	chr1:47023323:47023372:-	DKFZp686E14208	1	47023323	47023372	8569	NR_024176	chr1	-	47023078	47069966	MKNK1
ILMN_1756402	0.357796	9.45385	3.46357	0.00126143	0.0430685	-1.25233	Perfect	chr2:120439367:120439416:+	TMEM177	2	120439367	120439416	80775	NM_030577	chr2	+	120436742	120439694	TMEM177
ILMN_2401826	0.31707	8.53528	3.46297	0.0012636	0.0430988	-1.25393	Perfect	chrX:48341003:48341052:+	FTSJ1	X	48341003	48341052	24140	NM_012280	chrX	+	48334408	48344752	FTSJ1
ILMN_2206272	-0.290451	8.65553	-3.46246	0.00126545	0.0431141	-1.25529	Perfect	chr2:242708032:242708081:+	D2HGDH	2	242708032	242708081	728294	NM_152783	chr2	+	242673993	242708231	D2HGDH
ILMN_1811450	-0.366209	6.92231	-3.46068	0.00127191	0.043273	-1.26003	Perfect	chr5:79838104:79838153:+	FAM151B	5	79838104	79838153	167555	NM_205548	chr5	+	79783799	79838382	FAM151B
ILMN_1722798	-0.362191	7.74606	-3.45934	0.00127682	0.0433786	-1.26361	Perfect	chr17:43189428:43189477:-	PLCD3	17	43189428	43189477	113026	NM_133373	chr17	-	43189007	43209900	PLCD3
ILMN_1737580	0.398747	9.65488	3.45845	0.00128007	0.0434583	-1.26597	Perfect	chr22:41999282:41999331:-	PPPDE2	22	41999282	41999331	27351	NM_015704	chr22	-	41994031	42017061	DESI1
ILMN_2374425	0.348229	8.15858	3.45628	0.00128807	0.0436376	-1.27177	Perfect	chr19:30315041:30315090:+	CCNE1	19	30315041	30315090	898	NM_001238	chr19	+	30302900	30315215	CCNE1
ILMN_2128770	0.3163	10.9888	3.4547	0.00129392	0.0437741	-1.27598	Perfect	chr17:73001773:73001822:+	CDR2L	17	73001773	73001822	30850	NM_014603	chr17	+	72983726	73001892	CDR2L
ILMN_1805842	-0.392913	9.16802	-3.45326	0.00129926	0.0438622	-1.27981	Perfect	chrX:135293100:135293149:+	FHL1	X	135293100	135293149	2273	NR_027621	chrX	+	135228860	135293518	FHL1
ILMN_2135798	0.343464	9.28393	3.45217	0.00130331	0.043968	-1.2827	Perfect	chr19:19312304:19312353:-	NR2C2AP	19	19312304	19312353	126382	NM_003721	chr19	+	19303007	19312678	RFXANK
ILMN_2367384	0.490224	8.22378	3.44705	0.00132256	0.0444305	-1.29633	Perfect	chr1:23241557:23241606:+	EPHB2	1	23241557	23241606	2048	NM_017449	chr1	+	23037330	23241823	EPHB2
ILMN_1671554	-0.320404	11.3137	-3.44646	0.0013248	0.0444745	-1.2979	Perfect	chr2:11967159:11967208:+	LPIN1	2	11967159	11967208	23175	NM_001261428	chr2	+	11817704	11967533	LPIN1
ILMN_1771376	0.28414	12.8535	3.44611	0.00132616	0.0444892	-1.29886	Perfect	chr1:160185048:160185097:+	PEA15	1	160185048	160185097	8682	NM_001297577	chr1	+	160175108	160185166	PEA15
ILMN_1671392	-0.333571	6.84371	-3.44333	0.00133675	0.044751	-1.30625	Perfect	chr2:11054292:11054341:+	KCNF1	2	11054292	11054341	3754	NM_002236	chr2	+	11052062	11054351	KCNF1
ILMN_1664068	0.419013	8.78708	3.44055	0.00134743	0.0450769	-1.31365	Perfect	chr5:172379409:172379458:+	ERGIC1	5	172379409	172379458	57222	NM_001031711	chr5	+	172261222	172379688	ERGIC1
ILMN_1723481	0.444594	8.82823	3.44003	0.0013494	0.0451115	-1.31501	Perfect	chr10:73773096:73773145:+	CHST3	10	73773096	73773145	9469	NM_004273	chr10	+	73724119	73773322	CHST3
ILMN_2354269	-0.33538	7.67173	-3.43723	0.00136026	0.0454029	-1.32246	Perfect	chr14:75544723:75544772:+	FAM164C	14	75544723	75544772	79696	NM_001042430	chr14	+	75536279	75546690	ZC2HC1C
ILMN_1753830	-0.319928	8.93217	-3.43348	0.00137494	0.0457745	-1.33243	Perfect	chr17:41605501:41605550:-	ETV4	17	41605501	41605550	2118	NM_001079675	chr17	-	41605210	41623800	ETV4
ILMN_1781942	-0.328596	10.4216	-3.43319	0.00137605	0.0457797	-1.33318	Perfect	chr5:162918493:162918542:+	HMMR	5	162918493	162918542	3161	NM_001142557	chr5	+	162887516	162918953	HMMR
ILMN_1665428	-0.347945	9.0521	-3.43049	0.00138672	0.0461029	-1.34036	Perfect	chr8:144645135:144645184:+	GSDMD	8	144645135	144645184	79792	NM_001166237	chr8	+	144635556	144645231	GSDMD
ILMN_1724493	0.332237	10.1911	3.42668	0.00140189	0.0465567	-1.35047	Perfect	chr15:52015556:52015605:-	LYSMD2	15	52015556	52015605	256586	NM_001143917	chr15	-	52015260	52043650	LYSMD2
ILMN_2301083	-0.351402	12.8722	-3.42658	0.0014023	0.0465567	-1.35074	Perfect****	chr20:44444504:44444552:+,chr20:44445348:44445348:+	UBE2C	20	44444504	44444552	11065	NM_181800	chr20	+	44441214	44445596	UBE2C
ILMN_1815745	0.517932	10.2858	3.42424	0.0014117	0.0467718	-1.35695	Perfect	chr6:21598577:21598626:+	SOX4	6	21598577	21598626	6659	NM_003107	chr6	+	21593971	21598849	SOX4
ILMN_1757956	0.330472	9.76219	3.42373	0.00141376	0.0467718	-1.3583	Perfect	chr2:74732466:74732513:-,chr2:74732316:74732317:-	PCGF1	2	74732466	74732513	84759	NM_032673	chr2	-	74732169	74734821	PCGF1
ILMN_1718907	0.473318	9.25974	3.42208	0.00142041	0.0469292	-1.36266	Perfect	chr18:73001252:73001301:+	TSHZ1	18	73001252	73001301	10194	NM_005786	chr18	+	72922709	73001905	TSHZ1
ILMN_1728802	0.368381	7.76271	3.42078	0.00142572	0.0470096	-1.36613	Perfect****	chr1:243542123:243542165:+,chr1:243579004:243579010:+	SDCCAG8	1	243542123	243542165	10806	NM_006642	chr1	+	243419306	243663393	SDCCAG8
ILMN_1651378	0.273608	11.0548	3.42032	0.00142757	0.0470385	-1.36733	Perfect****	chr2:74754068:74754078:-,chr2:74753925:74753963:-	AUP1	2	74754068	74754078	550	NM_181575	chr2	-	74753774	74756974	AUP1
ILMN_1716218	-0.307411	7.10088	-3.4134	0.00145604	0.0478129	-1.38567	Perfect****	chr6:167275596:167275605:-,chr6:167271708:167271747:-	RPS6KA2	6	167275596	167275605	6196	NM_001006932	chr6	-	166822853	167275771	RPS6KA2
ILMN_1746502	0.399541	7.07955	3.41144	0.00146418	0.0480144	-1.39085	Perfect	chr11:130716792:130716841:-	BC031979	11	130716792	130716841	NA	NR_125383	chr11	-	130714087	130732005	LOC100507431
ILMN_1813561	-0.310892	7.02086	-3.41022	0.00146929	0.0481477	-1.39408	Perfect	chr7:12692270:12692319:+	SCIN	7	12692270	12692319	85477	NM_001112706	chr7	+	12610202	12693228	SCIN
ILMN_1713636	-0.332394	14.5308	-3.40999	0.00147024	0.0481477	-1.39469	Perfect	chr1:153507183:153507232:-	S100A6	1	153507183	153507232	6277	NM_014624	chr1	-	153507075	153508717	S100A6
ILMN_2151075	-0.287414	7.85155	-3.4054	0.00148959	0.0487482	-1.40683	Perfect	chr16:71893613:71893662:-	ZNF821	16	71893613	71893662	55565	NM_001201556	chr16	-	71893582	71918093	ZNF821
ILMN_1778464	0.296239	8.32877	3.40251	0.00150193	0.0491184	-1.41448	Perfect	chr21:45526251:45526300:+	TRAPPC10	21	45526251	45526300	7109	NM_003274	chr21	+	45432205	45526432	TRAPPC10
ILMN_1741674	-0.297874	6.93563	-3.40141	0.00150662	0.0492384	-1.41738	Perfect	chr7:94920034:94920083:+	PPP1R9A	7	94920034	94920083	55607	NM_001166160	chr7	+	94536948	94925727	PPP1R9A
ILMN_1669362	-0.353124	8.634	-3.39467	0.00153578	0.0500464	-1.43517	Perfect	chr12:53494860:53494909:+	IGFBP6	12	53494860	53494909	3489	NM_002178	chr12	+	53491435	53496128	IGFBP6
ILMN_1729368	-0.311778	9.86185	-3.3945	0.00153655	0.0500464	-1.43563	Perfect	chr10:35927486:35927535:-	FZD8	10	35927486	35927535	8325	NM_031866	chr10	-	35927176	35930362	FZD8
ILMN_1737728	-0.37806	9.56837	-3.39411	0.00153824	0.0500678	-1.43666	Perfect	chr12:6958269:6958318:-	CDCA3	12	6958269	6958318	83461	NM_001297603	chr12	-	6955888	6961230	CDCA3
ILMN_1690523	-0.332051	8.74127	-3.39139	0.00155018	0.0504122	-1.44383	Perfect	chr10:72058806:72058855:-	LRRC20	10	72058806	72058855	55222	NR_103468	chr10	-	72058725	72142406	LRRC20
ILMN_1717934	-0.301223	7.70505	-3.39122	0.00155092	0.0504122	-1.44427	Perfect	chr1:155854721:155854770:+	SYT11	1	155854721	155854770	23208	NM_152280	chr1	+	155829259	155854990	SYT11
ILMN_1656383	-0.388343	6.654	-3.38759	0.00156699	0.0508206	-1.45384	Perfect	chr9:138585447:138585496:-	SOHLH1	9	138585447	138585496	402381	NM_001101677	chr9	-	138585254	138591374	SOHLH1
ILMN_1728714	0.374425	8.21483	3.38747	0.00156754	0.0508206	-1.45417	Perfect****	chr11:65338426:65338441:+,chr11:65338862:65338895:+	SSSCA1	11	65338426	65338441	10534	NM_006396	chr11	+	65337942	65339239	SSSCA1
ILMN_1658425	-0.356219	9.72551	-3.38743	0.00156771	0.0508206	-1.45427	Perfect	chr3:49572710:49572759:+	DAG1	3	49572710	49572759	1605	NM_001177643	chr3	+	49506135	49573051	DAG1
ILMN_1786189	0.365338	11.6701	3.38273	0.00158878	0.0514688	-1.46665	Perfect	chr2:122484880:122484929:-	MKI67IP	2	122484880	122484929	84365	NR_037857	chr2	+	122407229	122486136	NIFK-AS1
ILMN_1815130	0.306901	7.77174	3.38247	0.00158997	0.0514729	-1.46735	Perfect	chr22:38337738:38337787:+	MICALL1	22	38337738	38337787	85377	NM_033386	chr22	+	38302154	38338465	MICALL1
ILMN_1691892	0.389164	10.0956	3.37975	0.00160228	0.0518017	-1.4745	Perfect	chr1:159888403:159888452:-	TAGLN2	1	159888403	159888452	8407	NM_003564	chr1	-	159887896	159895332	TAGLN2
ILMN_1706051	0.338848	7.9313	3.37911	0.0016052	0.051813	-1.47619	Perfect	chr1:242252290:242252339:-	PLD5	1	242252290	242252339	200150	NM_152666	chr1	-	242251688	242687998	PLD5
ILMN_1695357	0.349797	10.746	3.37909	0.00160529	0.051813	-1.47624	Perfect	chr5:169031368:169031417:+	CCDC99	5	169031368	169031417	54908	NM_017785	chr5	+	169010637	169031781	SPDL1
ILMN_2383349	-0.345883	11.534	-3.3787	0.00160709	0.051813	-1.47728	Perfect	chr2:120023010:120023059:+	STEAP3	2	120023010	120023059	55240	NM_182915	chr2	+	119981383	120023227	STEAP3
ILMN_1723706	-0.308036	8.31732	-3.37858	0.00160763	0.051813	-1.4776	Perfect	chr22:47075358:47075407:+	GRAMD4	22	47075358	47075407	23151	NM_015124	chr22	+	47022657	47075688	GRAMD4
ILMN_1750256	-0.332728	9.50354	-3.37714	0.00161422	0.0519433	-1.48139	Perfect	chr2:202565418:202565467:-	ALS2	2	202565418	202565467	57679	NM_020919	chr2	-	202564985	202645895	ALS2
ILMN_1733519	-0.368516	9.04554	-3.37646	0.00161732	0.0519903	-1.48317	Perfect	chrX:150158826:150158875:+	HMGB3	X	150158826	150158875	3149	NM_001301231	chrX	+	150148980	150159248	HMGB3
ILMN_1701789	-0.699461	9.55061	-3.37587	0.00162	0.0519903	-1.48471	Perfect	chr10:91099960:91100009:+	IFIT3	10	91099960	91100009	3437	NM_001549	chr10	+	91087575	91100725	IFIT3
ILMN_1760718	-0.297501	8.44512	-3.37325	0.00163213	0.05224	-1.49162	Perfect	chr7:44809287:44809336:+	ZMIZ2	7	44809287	44809336	83637	NM_001300959	chr7	+	44788164	44809479	ZMIZ2
ILMN_3246722	-0.332227	7.13693	-3.37125	0.0016414	0.0524671	-1.49688	Perfect	chr2:47085929:47085978:+	LOC100134259	2	47085929	47085978	100134259	NR_024452	chr2	+	47055002	47086145	LINC01119
ILMN_1735579	0.397774	7.02666	3.37061	0.00164439	0.0525278	-1.49857	Perfect	chr19:49552312:49552361:-	CGB	19	49552312	49552361	1082	NM_033183	chr19	-	49550894	49552368	CGB8
ILMN_1784967	-0.326774	6.93596	-3.37001	0.00164716	0.0525813	-1.50013	Perfect	chr9:112002141:112002190:-	EPB41L4B	9	112002141	112002190	54566	NM_019114	chr9	-	111934253	112083244	EPB41L4B
ILMN_2081883	-0.288288	9.8266	-3.36963	0.00164894	0.0526031	-1.50113	Perfect	chr16:19868544:19868593:+	IQCK	16	19868544	19868593	124152	NM_153208	chr16	+	19727777	19868859	IQCK
ILMN_1728662	-0.320295	8.47818	-3.36357	0.00167751	0.0533378	-1.51706	Perfect	chr11:67796547:67796596:+	ALDH3B1	11	67796547	67796596	221	NM_001161473	chr11	+	67776016	67796749	ALDH3B1
ILMN_1737089	-0.327338	9.11147	-3.36307	0.00167991	0.0533434	-1.51838	Perfect	chr11:76837100:76837149:+	CAPN5	11	76837100	76837149	726	NM_004055	chr11	+	76777991	76837198	CAPN5
ILMN_1738530	0.348706	8.88461	3.36125	0.00168858	0.0535836	-1.52315	Perfect	chr1:1469913:1469962:+	ATAD3A	1	1469913	1469962	55210	NM_001170535	chr1	+	1447522	1470067	ATAD3A
ILMN_1695645	-0.276238	12.1935	-3.36025	0.00169337	0.0536648	-1.52578	Perfect	chrX:151996075:151996124:-	CETN2	X	151996075	151996124	1069	NM_004344	chrX	-	151995870	151999301	CETN2
ILMN_1733094	0.33588	9.81027	3.35728	0.00170763	0.0540808	-1.53355	Perfect	chr7:89790383:89790432:+	STEAP1	7	89790383	89790432	26872	NR_110029	chr7	-	89511666	89840949	STEAP2-AS1
ILMN_1769299	-0.307859	11.6508	-3.35501	0.00171867	0.0543947	-1.53952	Perfect	chr1:149900686:149900735:-	MTMR11	1	149900686	149900735	10903	NM_001145862	chr1	-	149900542	149908791	MTMR11
ILMN_1787919	0.394268	7.6554	3.35191	0.00173376	0.0548004	-1.54763	Perfect	chr22:44564798:44564847:+	PARVB	22	44564798	44564847	29780	NM_001003828	chr22	+	44395090	44565112	PARVB
ILMN_2164242	0.286409	10.6156	3.35135	0.00173654	0.0548521	-1.54911	Perfect	chr2:238950082:238950131:+	SCLY	2	238950082	238950131	51540	NR_037904	chr2	+	238875586	239008054	UBE2F-SCLY
ILMN_2086470	-0.329607	6.54781	-3.34811	0.00175254	0.0552485	-1.55761	Perfect	chr4:55164162:55164211:+	PDGFRA	4	55164162	55164211	5156	NM_006206	chr4	+	55095263	55164412	PDGFRA
ILMN_1790637	-0.317907	8.38335	-3.34715	0.00175728	0.0553617	-1.56011	Perfect	chr11:66610747:66610796:+	C11orf80	11	66610747	66610796	79703	NM_024650	chr11	+	66512206	66610987	C11orf80
ILMN_3306672	-0.341069	7.41329	-3.3435	0.0017755	0.0558262	-1.56967	Perfect	chr15:44959304:44959315:-,chr15:44958702:44958739:-	PATL2	15	44959304	44959315	197135	NM_001145112	chr15	-	44957929	44969086	PATL2
ILMN_1678745	0.326962	8.39348	3.34304	0.0017778	0.0558555	-1.57087	Perfect	chr8:110253318:110253367:-	NUDCD1	8	110253318	110253367	84955	NM_032869	chr8	-	110253147	110346350	NUDCD1
ILMN_1746031	0.309886	7.3211	3.34285	0.00177876	0.0558555	-1.57137	Perfect	chr20:43380648:43380697:-	RIMS4	20	43380648	43380697	140730	NM_182970	chr20	-	43380444	43438979	RIMS4
ILMN_1674285	-0.330454	9.43693	-3.33948	0.00179575	0.0562424	-1.58018	Perfect***	chr6:3019504:3019553:-	LOC401233	6	3019504	3019553	401233	NM_000904	chr6	+	3000049	3020110	NQO2
ILMN_1696339	-0.295008	11.1357	-3.33753	0.0018057	0.0564803	-1.5853	Perfect	chr13:100638570:100638619:+	ZIC2	13	100638570	100638619	7546	NM_007129	chr13	+	100634025	100639019	ZIC2
ILMN_1690342	-0.274901	11.8667	-3.33712	0.00180779	0.0565089	-1.58637	Perfect	chr12:96394801:96394850:-	LTA4H	12	96394801	96394850	4048	NM_001256643	chr12	-	96394530	96437298	LTA4H
ILMN_1703477	-0.345057	11.2989	-3.33619	0.00181253	0.0565837	-1.5888	Perfect	chr1:155916723:155916772:-	ARHGEF2	1	155916723	155916772	9181	NM_001162383	chr1	-	155916629	155948336	ARHGEF2
ILMN_1673566	0.547814	8.96245	3.3357	0.00181502	0.0566245	-1.59006	Perfect	chr21:28208969:28209018:-	ADAMTS1	21	28208969	28209018	9510	NM_006988	chr21	-	28208605	28217728	ADAMTS1
ILMN_3296219	0.330328	6.58368	3.33524	0.00181741	0.0566623	-1.59128	Perfect	chr20:46997698:46997747:+	LOC284749	20	46997698	46997747	284749	NR_026958	chr20	+	46988653	46999381	LINC00494
ILMN_1733799	0.308372	9.4587	3.33455	0.00182091	0.0567203	-1.59307	Perfect	chr17:79780518:79780567:-	FAM195B	17	79780518	79780567	348262	NM_001093767	chr17	-	79780236	79791170	FAM195B
ILMN_1800602	-0.418871	9.04946	-3.33323	0.00182774	0.0568005	-1.59654	Perfect	chr2:163217167:163217216:+	GCA	2	163217167	163217216	25801	NM_012198	chr2	+	163200582	163219148	GCA
ILMN_1803995	-0.337286	9.79332	-3.33217	0.00183319	0.0569294	-1.59929	Perfect	chr12:27126497:27126546:-	TM7SF3	12	27126497	27126546	51768	NM_016551	chr12	-	27124505	27167339	TM7SF3
ILMN_1689274	0.294688	9.8995	3.33125	0.00183794	0.0570069	-1.60169	Perfect	chr15:23043415:23043464:-	NIPA1	15	23043415	23043464	123606	NM_001142275	chr15	-	23043278	23086843	NIPA1
ILMN_1783247	-0.331415	8.09539	-3.33085	0.00184005	0.0570357	-1.60275	Perfect	chr10:77818461:77818510:+	C10orf11	10	77818461	77818510	83938	NM_032024	chr10	+	77542518	78317126	C10orf11
ILMN_2371055	-0.426096	8.78363	-3.32948	0.00184715	0.0571452	-1.60632	Perfect	chr1:155107215:155107264:+	EFNA1	1	155107215	155107264	1942	NM_004428	chr1	+	155100348	155107386	EFNA1
ILMN_1702973	0.305035	11.0685	3.32875	0.00185094	0.0571826	-1.60822	Perfect	chr2:75719816:75719865:-	FAM176A	2	75719816	75719865	84141	NM_032181	chr2	-	75719443	75796848	EVA1A
ILMN_1674399	0.317456	8.97607	3.32869	0.00185127	0.0571826	-1.60838	Perfect	chr11:9549191:9549240:+	ZNF143	11	9549191	9549240	7702	NM_003442	chr11	+	9482511	9550071	ZNF143
ILMN_1669456	-0.317581	9.27376	-3.32856	0.00185192	0.0571826	-1.60871	Perfect	chr16:1820485:1820534:-	NME3	16	1820485	1820534	4832	NM_002513	chr16	-	1820320	1821710	NME3
ILMN_2322972	-0.276976	7.5755	-3.32748	0.0018576	0.0572832	-1.61154	Perfect	chr10:99520400:99520449:+	ZFYVE27	10	99520400	99520449	118813	NM_144588	chr10	+	99496877	99520664	ZFYVE27
ILMN_1736256	0.282612	11.94	3.32744	0.00185779	0.0572832	-1.61164	Perfect	chr19:13055029:13055078:+	CALR	19	13055029	13055078	811	NM_004343	chr19	+	13049413	13055304	CALR
ILMN_2179083	-0.504637	8.70757	-3.32694	0.0018604	0.0572832	-1.61294	Perfect	chr10:100007575:100007624:-	LOXL4	10	100007575	100007624	84171	NM_032211	chr10	-	100007442	100028007	LOXL4
ILMN_1786197	-0.294797	8.8259	-3.32681	0.00186113	0.0572832	-1.6133	Perfect	chr5:92929674:92929723:+	NR2F1	5	92929674	92929723	7025	NR_049801	chr5	+	92922830	92957593	MIR548AO
ILMN_1727671	-0.316223	8.30077	-3.3268	0.00186114	0.0572832	-1.6133	Perfect	chr12:109181093:109181142:-	SSH1	12	109181093	109181142	54434	NM_018984	chr12	-	109176465	109251359	SSH1
ILMN_1675062	0.316371	8.78362	3.32305	0.00188094	0.0577001	-1.6231	Perfect	chr20:35178037:35178086:+	MYL9	20	35178037	35178086	10398	NR_109939	chr20	-	35136104	35201678	DLGAP4-AS1
ILMN_1801710	-0.327845	10.235	-3.32287	0.00188188	0.0577001	-1.62357	Perfect	chr10:26856425:26856474:+	APBB1IP	10	26856425	26856474	54518	NM_019043	chr10	+	26727265	26856732	APBB1IP
ILMN_1664177	0.302867	8.30437	3.32189	0.0018871	0.0577728	-1.62613	Perfect	chr1:110034339:110034339:+,chr1:110035208:110035256:+	ATXN7L2	1	110034339	110034339	127002	NM_153340	chr1	+	110026560	110035420	ATXN7L2
ILMN_1702125	0.351979	6.8929	3.32175	0.00188785	0.0577728	-1.6265	Perfect	chr17:46684777:46684826:-	HOXB7	17	46684777	46684826	3217	NM_004502	chr17	-	46684594	46688383	HOXB7
ILMN_1679405	0.284004	9.87951	3.32138	0.00188978	0.0577951	-1.62745	Perfect	chr7:44605582:44605631:-	DDX56	7	44605582	44605631	54606	NM_001257189	chr7	-	44605015	44614137	DDX56
ILMN_1770338	-0.428995	13.4722	-3.31994	0.00189749	0.0578638	-1.63122	Perfect	chr3:149086861:149086910:-	TM4SF1	3	149086861	149086910	4071	NM_014220	chr3	-	149086804	149095568	TM4SF1
ILMN_1703955	0.364969	11.1163	3.31989	0.00189775	0.0578638	-1.63134	Perfect	chr8:124515539:124515588:-	FBXO32	8	124515539	124515588	114907	NM_058229	chr8	-	124510126	124553493	FBXO32
ILMN_3293244	0.367047	7.36198	3.31983	0.00189804	0.0578638	-1.63148	Perfect***	chr17:32397697:32397746:-	LOC100131744	17	32397697	32397746	100131744	NM_001094	chr17	-	31340105	32483825	ASIC2
ILMN_2169152	-0.369124	12.1161	-3.31954	0.00189963	0.0578757	-1.63226	Perfect	chr10:70856862:70856911:+	SRGN	10	70856862	70856911	5552	NR_036430	chr10	+	70847827	70864567	SRGN
ILMN_1753790	0.310188	9.61464	3.31672	0.00191477	0.058263	-1.63961	Perfect	chr11:116649658:116649707:-	ZNF259	11	116649658	116649707	8882	NM_003904	chr11	-	116649275	116658739	ZPR1
ILMN_2175455	-0.316892	6.90284	-3.31532	0.00192233	0.0584171	-1.64325	Perfect	chr19:41601741:41601790:+	CYP2A13	19	41601741	41601790	1553	NM_000766	chr19	+	41594355	41602100	CYP2A13
ILMN_1790100	0.315513	9.72872	3.31507	0.00192369	0.0584171	-1.64391	Perfect	chr11:82645321:82645370:+	C11orf82	11	82645321	82645370	220042	NM_145018	chr11	+	82612736	82645699	DDIAS
ILMN_1701998	-0.390883	8.99927	-3.31466	0.0019259	0.0584171	-1.64497	Perfect	chr4:7760463:7760512:-	AFAP1	4	7760463	7760512	60312	NM_001134647	chr4	-	7760439	7941653	AFAP1
ILMN_1808566	-0.274461	7.46074	-3.31381	0.00193052	0.0584835	-1.64719	Perfect	chr10:104236709:104236758:+	TMEM180	10	104236709	104236758	79847	NM_024789	chr10	+	104221169	104236802	TMEM180
ILMN_1670130	0.509107	8.1778	3.31278	0.0019361	0.0586155	-1.64986	Perfect	chr19:972539:972588:+	ARID3A	19	972539	972588	1820	NM_005224	chr19	+	926036	972803	ARID3A
ILMN_1687442	-0.34551	7.3807	-3.31218	0.00193936	0.0586493	-1.65142	Perfect	chr3:170781691:170781740:-	TNIK	3	170781691	170781740	23043	NM_001161566	chr3	-	170780291	171178197	TNIK
ILMN_2182531	0.29293	11.4109	3.31213	0.00193966	0.0586493	-1.65156	Perfect	chr18:71825742:71825791:+	C18orf55	18	71825742	71825791	29090	NM_014177	chr18	+	71815745	71826204	TIMM21
ILMN_1758311	0.406155	12.4276	3.31181	0.00194141	0.0586656	-1.6524	Perfect	chr10:5500027:5500076:+	NET1	10	5500027	5500076	10276	NM_001047160	chr10	+	5454513	5501019	NET1
ILMN_2373728	-0.315105	8.75509	-3.30818	0.00196133	0.059156	-1.66184	Perfect****	chrX:15266805:15266806:-,chrX:15262705:15262752:-	ASB9	X	15266805	15266806	140462	NM_001168531	chrX	-	15262108	15288589	ASB9
ILMN_1671557	-0.482334	8.9168	-3.30758	0.00196463	0.0591898	-1.6634	Perfect	chr11:2949518:2949567:-	PHLDA2	11	2949518	2949567	7262	NM_003311	chr11	-	2949502	2950650	PHLDA2
ILMN_1755281	-0.292486	7.22629	-3.30463	0.00198098	0.0595495	-1.67107	Perfect	chr18:71740773:71740822:-	FBXO15	18	71740773	71740822	201456	NM_001142958	chr18	-	71740587	71815100	FBXO15
ILMN_2380163	0.48051	11.1044	3.30448	0.0019818	0.0595495	-1.67145	Perfect	chr1:44089132:44089181:+	PTPRF	1	44089132	44089181	5792	NM_002840	chr1	+	43996546	44089343	PTPRF
ILMN_1658289	0.306896	13.1847	3.30294	0.00199042	0.0597074	-1.67546	Perfect	chr2:74652755:74652804:+	WDR54	2	74652755	74652804	84058	NM_032118	chr2	+	74648884	74652882	WDR54
ILMN_1807283	0.338114	7.84866	3.30123	0.00200001	0.0599095	-1.67992	Perfect	chr5:149937430:149937479:+	NDST1	5	149937430	149937479	3340	NM_001301063	chr5	+	149877339	149937773	NDST1
ILMN_1660858	-0.333317	8.42632	-3.30081	0.00200232	0.0599342	-1.68098	Perfect	chr11:66099723:66099772:-	RIN1	11	66099723	66099772	9610	NM_004292	chr11	-	66099541	66104000	RIN1
ILMN_1768311	-0.279387	10.8349	-3.30023	0.0020056	0.0599647	-1.68249	Perfect	chr16:30236550:30236596:-	NPIPL3	16	30236550	30236596	728888	NR_002555	chr16	-	30234349	30256932	LOC613037
ILMN_1707236	0.314448	9.81606	3.29951	0.00200965	0.0600486	-1.68436	Perfect	chrX:11140617:11140666:+	HCCS	X	11140617	11140666	3052	NM_001122608	chrX	+	11129405	11141204	HCCS
ILMN_1787509	-0.333621	9.75228	-3.29904	0.00201236	0.0600921	-1.68561	Perfect	chr20:62189568:62189617:-	PRIC285	20	62189568	62189617	85441	NM_001037335	chr20	-	62189438	62205592	HELZ2
ILMN_2185884	-0.299975	10.7052	-3.29621	0.00202837	0.0604453	-1.69294	Perfect	chr14:24438225:24438274:+	DHRS4	14	24438225	24438274	10901	NM_001282990	chr14	+	24422943	24438488	DHRS4
ILMN_1764709	-0.302841	7.36499	-3.29606	0.00202921	0.0604453	-1.69332	Perfect	chr20:39314810:39314859:-	MAFB	20	39314810	39314859	9935	NM_005461	chr20	-	39314487	39317880	MAFB
ILMN_1715684	0.317007	9.89266	3.295	0.00203527	0.0605884	-1.69608	Perfect	chr1:209788562:209788611:-	LAMB3	1	209788562	209788611	3914	NM_000228	chr1	-	209788217	209825820	LAMB3
ILMN_3309829	0.337295	7.09488	3.29446	0.00203839	0.0606437	-1.6975	Perfect	chr19:54291971:54292020:+	MIR373	19	54291971	54292020	NA	NR_029866	chr19	+	54291958	54292027	MIR373
ILMN_2305112	0.328186	7.98033	3.29424	0.00203965	0.0606437	-1.69807	Perfect	chr1:70904431:70904480:+	CTH	1	70904431	70904480	1491	NM_153742	chr1	+	70876900	70905534	CTH
ILMN_1808404	-0.28444	11.3124	-3.29282	0.00204774	0.0608466	-1.70173	Perfect	chr16:108163:108212:-	RHBDF1	16	108163	108212	64285	NM_022450	chr16	-	108057	122629	RHBDF1
ILMN_1747078	-0.349721	10.1389	-3.2925	0.00204961	0.0608645	-1.70257	Perfect	chr11:125770088:125770137:+	HYLS1	11	125770088	125770137	219844	NM_145014	chr11	+	125753508	125770541	HYLS1
ILMN_2410924	0.528081	10.0068	3.29144	0.00205572	0.0609707	-1.70533	Perfect	chr3:145788420:145788469:-	PLOD2	3	145788420	145788469	5352	NM_182943	chr3	-	145787227	145879282	PLOD2
ILMN_1658619	0.366537	7.42914	3.29112	0.00205753	0.0609869	-1.70614	Perfect	chr5:167896556:167896605:+	WWC1	5	167896556	167896605	23286	NM_001161661	chr5	+	167719064	167899308	WWC1
ILMN_1785660	0.290149	9.48766	3.28835	0.00207359	0.0612741	-1.71333	Perfect	chr11:126133105:126133154:-	SRPR	11	126133105	126133154	6734	NM_001177842	chr11	-	126132813	126138877	SRPR
ILMN_2106902	0.291333	10.6815	3.28781	0.00207671	0.0613287	-1.71472	Perfect	chr14:89622702:89622751:-	FOXN3	14	89622702	89622751	1112	NM_001085471	chr14	-	89622515	90085494	FOXN3
ILMN_1674934	0.287839	8.29903	3.28746	0.00207881	0.0613481	-1.71565	Perfect	chr6:1395323:1395372:+	FOXF2	6	1395323	1395372	2295	NM_001452	chr6	+	1390068	1395832	FOXF2
ILMN_1659895	0.251993	13.3852	3.28702	0.00208136	0.0613481	-1.71679	Perfect	chrX:64961501:64961550:+	MSN	X	64961501	64961550	4478	NM_002444	chrX	+	64887510	64961793	MSN
ILMN_1768293	0.301664	10.4357	3.28684	0.00208238	0.0613481	-1.71724	Perfect	chr5:37292075:37292124:-	NUP155	5	37292075	37292124	9631	NM_153485	chr5	-	37291734	37371228	NUP155
ILMN_2379520	-0.399463	7.77029	-3.28392	0.00209949	0.0616607	-1.72481	Perfect	chr16:1869137:1869186:-	HAGH	16	1869137	1869186	3029	NM_005326	chr16	-	1859103	1877195	HAGH
ILMN_1696485	0.341896	9.7	3.2831	0.00210433	0.0617652	-1.72694	Perfect	chr5:177637222:177637271:+	HNRNPAB	5	177637222	177637271	3182	NM_001278346	chr5	-	177635474	177659823	PHYKPL
ILMN_1684982	-0.391117	7.21153	-3.28208	0.00211035	0.0619041	-1.72958	Perfect	chr7:95213214:95213263:-	PDK4	7	95213214	95213263	5166	NM_002612	chr7	-	95212808	95225925	PDK4
ILMN_1763091	-0.367231	9.96658	-3.28107	0.00211632	0.0619908	-1.73219	Perfect	chr14:74182169:74182218:-	C14orf43	14	74182169	74182218	91748	NM_001043318	chr14	-	74181824	74253961	ELMSAN1
ILMN_1768470	0.283083	10.7951	3.28093	0.00211717	0.0619908	-1.73256	Perfect	chr3:184052784:184052833:+	EIF4G1	3	184052784	184052833	1981	NM_198241	chr3	+	184032282	184053146	EIF4G1
ILMN_1672324	-0.32841	6.71363	-3.28042	0.00212018	0.062028	-1.73388	Perfect	chr10:22498639:22498688:-	EBLN1	10	22498639	22498688	340900	NM_001199938	chr10	-	22497742	22498912	EBLN1
ILMN_3244286	0.351603	8.46544	3.28028	0.00212102	0.062028	-1.73424	Perfect	chr17:61504503:61504552:+	TANC2	17	61504503	61504552	26115	NM_025185	chr17	+	61086897	61505067	TANC2
ILMN_1906187	-0.338119	8.78844	-3.28	0.00212271	0.0620396	-1.73498	Perfect	chr10:12877091:12877140:+	LOC283070	10	12877091	12877140	283070	NR_027322	chr10	+	12875132	12877545	LOC283070
ILMN_1789112	0.329573	7.79963	3.27689	0.00214125	0.0625057	-1.74302	Perfect	chr19:42829134:42829183:+	TMEM145	19	42829134	42829183	284339	NM_173633	chr19	+	42817476	42829214	TMEM145
ILMN_1809433	0.290744	11.7777	3.27053	0.00217973	0.0635132	-1.75948	Perfect	chr22:29190967:29191016:-	XBP1	22	29190967	29191016	7494	NM_005080	chr22	-	29190547	29196560	XBP1
ILMN_1686152	-0.299562	9.02472	-3.26993	0.00218335	0.0635802	-1.76101	Perfect	chr16:23475674:23475723:-	GGA2	16	23475674	23475723	23062	NM_015044	chr16	-	23474862	23521815	GGA2
ILMN_1705266	0.310849	8.568	3.26944	0.00218633	0.0635919	-1.76228	Perfect	chr11:65422012:65422061:-	RELA	11	65422012	65422061	5970	NM_001243984	chr11	-	65421066	65430443	RELA
ILMN_2404917	0.535306	10.0302	3.26924	0.00218759	0.0635919	-1.76281	Perfect	chr10:116055375:116055424:-	AFAP1L2	10	116055375	116055424	84632	NM_032550	chr10	-	116054582	116164537	AFAP1L2
ILMN_1767612	-0.389828	10.2619	-3.2684	0.00219271	0.0636984	-1.76497	Perfect****	chr16:56519502:56519519:-,chr16:56518748:56518779:-	BBS2	16	56519502	56519519	583	NM_031885	chr16	-	56518258	56554008	BBS2
ILMN_2380588	0.292017	9.49285	3.26737	0.00219905	0.0638441	-1.76763	Perfect	chr6:43193550:43193599:-	C6orf108	6	43193550	43193599	10591	NM_199184	chr6	-	43193366	43197211	DNPH1
ILMN_1760554	-0.330272	6.58048	-3.26679	0.00220263	0.0639093	-1.76914	Perfect	chr10:104590376:104590425:-	CYP17A1	10	104590376	104590425	1586	NM_000102	chr10	-	104590287	104597290	CYP17A1
ILMN_1673962	0.275936	11.0863	3.26476	0.00221514	0.0641795	-1.77437	Perfect	chr7:135333265:135333314:+	NUP205	7	135333265	135333314	23165	NM_015135	chr7	+	135242661	135333499	NUP205
ILMN_1805992	-0.328496	9.87345	-3.26463	0.00221594	0.0641795	-1.7747	Perfect	chr10:118644582:118644631:-	KIAA1598	10	118644582	118644631	57698	NM_018330	chr10	-	118642887	118765088	KIAA1598
ILMN_1788377	0.32366	7.82026	3.25906	0.00225068	0.0648816	-1.78908	Perfect	chr9:117071589:117071638:+	COL27A1	9	117071589	117071638	85301	NM_032888	chr9	+	116917824	117074796	COL27A1
ILMN_1725427	-0.260257	14.2996	-3.259	0.00225106	0.0648816	-1.78923	Perfect	chr15:45007895:45007899:+,chr15:45008527:45008554:+,chr15:45009805:45009821:+	B2M	15	45007895	45007899	567	NM_004048	chr15	+	45003684	45010357	B2M
ILMN_2068104	0.314422	9.41698	3.25882	0.00225219	0.0648816	-1.78969	Perfect	chr7:93516140:93516189:-	TFPI2	7	93516140	93516189	7980	NM_001271004	chr7	-	93514708	93520303	TFPI2
ILMN_1775328	0.347809	7.34736	3.25631	0.00226804	0.0651783	-1.79617	Perfect	chr10:135234027:135234076:+	MTG1	10	135234027	135234076	92170	NM_138384	chr10	+	135207620	135234174	MTG1
ILMN_2399503	-0.318829	10.1821	-3.25493	0.00227681	0.0652479	-1.79974	Perfect	chr16:4932217:4932266:+	UBN1	16	4932217	4932266	29855	NM_001079514	chr16	+	4897631	4932402	UBN1
ILMN_1653042	-0.338287	7.8342	-3.25488	0.00227714	0.0652479	-1.79987	Perfect	chr16:31000060:31000109:+	HSD3B7	16	31000060	31000109	80270	NM_001142778	chr16	+	30996518	31000473	HSD3B7
ILMN_1723729	0.303064	10.8265	3.25487	0.00227717	0.0652479	-1.79988	Perfect	chr16:11931569:11931618:-	RSL1D1	16	11931569	11931618	26156	NM_015659	chr16	-	11928054	11945442	RSL1D1
ILMN_1783583	-0.327624	8.27528	-3.25486	0.00227724	0.0652479	-1.79991	Perfect	chr2:62728363:62728412:-	TMEM17	2	62728363	62728412	200728	NM_198276	chr2	-	62727355	62733604	TMEM17
ILMN_2227195	-0.297814	6.7285	-3.25445	0.00227988	0.0652846	-1.80098	Perfect	chr12:49315033:49315082:+	CCDC65	12	49315033	49315082	85478	NM_001286957	chr12	+	49297892	49315359	CCDC65
ILMN_1810191	-0.430704	8.27621	-3.25199	0.00229555	0.0655771	-1.80731	Perfect	chr19:48551221:48551270:-	PLA2G4C	19	48551221	48551270	8605	NM_001159323	chr19	-	48551099	48614109	PLA2G4C
ILMN_1708428	0.335705	6.85986	3.25051	0.00230508	0.0657189	-1.81113	Perfect	chr5:94957165:94957214:+	GPR150	5	94957165	94957214	285601	NM_199243	chr5	+	94955979	94957284	GPR150
ILMN_3204734	-0.329153	10.1496	-3.25038	0.00230589	0.0657189	-1.81146	Perfect	chr7:99933784:99933833:+	PILRB	7	99933784	99933833	29990	NR_036570	chr7	+	99933687	99965454	STAG3L5P-PVRIG2P-PILRB
ILMN_3310000	0.345261	6.9051	3.24981	0.00230954	0.0657816	-1.81292	Perfect	chr14:101531940:101531989:+	MIR369	14	101531940	101531989	NA	NR_029862	chr14	+	101531934	101532004	MIR369
ILMN_1779015	-0.522347	7.30955	-3.24934	0.00231259	0.0658295	-1.81414	Perfect	chr7:149461498:149461547:-	ZNF467	7	149461498	149461547	168544	NM_207336	chr7	-	149461452	149470295	ZNF467
ILMN_3241091	-0.294602	10.359	-3.24786	0.00232217	0.0660632	-1.81796	Perfect	chrX:109420732:109420781:+	TMEM164	X	109420732	109420781	84187	NM_017698	chrX	+	109245862	109421016	TMEM164
ILMN_1722718	0.541588	9.91215	3.24747	0.00232468	0.0660954	-1.81895	Perfect	chr20:6759486:6759535:+	BMP2	20	6759486	6759535	650	NM_001200	chr20	+	6748744	6760910	BMP2
ILMN_1782129	0.271016	8.95395	3.24591	0.00233481	0.0662452	-1.82297	Perfect	chr22:50281630:50281679:+	ZBED4	22	50281630	50281679	9889	NM_014838	chr22	+	50247496	50283726	ZBED4
ILMN_2158548	0.267532	7.31921	3.24581	0.00233546	0.0662452	-1.82322	Perfect	chr17:59668169:59668218:-	NACA2	17	59668169	59668218	342538	NM_199290	chr17	-	59667793	59668563	NACA2
ILMN_3236556	-0.260417	8.74307	-3.2442	0.00234598	0.0664808	-1.82737	Perfect	chr8:59363393:59363442:+	UBXN2B	8	59363393	59363442	137886	NM_001077619	chr8	+	59323822	59364060	UBXN2B
ILMN_1703906	-0.430222	10.4813	-3.24202	0.00236025	0.0667773	-1.83297	Perfect	chr2:234749272:234749321:-	HJURP	2	234749272	234749321	55355	NM_001282963	chr2	-	234745346	234763212	HJURP
ILMN_1698766	-0.334792	8.40357	-3.2378	0.00238815	0.0674614	-1.84382	Perfect	chr16:31213062:31213111:-	PYCARD	16	31213062	31213111	29108	NM_013258	chr16	-	31212806	31214097	PYCARD
ILMN_1723969	-0.377775	8.44138	-3.2365	0.0023968	0.0676125	-1.84716	Perfect	chr20:8865283:8865332:+	PLCB1	20	8865283	8865332	23236	NM_182734	chr20	+	8112911	8865547	PLCB1
ILMN_1703743	0.366001	9.6997	3.23635	0.00239778	0.0676125	-1.84754	Perfect	chr17:35413905:35413954:+	AATF	17	35413905	35413954	26574	NM_012138	chr17	+	35306174	35414171	AATF
ILMN_2413318	0.345308	8.30307	3.23615	0.00239912	0.0676125	-1.84805	Perfect	chr15:40845922:40845971:-	C15orf57	15	40845922	40845971	90416	NM_001289132	chr15	-	40823539	40857256	C15orf57
ILMN_2091347	-0.271414	11.2828	-3.23408	0.00241299	0.0679634	-1.85337	Perfect	chr2:209101363:209101412:-	IDH1	2	209101363	209101412	3417	NM_005896	chr2	-	209100950	209119867	IDH1
ILMN_1736670	-0.32249	8.53084	-3.2313	0.00243175	0.0684118	-1.86052	Perfect	chr10:93388549:93388598:-	PPP1R3C	10	93388549	93388598	5507	NM_005398	chr10	-	93388196	93392858	PPP1R3C
ILMN_1727087	0.519616	10.5422	3.23089	0.00243451	0.0684496	-1.86157	Perfect	chr6:121770480:121770529:+	GJA1	6	121770480	121770529	2697	NM_000165	chr6	+	121756722	121770890	GJA1
ILMN_1717799	-0.322189	6.85946	-3.22997	0.00244072	0.0685114	-1.86392	Perfect	chr2:46414356:46414405:+	PRKCE	2	46414356	46414405	5581	NM_005400	chr2	+	45879042	46415129	PRKCE
ILMN_2134110	0.245013	11.0578	3.22965	0.00244294	0.0685114	-1.86475	Good	chr3:53919853:53919880:-,chr3:53919567:53919588:-	SELK	3	53919853	53919880	58515	NM_021237	chr3	-	53919225	53925989	SELK
ILMN_1718520	-0.300884	9.03236	-3.22881	0.00244861	0.0686052	-1.86689	Perfect	chr10:90044870:90044919:-	RNLS	10	90044870	90044919	55328	NM_018363	chr10	-	90033620	90343082	RNLS
ILMN_1798181	-0.281667	8.97854	-3.22808	0.00245363	0.0687059	-1.86878	Perfect	chr11:612641:612690:-	IRF7	11	612641	612690	3665	NM_004029	chr11	-	612554	615999	IRF7
ILMN_1730487	0.257397	10.533	3.22775	0.00245588	0.068729	-1.86963	Perfect	chr7:134654944:134654993:+	CALD1	7	134654944	134654993	800	NM_033138	chr7	+	134464163	134655480	CALD1
ILMN_2259818	0.361685	8.45934	3.22645	0.00246472	0.0688462	-1.87294	Perfect	chr3:196746042:196746091:-	MFI2	3	196746042	196746091	4241	NM_005929	chr3	-	196728611	196756687	MFI2
ILMN_1685397	-0.319508	11.6807	-3.22598	0.00246794	0.0688661	-1.87415	Good	chr17:48167673:48167723:+	ITGA3	17	48167673	48167723	3675	NM_005501	chr17	+	48133339	48167849	ITGA3
ILMN_1787981	0.341972	9.14753	3.22486	0.00247567	0.0689619	-1.87704	Good	chr1:17301093:17301141:-	MFAP2	1	17301093	17301141	4237	NM_001135247	chr1	-	17300998	17308081	MFAP2
ILMN_1748488	0.306855	7.56473	3.22343	0.00248555	0.069157	-1.88071	Perfect	chr16:72119053:72119102:-	TXNL4B	16	72119053	72119102	54957	NM_001142318	chr16	-	72118755	72128215	TXNL4B
ILMN_1802708	-0.330409	7.25691	-3.22247	0.00249212	0.0692997	-1.88315	Perfect	chr6:26415228:26415277:+	BTN3A1	6	26415228	26415277	11119	NM_001145008	chr6	+	26402464	26415444	BTN3A1
ILMN_1766125	0.272793	10.4937	3.22199	0.00249545	0.06934	-1.88438	Perfect	chr19:5692098:5692147:-	LONP1	19	5692098	5692147	9361	NM_001276480	chr19	-	5691844	5720463	LONP1
ILMN_1785336	0.32469	9.34856	3.22145	0.00249919	0.069376	-1.88576	Perfect	chr16:8942991:8943040:+	PMM2	16	8942991	8943040	5373	NM_000303	chr16	+	8891669	8943194	PMM2
ILMN_1678140	0.276804	11.1049	3.21881	0.00251761	0.0697263	-1.89253	Perfect	chr1:55207806:55207855:+	HEATR8-TTC4	1	55207806	55207855	7268	NR_037640	chr1	+	55107412	55208328	MROH7-TTC4
ILMN_1725692	-0.301058	7.12606	-3.2168	0.00253173	0.0700368	-1.89769	Perfect	chr13:45973089:45973138:-	SLC25A30	13	45973089	45973138	253512	NM_001286807	chr13	-	45967453	45992590	SLC25A30
ILMN_1792733	0.309055	7.3231	3.21513	0.00254347	0.0702807	-1.90196	Perfect	chr19:46376893:46376942:+	FOXA3	19	46376893	46376942	3171	NM_004497	chr19	+	46367517	46377055	FOXA3
ILMN_2329885	0.301487	8.30574	3.20817	0.00259303	0.0712978	-1.91975	Perfect****	chr4:119444573:119444600:+,chr4:119459016:119459037:+	CEP170L	4	119444573	119444600	9859	NR_003135	chr4	+	119437494	119475359	CEP170P1
ILMN_1665859	-0.331947	8.47937	-3.20773	0.00259618	0.0713274	-1.92087	Perfect	chr15:55496978:55497027:-	RAB27A	15	55496978	55497027	5873	NM_183235	chr15	-	55495163	55582013	RAB27A
ILMN_1709094	-0.425743	8.15116	-3.20751	0.00259779	0.0713309	-1.92144	Perfect	chr5:38475580:38475629:-	LIFR	5	38475580	38475629	3977	NM_002310	chr5	-	38475064	38595507	LIFR
ILMN_2213136	0.282883	9.2806	3.20654	0.00260474	0.0714404	-1.92391	Good	chr4:108969066:108969114:-	LEF1	4	108969066	108969114	51176	NM_001130714	chr4	-	108968700	109090112	LEF1
ILMN_1811468	-0.30549	11.9314	-3.20178	0.00263933	0.0721422	-1.93607	Perfect	chr16:54317597:54317646:-	IRX3	16	54317597	54317646	79191	NM_024336	chr16	-	54317211	54320378	IRX3
ILMN_3245452	-0.307186	8.21679	-3.19924	0.00265795	0.0724894	-1.94255	Perfect	chr10:75001642:75001691:+	FAM149B1	10	75001642	75001691	317662	NM_173348	chr10	+	74927876	75001939	FAM149B1
ILMN_1779163	-0.306663	10.3608	-3.19923	0.00265806	0.0724894	-1.94259	Perfect	chr11:77532248:77532287:+,chr11:77553525:77553534:+	C11orf67	11	77532248	77532287	28971	NM_024684	chr11	+	77532207	77583398	AAMDC
ILMN_2214144	-0.25879	11.7916	-3.19885	0.00266084	0.0725242	-1.94355	Perfect	chr18:9401955:9402004:+	TWSG1	18	9401955	9402004	57045	NM_020648	chr18	+	9334764	9402418	TWSG1
ILMN_2121207	-0.315167	10.3572	-3.19596	0.00268226	0.0728623	-1.95094	Perfect	chr19:17536021:17536070:+	FAM125A	19	17536021	17536070	93343	NM_138401	chr19	+	17530655	17536148	MVB12A
ILMN_1758128	-0.304056	7.23972	-3.19594	0.00268234	0.0728623	-1.95097	Perfect	chr17:74523560:74523609:-	CYGB	17	74523560	74523609	114757	NM_134268	chr17	-	74523429	74533987	CYGB
ILMN_3239284	-0.298216	8.071	-3.19279	0.00270584	0.0734061	-1.95901	Perfect	chr17:19247103:19247149:-,chr17:19246772:19246774:-	B9D1	17	19247103	19247149	27077	NM_001243475	chr17	-	19240866	19281495	B9D1
ILMN_1765493	0.287254	8.23341	3.19224	0.00270998	0.0734061	-1.96042	Perfect	chr19:41097051:41097100:+	SHKBP1	19	41097051	41097100	92799	NM_138392	chr19	+	41082756	41097305	SHKBP1
ILMN_1670272	-0.283963	12.0932	-3.19163	0.00271456	0.0734887	-1.96197	Perfect	chr14:23347097:23347146:+	LRP10	14	23347097	23347146	26020	NM_014045	chr14	+	23340959	23347291	LRP10
ILMN_2058468	-0.313942	7.33373	-3.19119	0.00271785	0.0735362	-1.96308	Perfect	chr6:90636615:90636664:-	BACH2	6	90636615	90636664	60468	NM_001170794	chr6	-	90636246	91006627	BACH2
ILMN_1666713	0.34276	10.6667	3.1905	0.00272304	0.0736355	-1.96485	Perfect****	chr8:54963663:54963712:-	LYPLA1	8	54963663	54963712	10434	NM_006330	chr8	-	54958926	55014577	LYPLA1
ILMN_1712583	0.293583	7.87709	3.18889	0.00273519	0.0739196	-1.96894	Perfect	chr16:766950:766992:+,chr16:767071:767077:+	METRN	16	766950	766992	79006	NM_024042	chr16	+	765172	767480	METRN
ILMN_1735788	-0.374505	10.2766	-3.1887	0.00273662	0.0739196	-1.96943	Perfect	chr22:38170315:38170364:+	TRIOBP	22	38170315	38170364	11078	NM_001039141	chr22	+	38092994	38172563	TRIOBP
ILMN_1689070	-0.297233	7.64626	-3.18806	0.00274144	0.0740081	-1.97105	Perfect	chr16:19091058:19091107:+	COQ7	16	19091058	19091107	10229	NM_016138	chr16	+	19078916	19091417	COQ7
ILMN_1694240	0.257714	11.5895	3.18779	0.0027435	0.0740221	-1.97174	Perfect	chr15:66783497:66783546:+	MAP2K1	15	66783497	66783546	5604	NM_002755	chr15	+	66679210	66783882	MAP2K1
ILMN_1775448	-0.300071	11.6931	-3.18739	0.00274658	0.0740636	-1.97277	Perfect	chr3:149683102:149683151:-	PFN2	3	149683102	149683151	5217	NM_002628	chr3	-	149682690	149688741	PFN2
ILMN_2374340	0.311272	12.487	3.18656	0.00275289	0.0740964	-1.97489	Perfect	chr19:44156470:44156519:-	PLAUR	19	44156470	44156519	5329	NM_001005376	chr19	-	44150246	44174498	PLAUR
ILMN_1737738	0.321345	12.6015	3.18647	0.00275352	0.0740964	-1.9751	Perfect	chr12:95397376:95397425:-	NDUFA12	12	95397376	95397425	55967	NM_001258338	chr12	-	95365103	95397489	NDUFA12
ILMN_1699496	-0.328126	10.5244	-3.18642	0.00275395	0.0740964	-1.97524	Perfect	chr11:45954322:45954371:-	PHF21A	11	45954322	45954371	51317	NM_016621	chr11	-	45950869	46142985	PHF21A
ILMN_1757837	-0.354778	6.77	-3.1848	0.00276627	0.0743446	-1.97935	Perfect	chr6:88173866:88173915:+	C6orf165	6	88173866	88173915	154313	NM_001031743	chr6	+	88117689	88174191	C6orf165
ILMN_1741640	0.325019	7.27127	3.18344	0.00277666	0.0745303	-1.98281	Perfect	chr19:23836573:23836622:-	ZNF675	19	23836573	23836622	171392	NM_138330	chr19	-	23835707	23870017	ZNF675
ILMN_1813503	-0.290849	7.41083	-3.18309	0.00277941	0.0745313	-1.98372	Perfect	chr1:151104334:151104383:-	SEMA6C	1	151104334	151104383	10500	NM_030913	chr1	-	151104162	151119140	SEMA6C
ILMN_1666617	-0.305296	7.60027	-3.18225	0.00278582	0.0746199	-1.98584	Perfect	chr6:72124444:72124493:-	C6orf155	6	72124444	72124493	NA	NR_026807	chr6	-	72117566	72130448	LINC00472
ILMN_1671257	0.306786	11.7164	3.18083	0.0027968	0.0748024	-1.98947	Perfect	chrX:154005712:154005761:+	DKC1	X	154005712	154005761	1736	NM_001142463	chrX	+	153991016	154005964	DKC1
ILMN_2066667	0.283101	9.34789	3.1807	0.00279779	0.0748024	-1.98979	Perfect	chr11:6621346:6621395:-	RRP8	11	6621346	6621395	23378	NM_015324	chr11	-	6621143	6624880	RRP8
ILMN_1671442	0.361959	9.5205	3.18056	0.00279885	0.0748024	-1.99014	Perfect	chr2:29152502:29152551:+	WDR43	2	29152502	29152551	23160	NM_015131	chr2	+	29117508	29171086	WDR43
ILMN_1810334	-0.272859	11.9068	-3.17995	0.00280362	0.0748466	-1.99171	Perfect	chr20:31290703:31290752:-	COMMD7	20	31290703	31290752	149951	NM_053041	chr20	-	31290492	31331814	COMMD7
ILMN_1683886	-0.416643	6.83141	-3.17952	0.00280691	0.0748515	-1.99279	Perfect***	chr5:55777403:55777452:-	BX484633	5	55777403	55777452	NA	NR_104664	chr5	-	55753621	55777596	LOC102467147
ILMN_1803977	0.317974	9.5371	3.1785	0.00281486	0.0749984	-1.99539	Perfect	chr18:33291280:33291329:+	GALNT1	18	33291280	33291329	2589	NM_020474	chr18	+	33234532	33291798	GALNT1
ILMN_2331735	-0.303188	9.25579	-3.17841	0.00281554	0.0749984	-1.99562	Perfect	chr17:34052857:34052906:+	AP2B1	17	34052857	34052906	163	NM_001282	chr17	+	33914281	34053436	AP2B1
ILMN_1662658	0.316133	9.8176	3.17795	0.00281909	0.0750099	-1.99678	Perfect	chr12:132428249:132428298:+	PUS1	12	132428249	132428298	80324	NM_001002020	chr12	+	132413744	132428406	PUS1
ILMN_1718629	0.314913	9.88052	3.17631	0.00283186	0.0753081	-2.00094	Perfect	chr21:16334028:16334077:-	NRIP1	21	16334028	16334077	8204	NM_003489	chr21	-	16333555	16437126	NRIP1
ILMN_1814333	-0.310799	7.32651	-3.17608	0.0028337	0.0753155	-2.00154	Perfect	chr3:167512493:167512542:+	SERPINI1	3	167512493	167512542	5274	NM_001122752	chr3	+	167453431	167543357	SERPINI1
ILMN_3246544	0.351282	8.11564	3.17489	0.00284304	0.0755218	-2.00457	Perfect	chr6:159262713:159262762:-	OSTCP1	6	159262713	159262762	202459	NR_028496	chr6	-	159262157	159278664	OSTCP1
ILMN_1749243	0.281242	9.34057	3.17413	0.00284897	0.0756376	-2.00648	Perfect	chr11:65769930:65769979:+	BANF1	11	65769930	65769979	8815	NM_001143985	chr11	+	65769549	65771617	BANF1
ILMN_1702301	0.436959	10.3599	3.17125	0.0028717	0.0760733	-2.0138	Perfect	chr2:225630134:225630183:-	DOCK10	2	225630134	225630183	55619	NM_014689	chr2	-	225629806	225907330	DOCK10
ILMN_1652602	-0.388172	7.49545	-3.16842	0.00289416	0.0765418	-2.02098	Perfect****	chr11:555305:555343:-,chr11:555101:555111:-	C11orf35	11	555305	555343	256329	NM_173573	chr11	-	554849	560779	LMNTD2
ILMN_1668850	-0.350316	8.18898	-3.1677	0.00289993	0.076568	-2.02281	Perfect	chr1:55530282:55530331:+	PCSK9	1	55530282	55530331	255738	NM_174936	chr1	+	55505148	55530526	PCSK9
ILMN_2265082	0.301949	6.52883	3.16556	0.00291709	0.0769367	-2.02824	Perfect	chr1:24296058:24296107:-	SRSF10	1	24296058	24296107	10772	NM_001191005	chr1	-	24290836	24306953	SRSF10
ILMN_1676728	-0.325089	6.95974	-3.16214	0.00294469	0.0774523	-2.03691	Perfect	chr6:43418177:43418226:-	DLK2	6	43418177	43418226	65989	NM_206539	chr6	-	43418089	43424370	DLK2
ILMN_1759325	0.312539	8.90777	3.16094	0.00295442	0.0776658	-2.03994	Perfect	chr16:1470097:1470146:-	C16orf91	16	1470097	1470146	283951	NM_001272051	chr16	-	1469744	1470801	C16orf91
ILMN_1651826	0.332405	12.9278	3.16	0.00296211	0.0778166	-2.04233	Perfect	chr5:17276556:17276605:+	BASP1	5	17276556	17276605	10409	NM_001271606	chr5	+	17216931	17276954	BASP1
ILMN_1762594	-0.287479	6.40684	-3.159	0.00297022	0.0779107	-2.04485	Perfect	chr16:50766581:50766630:+	NOD2	16	50766581	50766630	64127	NM_022162	chr16	+	50731049	50766988	NOD2
ILMN_1689350	-0.315523	6.70726	-3.15826	0.00297629	0.0779934	-2.04673	Perfect	chr17:51064933:51064982:+	LOC100506650	17	51064933	51064982	100506650	NM_001243552	chr17	+	51062879	51065012	C17orf112
ILMN_1802894	0.292828	9.1399	3.15822	0.00297661	0.0779934	-2.04683	Perfect	chr7:65419558:65419607:+	VKORC1L1	7	65419558	65419607	154807	NM_173517	chr7	+	65338256	65424550	VKORC1L1
ILMN_1744138	-0.295655	10.0101	-3.15745	0.00298291	0.0781157	-2.04877	Perfect	chr8:57130766:57130815:+	CHCHD7	8	57130766	57130815	79145	NM_024300	chr8	+	57124314	57131176	CHCHD7
ILMN_1656045	-0.300463	7.30657	-3.15659	0.00299	0.0782591	-2.05096	Perfect	chr15:72577165:72577214:-	CELF6	15	72577165	72577214	60677	NM_052840	chr15	-	72577067	72612525	CELF6
ILMN_1680367	-0.356085	9.28719	-3.15635	0.00299198	0.0782681	-2.05157	Perfect	chr10:128113839:128113888:-	C10orf90	10	128113839	128113888	118611	NM_001004298	chr10	-	128113573	128210010	C10orf90
ILMN_1709085	0.270605	8.21514	3.15385	0.00301263	0.0787228	-2.0579	Perfect	chr17:3629644:3629693:+	GSG2	17	3629644	3629693	83903	NM_002208	chr17	-	3617918	3704537	ITGAE
ILMN_1812297	0.275816	10.4058	3.15285	0.0030209	0.0788849	-2.06042	Perfect	chr2:72356795:72356844:-	CYP26B1	2	72356795	72356844	56603	NM_019885	chr2	-	72356366	72374991	CYP26B1
ILMN_1804150	0.258531	11.4118	3.15182	0.00302945	0.0789906	-2.06302	Perfect	chr7:27565241:27565290:-	HIBADH	7	27565241	27565290	11112	NM_152740	chr7	-	27565058	27702620	HIBADH
ILMN_1692962	-0.268054	10.8715	-3.14925	0.00305099	0.0793863	-2.06954	Perfect	chr12:58213946:58213995:-	CTDSP2	12	58213946	58213995	10106	NM_005730	chr12	-	58213709	58240747	CTDSP2
ILMN_1763207	0.311134	7.57999	3.14922	0.00305122	0.0793863	-2.06961	Perfect	chr1:212859929:212859978:-	BATF3	1	212859929	212859978	55509	NM_018664	chr1	-	212859758	212873327	BATF3
ILMN_1652412	-0.310765	7.9456	-3.14876	0.00305509	0.0794438	-2.07077	Perfect	chr16:47699888:47699937:+	PHKB	16	47699888	47699937	5257	NM_000293	chr16	+	47495209	47735434	PHKB
ILMN_1714278	0.305302	11.8094	3.14459	0.00309025	0.0802587	-2.0813	Perfect	chr9:103213080:103213129:+	C9orf30	9	103213080	103213129	91283	NM_001198812	chr9	+	103204187	103339918	MSANTD3-TMEFF1
ILMN_1803745	-0.297227	8.83945	-3.14445	0.00309143	0.0802587	-2.08165	Perfect	chr12:56399213:56399262:+	SUOX	12	56399213	56399262	6821	NM_000456	chr12	+	56391042	56399309	SUOX
ILMN_2153280	0.298809	9.14279	3.14377	0.00309724	0.0803229	-2.08337	Perfect	chr1:19544604:19544653:-	KIAA0090	1	19544604	19544653	23065	NM_015047	chr1	-	19542157	19578053	EMC1
ILMN_1709635	-0.295383	7.0669	-3.14284	0.00310514	0.0804411	-2.08572	Perfect	chr2:165755089:165755138:-	SLC38A11	2	165755089	165755138	151258	NM_173512	chr2	-	165754708	165812035	SLC38A11
ILMN_1655482	0.259076	8.20494	3.14233	0.00310951	0.0805108	-2.08701	Perfect	chr6:28872099:28872148:-	TRIM27	6	28872099	28872148	5987	NM_006510	chr6	-	28870778	28891768	TRIM27
ILMN_2391861	-0.298294	10.7783	-3.14139	0.00311752	0.0806749	-2.08938	Perfect****	chr1:110217856:110217905:+	GSTM2	1	110217856	110217905	2946	NM_001142368	chr1	+	110210643	110226619	GSTM2
ILMN_1746243	0.26444	8.26196	3.14079	0.00312268	0.0807649	-2.0909	Perfect	chr7:115850734:115850783:+	TES	7	115850734	115850783	26136	NM_015641	chr7	+	115850546	115898837	TES
ILMN_1666819	0.394474	9.23987	3.14034	0.00312653	0.0808211	-2.09203	Perfect	chr11:118528617:118528666:+	PHLDB1	11	118528617	118528666	23187	NM_015157	chr11	+	118477212	118528748	PHLDB1
ILMN_2084043	0.309585	6.72901	3.13694	0.00315586	0.0813607	-2.10062	Perfect	chrX:102587098:102587147:+	TCEAL7	X	102587098	102587147	56849	NM_152278	chrX	+	102585113	102587251	TCEAL7
ILMN_1728498	0.307427	8.3345	3.1331	0.00318929	0.0820465	-2.1103	Perfect	chr3:51991650:51991699:-	PCBP4	3	51991650	51991699	57060	NM_001174100	chr3	-	51991469	52001482	PCBP4
ILMN_1746704	-0.306908	11.3346	-3.13102	0.00320752	0.082393	-2.11554	Perfect	chr10:104417902:104417951:+	TRIM8	10	104417902	104417951	81603	NM_030912	chr10	+	104404251	104418076	TRIM8
ILMN_1711910	-0.268858	6.9394	-3.13097	0.00320789	0.082393	-2.11565	Perfect	chr10:118641535:118641584:+	ENO4	10	118641535	118641584	387712	NM_001242699	chr10	+	118609022	118642112	ENO4
ILMN_1753196	-0.264119	11.7359	-3.12916	0.00322391	0.0827006	-2.12023	Perfect	chr5:159849373:159849410:+,chr5:159849716:159849727:+	PTTG1	5	159849373	159849410	9232	NM_004219	chr5	+	159848813	159855751	PTTG1
ILMN_2399769	-0.34179	9.62634	-3.12893	0.00322592	0.0827006	-2.1208	Perfect****	chr1:68610252:68610261:-,chr1:68603577:68603616:-	WLS	1	68610252	68610261	79971	NR_040077	chr1	+	68297970	68668670	GNG12-AS1
ILMN_3197097	-0.319619	6.62833	-3.12883	0.00322674	0.0827006	-2.12104	Perfect	chr1:161007782:161007831:-	TSTD1	1	161007782	161007831	100131187	NM_001113206	chr1	-	161007421	161008774	TSTD1
ILMN_2356786	-0.339804	8.1768	-3.12778	0.0032361	0.0828962	-2.1237	Perfect	chr4:2931136:2931185:+	ADD1	4	2931136	2931185	118	NM_176801	chr4	+	2845583	2931802	ADD1
ILMN_1739847	0.254208	12.1347	3.1274	0.00323949	0.0829138	-2.12466	Perfect	chr22:36907610:36907659:-	EIF3D	22	36907610	36907659	8664	NM_003753	chr22	-	36906896	36925277	EIF3D
ILMN_1808379	-0.286038	6.8053	-3.12731	0.00324023	0.0829138	-2.12487	Perfect	chr2:219501822:219501871:+	PLCD4	2	219501822	219501871	84812	NM_032726	chr2	+	219472487	219501909	PLCD4
ILMN_1686116	-0.326129	11.338	-3.12353	0.00327399	0.0836885	-2.13439	Perfect	chr15:39888825:39888874:+	THBS1	15	39888825	39888874	7057	NM_003246	chr15	+	39873279	39889668	THBS1
ILMN_1671087	0.316042	6.82382	3.12119	0.00329498	0.0841804	-2.14027	Perfect	chr6:36283966:36284015:-	C6orf222	6	36283966	36284015	389384	NM_001010903	chr6	-	36283534	36304662	C6orf222
ILMN_1745599	-0.27781	7.30509	-3.11861	0.00331831	0.0846416	-2.14675	Perfect	chr5:42992268:42992317:-	AK056817	5	42992268	42992317	643977	NR_104643	chr5	-	42985500	42993435	FLJ32255
ILMN_2227573	0.254753	13.752	3.11613	0.00334095	0.0851287	-2.153	Perfect	chr10:106027098:106027147:+	GSTO1	10	106027098	106027147	9446	NM_001191003	chr10	+	106013951	106027222	GSTO1
ILMN_2064606	0.449295	9.90451	3.11503	0.00335096	0.0852206	-2.15574	Perfect	chr15:78287669:78287718:-	TBC1D2B	15	78287669	78287718	23102	NM_015079	chr15	-	78287326	78369994	TBC1D2B
ILMN_1768282	-0.26546	8.74605	-3.11492	0.00335199	0.0852206	-2.15603	Perfect	chr20:44470111:44470160:+	SNX21	20	44470111	44470160	90203	NM_033421	chr20	+	44462469	44471914	SNX21
ILMN_3244860	0.261426	7.25701	3.11468	0.00335417	0.0852206	-2.15662	Perfect	chr14:24538599:24538648:+	LRRC16B	14	24538599	24538648	90668	NM_138360	chr14	+	24521205	24538937	LRRC16B
ILMN_1732609	0.285183	9.36222	3.11447	0.0033561	0.0852206	-2.15715	Perfect	chr9:35104294:35104343:-	KIAA1539	9	35104294	35104343	80256	NM_025182	chr9	-	35104117	35115893	FAM214B
ILMN_1702835	-0.311741	11.9683	-3.1143	0.00335767	0.0852206	-2.15758	Perfect	chrX:80553537:80553586:+	SH3BGRL	X	80553537	80553586	6451	NM_003022	chrX	+	80457302	80554046	SH3BGRL
ILMN_1693981	-0.286956	7.00232	-3.11419	0.00335873	0.0852206	-2.15787	Perfect	chr5:148384360:148384409:-	SH3TC2	5	148384360	148384409	79628	NM_024577	chr5	-	148361712	148442737	SH3TC2
ILMN_1667034	-0.285734	9.98737	-3.11343	0.00336568	0.0853519	-2.15977	Perfect	chr16:70194904:70194953:+	PDPR	16	70194904	70194953	55066	NM_017990	chr16	+	70147528	70195184	PDPR
ILMN_1718633	-0.310729	7.81547	-3.113	0.00336961	0.0854066	-2.16084	Perfect	chr22:25747510:25747559:-	LRP5L	22	25747510	25747559	91355	NM_001135772	chr22	-	25747384	25777544	LRP5L
ILMN_1655608	0.304423	8.5234	3.11281	0.0033714	0.0854069	-2.16133	Perfect	chr3:47387997:47388046:+	KLHL18	3	47387997	47388046	23276	NM_025010	chr3	+	47324329	47388306	KLHL18
ILMN_2197128	-0.485679	8.06898	-3.11244	0.00337475	0.085447	-2.16224	Perfect	chr2:19551313:19551362:-	OSR1	2	19551313	19551362	130497	NM_145260	chr2	-	19551245	19558372	OSR1
ILMN_1788955	-0.272292	10.2975	-3.10995	0.00339782	0.0859405	-2.1685	Perfect	chr10:96997512:96997561:-	PDLIM1	10	96997512	96997561	9124	NM_020992	chr10	-	96997324	97050905	PDLIM1
ILMN_1761159	-0.26562	11.2134	-3.10956	0.00340141	0.0859861	-2.16947	Perfect	chr12:56538283:56538332:+	ESYT1	12	56538283	56538332	23344	NM_001184796	chr12	+	56521985	56538460	ESYT1
ILMN_1814120	-0.275065	7.96513	-3.10895	0.00340707	0.0860443	-2.171	Perfect	chr2:216903935:216903984:-	PECR	2	216903935	216903984	55825	NM_018441	chr2	-	216903110	216946539	PECR
ILMN_1680644	0.266872	8.36871	3.10893	0.00340729	0.0860443	-2.17105	Perfect****	chr7:7645658:7645702:+,chr7:7646627:7646631:+	MIOS	7	7645658	7645702	54468	NM_019005	chr7	+	7606615	7647110	MIOS
ILMN_1742260	-0.287458	8.90597	-3.10849	0.00341139	0.0860576	-2.17216	Perfect	chr2:182786891:182786940:+	SSFA2	2	182786891	182786940	6744	NM_006751	chr2	+	182756442	182795464	SSFA2
ILMN_2397521	0.36701	7.40573	3.10539	0.00344043	0.0864726	-2.17994	Perfect	chr17:7757768:7757817:+	KDM6B	17	7757768	7757817	23135	NM_001080424	chr17	+	7743234	7758118	KDM6B
ILMN_2336094	0.502679	9.74651	3.10458	0.00344798	0.0865259	-2.18196	Perfect	chr4:183721773:183721822:+	ODZ3	4	183721773	183721822	55714	NM_001080477	chr4	+	183245136	183724177	TENM3
ILMN_1709043	0.264034	10.2896	3.10172	0.00347498	0.0870229	-2.18912	Perfect	chr9:5361120:5361169:-	C9orf46	9	5361120	5361169	55848	NM_018465	chr9	-	5357966	5437937	PLGRKT
ILMN_1691131	-0.277393	10.4373	-3.0994	0.0034971	0.0873626	-2.19494	Perfect	chr17:7760433:7760482:-	LSMD1	17	7760433	7760482	84316	NM_032356	chr17	-	7760002	7761172	NAA38
ILMN_1669878	-0.246789	10.099	-3.0993	0.00349809	0.0873626	-2.1952	Perfect	chr7:65425840:65425889:-	GUSB	7	65425840	65425889	2990	NM_001293104	chr7	-	65425671	65447301	GUSB
ILMN_2415189	-0.261703	13.1153	-3.09915	0.00349944	0.0873626	-2.19556	Perfect	chr1:116947148:116947197:+	ATP1A1	1	116947148	116947197	476	NM_000701	chr1	+	116915794	116947396	ATP1A1
ILMN_2391419	-0.406933	8.74527	-3.09777	0.00351263	0.0876008	-2.19901	Perfect	chr14:64692622:64692671:+	SYNE2	14	64692622	64692671	23224	NR_106755	chr14	-	64419067	64927439	MIR548AZ
ILMN_1692698	0.256896	7.56311	3.09561	0.00353338	0.0880728	-2.20442	Perfect	chr1:213164027:213164076:+	VASH2	1	213164027	213164076	79805	NM_001136474	chr1	+	213123861	213164927	VASH2
ILMN_1703886	-0.287353	8.06341	-3.09462	0.00354295	0.0881285	-2.2069	Perfect	chrX:73753342:73753391:+	SLC16A2	X	73753342	73753391	6567	NM_006517	chrX	+	73641327	73753764	SLC16A2
ILMN_3249095	0.32505	6.99397	3.09267	0.00356186	0.0885532	-2.21179	Perfect	chr22:32329713:32329762:-	C22orf24	22	32329713	32329762	25775	NM_015372	chr22	-	32329506	32341348	C22orf24
ILMN_1676361	0.385245	10.1705	3.09078	0.00358025	0.0889645	-2.21651	Perfect	chr10:49654137:49654186:-	ARHGAP22	10	49654137	49654186	58504	NR_045675	chr10	-	49654067	49864310	ARHGAP22
ILMN_1713846	-0.341572	7.36485	-3.0868	0.00361919	0.0897004	-2.22644	Perfect	chr12:63038037:63038086:-	PPM1H	12	63038037	63038086	57460	NM_020700	chr12	-	63037762	63328665	PPM1H
ILMN_1712975	0.295195	10.6181	3.08623	0.0036248	0.0897932	-2.22786	Perfect	chr11:66052107:66052156:-	YIF1A	11	66052107	66052156	10897	NM_020470	chr11	-	66052050	66056638	YIF1A
ILMN_1812968	0.303967	7.66478	3.08526	0.00363444	0.089893	-2.23029	Perfect	chr20:62679221:62679270:-	SOX18	20	62679221	62679270	54345	NM_018419	chr20	-	62679078	62680979	SOX18
ILMN_1803277	-0.243695	9.92954	-3.08088	0.003678	0.0908304	-2.24123	Perfect	chr16:29859097:29859146:+	MVP	16	29859097	29859146	9961	NM_017458	chr16	+	29831714	29859360	MVP
ILMN_1788416	-0.397221	9.97799	-3.07867	0.00370011	0.0911892	-2.24672	Perfect	chr15:81047902:81047951:+	FAM108C1	15	81047902	81047951	58489	NM_021214	chr15	+	80987651	81047962	ABHD17C
ILMN_1735461	0.394558	12.0725	3.07811	0.00370575	0.0912347	-2.24812	Perfect	chr10:70744144:70744193:+	DDX21	10	70744144	70744193	9188	NM_004728	chr10	+	70715878	70744825	DDX21
ILMN_1787026	0.262215	13.5836	3.07792	0.00370772	0.0912364	-2.24861	Perfect****	chr7:54826855:54826888:-,chr7:54825272:54825287:-	SEC61G	7	54826855	54826888	23480	NM_014302	chr7	-	54819939	54826939	SEC61G
ILMN_2210934	-0.388118	7.83582	-3.07729	0.00371405	0.0913213	-2.25017	Perfect	chr4:149000228:149000277:-	NR3C2	4	149000228	149000277	4306	NM_001166104	chr4	-	148999914	149363672	NR3C2
ILMN_1681703	-0.287987	10.6074	-3.07709	0.00371612	0.0913213	-2.25068	Perfect	chr6:109001774:109001823:+	FOXO3	6	109001774	109001823	2309	NM_201559	chr6	+	108881025	109005971	FOXO3
ILMN_2041577	0.261726	10.1278	3.07386	0.00374886	0.0919397	-2.25873	Perfect	chr8:145584758:145584807:+	GPR172A	8	145584758	145584807	79581	NM_001253816	chr8	+	145582216	145584948	SLC52A2
ILMN_1812067	0.297244	8.66962	3.07362	0.00375133	0.0919397	-2.25933	Perfect	chr1:2334778:2334827:+	RER1	1	2334778	2334827	11079	NM_007033	chr1	+	2323213	2336885	RER1
ILMN_2128795	-0.350689	10.0322	-3.07359	0.00375159	0.0919397	-2.25939	Perfect	chr3:66429500:66429549:-	LRIG1	3	66429500	66429549	26018	NM_015541	chr3	-	66429220	66550845	LRIG1
ILMN_1728972	-0.340398	9.64037	-3.07209	0.00376692	0.0922017	-2.26313	Perfect	chr17:6354072:6354121:+	FAM64A	17	6354072	6354121	54478	NM_001195228	chr17	+	6347734	6354385	FAM64A
ILMN_1739222	-0.303112	10.5464	-3.07141	0.00377384	0.092297	-2.26482	Perfect	chr3:185764314:185764363:-	ETV5	3	185764314	185764363	2119	NM_004454	chr3	-	185764105	185826901	ETV5
ILMN_1711208	-0.31019	7.59929	-3.0703	0.00378531	0.0923949	-2.2676	Perfect	chr1:109818056:109818105:+	CELSR2	1	109818056	109818105	1952	NM_001408	chr1	+	109792640	109818378	CELSR2
ILMN_2052208	0.268906	11.0989	3.07027	0.00378553	0.0923949	-2.26765	Perfect	chr1:68153584:68153633:+	GADD45A	1	68153584	68153633	1647	NM_001199741	chr1	+	68150859	68154021	GADD45A
ILMN_1712095	-0.292774	9.75693	-3.06845	0.00380427	0.0927113	-2.27218	Perfect	chrX:70323282:70323331:+	FOXO4	X	70323282	70323331	4303	NM_001170931	chrX	+	70315998	70323384	FOXO4
ILMN_2248589	-0.269256	10.8946	-3.06792	0.00380983	0.0927997	-2.27352	Perfect	chr17:57685341:57685390:+	DHX40	17	57685341	57685390	79665	NM_001166301	chr17	+	57642885	57685713	DHX40
ILMN_1708223	-0.357975	7.29088	-3.06589	0.00383087	0.0931136	-2.27857	Perfect	chr15:40569335:40569384:+	PAK6	15	40569335	40569384	56924	NM_001128629	chr15	+	40509628	40569688	PAK6
ILMN_2054392	0.318145	10.2136	3.06419	0.0038485	0.0933635	-2.28278	Perfect	chr6:36823117:36823166:-	PPIL1	6	36823117	36823166	51645	NM_016059	chr6	-	36822605	36842800	PPIL1
ILMN_1697729	-0.341266	6.60099	-3.06386	0.00385199	0.0933696	-2.28361	Perfect	chr17:67410987:67411036:+	MAP2K6	17	67410987	67411036	5608	NM_002758	chr17	+	67410837	67538470	MAP2K6
ILMN_1758888	-0.260437	7.03009	-3.06369	0.00385378	0.0933696	-2.28403	Perfect	chr1:17610477:17610526:+	PADI3	1	17610477	17610526	51702	NM_016233	chr1	+	17575592	17610727	PADI3
ILMN_1788223	-0.299886	8.24781	-3.06324	0.00385846	0.0933696	-2.28514	Perfect	chr6:159398491:159398540:-	RSPH3	6	159398491	159398540	83861	NM_031924	chr6	-	159398265	159421198	RSPH3
ILMN_1668134	-0.296022	9.10565	-3.06268	0.00386435	0.0934183	-2.28654	Perfect	chr1:110233085:110233134:+	GSTM1	1	110233085	110233134	2944	NM_000561	chr1	+	110230417	110236367	GSTM1
ILMN_1664859	-0.282417	6.82346	-3.05719	0.00392226	0.0944295	-2.30018	Perfect	chr12:22354383:22354432:-	ST8SIA1	12	22354383	22354432	6489	NM_003034	chr12	-	22346324	22487648	ST8SIA1
ILMN_1744517	-0.245345	12.4499	-3.05483	0.00394744	0.0948076	-2.30604	Perfect	chr12:65107313:65107362:-	GNS	12	65107313	65107362	2799	NM_002076	chr12	-	65107221	65153226	GNS
ILMN_1740555	-0.269112	6.63518	-3.05414	0.00395479	0.0948996	-2.30774	Perfect	chr20:10287988:10288037:+	SNAP25	20	10287988	10288037	6616	NM_130811	chr20	+	10199476	10288066	SNAP25
ILMN_3241510	0.247052	7.79252	3.0541	0.00395527	0.0948996	-2.30786	Perfect	chr3:196315712:196315761:+	FBXO45	3	196315712	196315761	200933	NM_001105573	chr3	+	196295724	196315930	FBXO45
ILMN_1683995	0.336683	7.79094	3.05392	0.00395719	0.0948996	-2.3083	Perfect	chr6:30258848:30258897:-	HCG18	6	30258848	30258897	414777	NR_052012	chr6	-	30201815	30293911	HCG17
ILMN_2127605	0.306127	9.42765	3.05355	0.0039611	0.0949044	-2.3092	Perfect	chr19:33698494:33698543:+	LRP3	19	33698494	33698543	4037	NM_002333	chr19	+	33685598	33699773	LRP3
ILMN_3245907	0.265646	7.64162	3.05226	0.00397502	0.0950805	-2.31242	Perfect	chr8:21961474:21961523:+	FAM160B2	8	21961474	21961523	64760	NM_022749	chr8	+	21946713	21961891	FAM160B2
ILMN_1673682	0.286178	11.2173	3.05211	0.00397659	0.0950805	-2.31278	Perfect	chr19:19617657:19617706:+	GATAD2A	19	19617657	19617706	54815	NM_017660	chr19	+	19496641	19619741	GATAD2A
ILMN_1771949	0.371354	7.57309	3.05021	0.00399708	0.0954281	-2.31749	Perfect	chr18:23971116:23971165:+	TAF4B	18	23971116	23971165	6875	NM_001293725	chr18	+	23806846	23971649	TAF4B
ILMN_1653712	-0.275313	8.18976	-3.04996	0.00399981	0.095446	-2.31811	Perfect	chr9:139978539:139978588:+	UAP1L1	9	139978539	139978588	91373	NM_207309	chr9	+	139971952	139978990	UAP1L1
ILMN_1677385	-0.257962	9.32579	-3.04955	0.00400427	0.0954613	-2.31913	Perfect	chr8:42407911:42407960:+	C8orf40	8	42407911	42407960	114926	NM_001135676	chr8	+	42396297	42408140	SMIM19
ILMN_3239534	-0.318571	7.05847	-3.04953	0.00400443	0.0954613	-2.31917	Perfect	chr17:74540029:74540078:+	PRCD	17	74540029	74540078	768206	NR_033357	chr17	+	74523667	74541458	PRCD
ILMN_1747650	0.332999	6.90895	3.04849	0.0040158	0.095543	-2.32177	Perfect	chr6:7881460:7881509:+	BMP6	6	7881460	7881509	654	NR_037616	chr6	-	7881482	8064647	BLOC1S5-TXNDC5
ILMN_1763461	-0.312782	10.8954	-3.04751	0.00402638	0.0957475	-2.32418	Perfect	chr5:125885888:125885911:-,chr5:125885669:125885694:-	ALDH7A1	5	125885888	125885911	501	NM_001202404	chr5	-	125877532	125931082	ALDH7A1
ILMN_2407346	-0.360938	6.86368	-3.04686	0.0040335	0.0958219	-2.3258	Perfect	chr16:75145929:75145978:-	LDHD	16	75145929	75145978	197257	NM_153486	chr16	-	75145757	75150670	LDHD
ILMN_1704196	0.290178	8.20143	3.04576	0.00404548	0.0960591	-2.32851	Perfect	chr18:29126569:29126618:+	DSG2	18	29126569	29126618	1829	NM_001943	chr18	+	29078026	29128814	DSG2
ILMN_3305304	0.335242	10.7668	3.04533	0.00405023	0.0961245	-2.32959	Perfect****	chr7:44154894:44154933:-,chr7:44154535:44154544:-	POLD2	7	44154894	44154933	5425	NM_006230	chr7	-	44154278	44163169	POLD2
ILMN_1737705	0.295145	8.5436	3.04356	0.0040696	0.0964414	-2.33396	Perfect	chr12:100433435:100433484:-	UHRF1BP1L	12	100433435	100433484	23074	NM_015054	chr12	-	100430862	100536642	UHRF1BP1L
ILMN_1711617	-0.279803	11.1714	-3.04212	0.00408557	0.0967719	-2.33754	Good	chr19:39819030:39819075:-	GMFG	19	39819030	39819075	9535	NM_001301008	chr19	-	39818996	39826726	GMFG
ILMN_1760280	0.266281	11.6766	3.03897	0.00412041	0.0974537	-2.34532	Perfect	chr20:23335196:23335245:+	NXT1	20	23335196	23335245	29107	NM_013248	chr20	+	23331372	23335408	NXT1
ILMN_1722981	-0.380303	8.31678	-3.03776	0.00413394	0.0976775	-2.34832	Perfect	chr1:223284003:223284052:-	TLR5	1	223284003	223284052	7100	NM_003268	chr1	-	223282747	223316624	TLR5
ILMN_2186369	-0.271596	8.31877	-3.03745	0.00413734	0.0977097	-2.34907	Perfect	chr17:15942815:15942864:-	NCOR1	17	15942815	15942864	9611	NM_006311	chr17	-	15933407	16118874	NCOR1
ILMN_2371379	0.296832	12.6342	3.03701	0.00414233	0.0977318	-2.35018	Perfect	chr17:40023226:40023275:-	ACLY	17	40023226	40023275	47	NM_001096	chr17	-	40023178	40075272	ACLY
ILMN_1679133	-0.37009	10.2212	-3.0363	0.00415023	0.0977743	-2.35192	Perfect	chr6:2834065:2834114:-	SERPINB1	6	2834065	2834114	1992	NM_030666	chr6	-	2832565	2842283	SERPINB1
ILMN_2211065	-0.316343	8.43369	-3.03306	0.00418671	0.0983448	-2.35993	Perfect	chr19:41889930:41889979:+	TMEM91	19	41889930	41889979	641649	NM_001098825	chr19	+	41869870	41889987	TMEM91
ILMN_1765446	-0.239278	13.1792	-3.03258	0.00419218	0.0984251	-2.36113	Perfect	chr19:48832616:48832665:+	EMP3	19	48832616	48832665	2014	NM_001425	chr19	+	48828628	48833810	EMP3
ILMN_2120210	-0.252534	7.05544	-3.03164	0.00420279	0.098578	-2.36344	Perfect	chr6:46188628:46188677:-	RCAN2	6	46188628	46188677	10231	NM_001251973	chr6	-	46188466	46459804	RCAN2
ILMN_1694174	-0.26825	9.41644	-3.03128	0.00420689	0.0986263	-2.36433	Perfect	chr11:4620050:4620099:-	TRIM68	11	4620050	4620099	55128	NM_018073	chr11	-	4619901	4629489	TRIM68
ILMN_1793371	-0.249687	10.2192	-3.02933	0.00422906	0.0990012	-2.36914	Perfect	chr16:15688638:15688687:-	KIAA0430	16	15688638	15688687	9665	NM_001184999	chr16	-	15688225	15737023	KIAA0430
ILMN_3235477	0.369202	7.93541	3.02899	0.00423291	0.099043	-2.36998	Perfect	chr21:45223733:45223782:+	RRP1	21	45223733	45223782	8568	NM_003683	chr21	+	45209417	45223983	RRP1
ILMN_2368971	0.286167	11.3477	3.02777	0.00424691	0.099226	-2.373	Good	chr17:65338302:65338333:-,chr17:65337151:65337168:-	PSMD12	17	65338302	65338333	5718	NM_002816	chr17	-	65336618	65362721	PSMD12
ILMN_1739428	-0.676101	10.3329	-3.02636	0.00426304	0.0994799	-2.37647	Perfect	chr10:91068398:91068447:+	IFIT2	10	91068398	91068447	3433	NM_001547	chr10	+	91061705	91069033	IFIT2
ILMN_1709333	-0.369472	7.15335	-3.02575	0.00427006	0.0995733	-2.37797	Perfect	chr12:113416552:113416590:+,chr12:113424843:113424853:+	OAS2	12	113416552	113416590	4939	NM_016817	chr12	+	113416273	113449528	OAS2
ILMN_1675640	-0.347137	7.30315	-3.02422	0.00428775	0.0997924	-2.38176	Perfect	chr12:113355406:113355455:+	OAS1	12	113355406	113355455	4938	NM_001032409	chr12	+	113344738	113357712	OAS1

## Sheet: HCC_1h_TGFb-Control_DEG
ProbeId	logFC	AveExpr	t	P.Value	adj.P.Val	B	QUALITY	Location	Symbol	chrom	start	end	entrez_gene_id	refseq	Gene.chrom	Gene.strand	Gene.start	Gene.end	Gene.refseq

## Sheet: HCC_3h_TGFb-Control_DEG
ProbeId	logFC	AveExpr	t	P.Value	adj.P.Val	B	QUALITY	Location	Symbol	chrom	start	end	entrez_gene_id	refseq	Gene.chrom	Gene.strand	Gene.start	Gene.end	Gene.refseq
ILMN_1744381	1.78677	7.74869	15.4827	1.77376e-18	8.53302e-14	15.1035	Perfect	chr7:100781854:100781903:+	SERPINE1	7	100781854	100781903	5054	NM_000602	chr7	+	100770369	100782547	SERPINE1
ILMN_1734276	1.01046	11.4266	8.34109	2.76905e-10	6.66052e-06	7.62309	Perfect	chr20:56223641:56223690:-	PMEPA1	20	56223641	56223690	56937	NM_199171	chr20	-	56223447	56286592	PMEPA1
ILMN_1658989	0.674347	7.87183	7.00303	1.86954e-08	0.000155099	5.37488	Perfect	chr15:82334943:82334992:-	MEX3B	15	82334943	82334992	84206	NM_032246	chr15	-	82334118	82338484	MEX3B
ILMN_2086077	0.693283	8.76259	6.49491	9.5835e-08	0.000658619	4.44775	Perfect	chr19:12903585:12903634:+	JUNB	19	12903585	12903634	3726	NM_002229	chr19	+	12902309	12904125	JUNB
ILMN_1664861	0.755669	9.79417	6.43592	1.15942e-07	0.0006972	4.33779	Perfect	chr20:30193992:30194041:+	ID1	20	30193992	30194041	3397	NM_181353	chr20	+	30193085	30194317	ID1
ILMN_1713952	0.617477	10.3298	5.99318	4.85353e-07	0.00233489	3.49874	Perfect	chr1:200884575:200884624:+	C1orf106	1	200884575	200884624	55765	NM_018265	chr1	+	200860626	200884864	C1orf106
ILMN_1663866	0.769024	10.3563	5.64855	1.47922e-06	0.00646918	2.831	Perfect	chr5:135399272:135399321:+	TGFBI	5	135399272	135399321	7045	NM_000358	chr5	+	135364583	135399507	TGFBI
ILMN_2376723	0.586495	9.07097	5.62118	1.61591e-06	0.00647806	2.77751	Perfect	chr9:22003137:22003186:-	CDKN2B	9	22003137	22003186	1030	NR_047543	chr9	+	21994789	22121093	CDKN2B-AS1
ILMN_1651838	0.795083	7.79189	5.37809	3.53743e-06	0.0127427	2.30002	Perfect	chr12:49251138:49251187:-	RND1	12	49251138	49251187	27289	NM_014470	chr12	-	49250915	49259653	RND1
ILMN_2186061	0.876821	11.7197	5.35207	3.84618e-06	0.0127427	2.24868	Perfect	chr10:6277103:6277152:+	PFKFB3	10	6277103	6277152	5209	NM_001145443	chr10	+	6186842	6277507	PFKFB3
ILMN_1738992	0.601736	7.1196	5.34197	3.97322e-06	0.0127427	2.22873	Perfect	chr1:158813893:158813912:+,chr1:158815377:158815406:+	MNDA	1	158813893	158813912	4332	NM_002432	chr1	+	158801167	158819270	MNDA
ILMN_2203891	0.546239	7.73579	5.24718	5.38685e-06	0.0152438	2.04133	Perfect	chr18:46446795:46446844:-	SMAD7	18	46446795	46446844	4092	NM_001190821	chr18	-	46446222	46477081	SMAD7
ILMN_1720158	0.552308	9.74123	5.19189	6.43137e-06	0.0171886	1.93183	Perfect	chr21:40196395:40196444:+	ETS2	21	40196395	40196444	2114	NM_001256295	chr21	+	40177230	40196878	ETS2
ILMN_1768534	0.955693	12.7239	5.04008	1.04485e-05	0.0254501	1.63057	Perfect	chr3:5026448:5026497:+	BHLHE40	3	5026448	5026497	8553	NM_003670	chr3	+	5021096	5026865	BHLHE40
ILMN_1732296	0.562575	8.44241	5.03615	1.05806e-05	0.0254501	1.62275	Perfect	chr1:23884782:23884831:-	ID3	1	23884782	23884831	3399	NM_002167	chr1	-	23884420	23886285	ID3
ILMN_1682717	0.442692	14.0897	5.01786	1.12157e-05	0.025693	1.58641	Perfect****	chr6:30711195:30711244:-	IER3	6	30711195	30711244	8870	NM_003897	chr6	-	30710975	30712327	IER3
ILMN_1707727	0.624104	11.8903	5.00065	1.18479e-05	0.0259076	1.55221	Perfect	chr19:8439182:8439231:+	ANGPTL4	19	8439182	8439231	51129	NM_139314	chr19	+	8429010	8439259	ANGPTL4
ILMN_1717639	0.468426	7.96059	4.8871	1.69992e-05	0.0355557	1.32637	Perfect	chr21:44834827:44834876:-	SIK1	21	44834827	44834876	150094	NM_173354	chr21	-	44834397	44847002	SIK1
ILMN_1689037	0.489468	10.2488	4.76496	2.50222e-05	0.0501559	1.08333	Perfect	chr18:47118442:47118491:+	LIPG	18	47118442	47118491	9388	NM_006033	chr18	+	47088426	47119278	LIPG

## Sheet: HCC_6h_TGFb-Control_DEG
ProbeId	logFC	AveExpr	t	P.Value	adj.P.Val	B	QUALITY	Location	Symbol	chrom	start	end	entrez_gene_id	refseq	Gene.chrom	Gene.strand	Gene.start	Gene.end	Gene.refseq
ILMN_1744381	2.10111	7.74869	18.2066	6.00979e-21	2.89113e-16	25.6542	Perfect	chr7:100781854:100781903:+	SERPINE1	7	100781854	100781903	5054	NM_000602	chr7	+	100770369	100782547	SERPINE1
ILMN_1734276	1.49277	11.4266	12.3224	3.44516e-15	5.52454e-11	18.6522	Perfect	chr20:56223641:56223690:-	PMEPA1	20	56223641	56223690	56937	NM_199171	chr20	-	56223447	56286592	PMEPA1
ILMN_1658989	1.06246	7.87183	11.0336	1.06804e-13	1.28451e-09	16.4878	Perfect	chr15:82334943:82334992:-	MEX3B	15	82334943	82334992	84206	NM_032246	chr15	-	82334118	82338484	MEX3B
ILMN_1663866	1.37288	10.3563	10.0839	1.53839e-12	1.48014e-08	14.7141	Perfect	chr5:135399272:135399321:+	TGFBI	5	135399272	135399321	7045	NM_000358	chr5	+	135364583	135399507	TGFBI
ILMN_1712431	0.839558	9.9863	8.61487	1.1955e-10	8.21602e-07	11.6579	Perfect	chr12:47630347:47630396:+	FAM113B	12	47630347	47630396	91523	NM_138371	chr12	+	47473385	47630446	PCED1B
ILMN_1714335	0.926773	11.149	8.1023	5.79969e-10	3.48757e-06	10.5032	Perfect	chr8:74236291:74236340:+	RDH10	8	74236291	74236340	157506	NR_125388	chr8	-	74223140	74268696	LOC101926926
ILMN_1680928	0.814166	7.31728	7.90851	1.06136e-09	5.10587e-06	10.0553	Perfect	chr1:172381441:172381490:+	DNM3	1	172381441	172381490	26052	NM_015569	chr1	+	171810617	172381857	DNM3
ILMN_2065773	0.833283	7.13053	7.76127	1.68407e-09	7.11244e-06	9.711	Perfect	chr15:32989222:32989271:+	SCG5	15	32989222	32989271	6447	NM_003020	chr15	+	32933869	32989298	SCG5
ILMN_1784300	0.869936	10.1659	7.58452	2.939e-09	1.0099e-05	9.29322	Perfect	chr2:220115039:220115088:-	TUBA4A	2	220115039	220115088	7277	NM_001278552	chr2	-	220114432	220119330	TUBA4A
ILMN_1769282	0.691459	9.86685	7.27748	7.78202e-09	2.4958e-05	8.55643	Perfect	chr14:52196470:52196519:+	FRMD6	14	52196470	52196519	122786	NM_001042481	chr14	+	51955838	52197444	FRMD6
ILMN_2376723	0.754107	9.07097	7.22763	9.12132e-09	2.7425e-05	8.43553	Perfect	chr9:22003137:22003186:-	CDKN2B	9	22003137	22003186	1030	NR_047543	chr9	+	21994789	22121093	CDKN2B-AS1
ILMN_2403852	0.787388	8.34028	7.19557	1.01029e-08	2.85895e-05	8.35761	Perfect	chr17:76670460:76670509:-	CYTH1	17	76670460	76670509	9267	NM_017456	chr17	-	76670128	76778424	CYTH1
ILMN_2414325	0.633481	8.5025	6.69215	5.07417e-08	0.000135613	7.11649	Perfect	chr5:118728893:118728942:+	TNFAIP8	5	118728893	118728942	25816	NM_001077654	chr5	+	118604386	118730299	TNFAIP8
ILMN_1811470	0.725042	8.44028	6.39627	1.31784e-07	0.000315223	6.37349	Perfect	chr14:67854060:67854109:-	PLEK2	14	67854060	67854109	26499	NM_016445	chr14	-	67853699	67878828	PLEK2
ILMN_1738992	0.713021	7.1196	6.32991	1.63307e-07	0.000357101	6.20565	Perfect	chr1:158813893:158813912:+,chr1:158815377:158815406:+	MNDA	1	158813893	158813912	4332	NM_002432	chr1	+	158801167	158819270	MNDA
ILMN_1707727	0.786217	11.8903	6.29958	1.80126e-07	0.000376754	6.12884	Perfect	chr19:8439182:8439231:+	ANGPTL4	19	8439182	8439231	51129	NM_139314	chr19	+	8429010	8439259	ANGPTL4
ILMN_1730670	0.563698	7.71248	6.27681	1.93891e-07	0.000388646	6.0711	Perfect	chr19:683134:683183:+	FSTL3	19	683134	683183	10272	NM_005860	chr19	+	676388	683392	FSTL3
ILMN_2073289	0.593533	9.78878	6.19257	2.54612e-07	0.000489944	5.85714	Perfect	chr8:125563134:125563183:-	MTSS1	8	125563134	125563183	9788	NM_014751	chr8	-	125563010	125740748	MTSS1
ILMN_1651838	0.904993	7.79189	6.12155	3.20384e-07	0.000570842	5.67631	Perfect	chr12:49251138:49251187:-	RND1	12	49251138	49251187	27289	NM_014470	chr12	-	49250915	49259653	RND1
ILMN_2086077	0.634226	8.76259	5.94164	5.73432e-07	0.000985218	5.21671	Perfect	chr19:12903585:12903634:+	JUNB	19	12903585	12903634	3726	NM_002229	chr19	+	12902309	12904125	JUNB
ILMN_1789846	0.65324	7.83695	5.86732	7.29299e-07	0.00117469	5.02627	Perfect****	chr2:160964190:160964219:-,chr2:160958326:160958345:-	ITGB6	2	160964190	160964219	3694	NM_001282353	chr2	-	160956176	161056824	ITGB6
ILMN_1691156	0.630535	12.6662	5.86595	7.3255e-07	0.00117469	5.02274	Perfect	chr16:56673773:56673822:+	MT1A	16	56673773	56673822	4489	NM_005946	chr16	+	56672577	56673999	MT1A
ILMN_1686623	0.615688	7.38587	5.8351	8.09402e-07	0.00125606	4.94362	Perfect	chr5:149432913:149432962:-	CSF1R	5	149432913	149432962	1436	NM_005211	chr5	-	149432853	149492935	CSF1R
ILMN_1698666	0.693994	7.08816	5.76189	1.0256e-06	0.00154183	4.75564	Perfect	chr11:65779698:65779747:+	CST6	11	65779698	65779747	1474	NM_001323	chr11	+	65779461	65780976	CST6
ILMN_1766261	0.556197	8.76734	5.56325	1.94813e-06	0.00278707	4.24459	Perfect	chr6:134311865:134311914:-	SLC2A12	6	134311865	134311914	154091	NM_145176	chr6	-	134308718	134373789	SLC2A12
ILMN_1713952	0.555604	10.3298	5.39265	3.3756e-06	0.00451084	3.80499	Perfect	chr1:200884575:200884624:+	C1orf106	1	200884575	200884624	55765	NM_018265	chr1	+	200860626	200884864	C1orf106
ILMN_1664016	0.445145	10.2945	5.25845	5.19558e-06	0.00657747	3.45908	Perfect	chr19:7537210:7537259:+	ARHGEF18	19	7537210	7537259	23370	NM_015318	chr19	+	7459998	7537371	ARHGEF18
ILMN_1797875	0.602366	6.83255	5.13905	7.61672e-06	0.00916044	3.15152	Perfect	chr13:31338347:31338396:+	ALOX5AP	13	31338347	31338396	241	NM_001204406	chr13	+	31287614	31338565	ALOX5AP
ILMN_1732296	0.559069	8.44241	5.00476	1.16938e-05	0.0133942	2.80609	Perfect	chr1:23884782:23884831:-	ID3	1	23884782	23884831	3399	NM_002167	chr1	-	23884420	23886285	ID3
ILMN_1715401	0.536345	8.02453	4.94651	1.40758e-05	0.0157476	2.65648	Perfect	chr16:56700748:56700797:-	MT1G	16	56700748	56700797	4495	NM_001301267	chr16	-	56700646	56701977	MT1G
ILMN_1686664	0.547847	12.771	4.8582	1.86305e-05	0.0203694	2.43002	Good	chr16:56642520:56642569:+	MT2A	16	56642520	56642569	4502	NM_005953	chr16	+	56642477	56643409	MT2A
ILMN_1689037	0.494014	10.2488	4.80922	2.1756e-05	0.0232582	2.30461	Perfect	chr18:47118442:47118491:+	LIPG	18	47118442	47118491	9388	NM_006033	chr18	+	47088426	47119278	LIPG
ILMN_2132982	0.820733	8.94226	4.73732	2.73025e-05	0.0279456	2.12084	Perfect	chr2:217536976:217537025:-	IGFBP5	2	217536976	217537025	3488	NM_000599	chr2	-	217536827	217560272	IGFBP5
ILMN_1655595	0.513578	10.2342	4.71468	2.93221e-05	0.0293875	2.06306	Perfect	chr2:224839942:224839991:-	SERPINE2	2	224839942	224839991	5270	NM_001136528	chr2	-	224839764	224904036	SERPINE2
ILMN_1691376	0.571485	9.46444	4.67584	3.31341e-05	0.0318873	1.96406	Perfect	chr20:10618517:10618566:-	JAG1	20	10618517	10618566	182	NM_000214	chr20	-	10618331	10654694	JAG1
ILMN_1719543	0.56489	8.6608	4.51062	5.55903e-05	0.0477551	1.54448	Perfect	chr16:79632682:79632715:-,chr16:79628435:79628450:-	MAF	16	79632682	79632715	4094	NM_005360	chr16	-	79627744	79634622	MAF
ILMN_1708529	0.398062	6.48779	4.4573	6.56296e-05	0.0537078	1.40972	Perfect	chr1:176659410:176659459:+	PAPPA2	1	176659410	176659459	60676	NM_020318	chr1	+	176432306	176811970	PAPPA2
ILMN_1736834	0.447535	7.40025	4.45613	6.58691e-05	0.0537078	1.40677	Perfect	chr3:170110080:170110129:+	SKIL	3	170110080	170110129	6498	NM_001145098	chr3	+	170075472	170114637	SKIL
ILMN_1777233	-0.441164	10.4277	-4.43475	7.03919e-05	0.0564391	1.35284	Perfect	chr1:23832968:23833017:-	E2F2	1	23832968	23833017	1870	NM_004091	chr1	-	23832919	23857712	E2F2
ILMN_1814719	-0.462797	6.80424	-4.40762	7.6574e-05	0.0594153	1.28448	Perfect	chr10:95353612:95353661:-	RBP4	10	95353612	95353661	5950	NM_006744	chr10	-	95351592	95360993	RBP4
ILMN_1775170	0.833858	12.101	4.379	8.36709e-05	0.062893	1.21249	Perfect	chr16:56716396:56716445:+	MT1X	16	56716396	56716445	4501	NM_005952	chr16	+	56716381	56718108	MT1X
ILMN_1666553	-0.440095	8.63323	-4.34303	9.35123e-05	0.0690443	1.12214	Perfect	chr17:73269151:73269200:-	SLC25A19	17	73269151	73269200	60386	NM_021734	chr17	-	73269060	73285530	SLC25A19
ILMN_1690695	-0.409823	9.82459	-4.22798	0.000133214	0.0887836	0.834527	Perfect	chr15:90226436:90226485:-	PEX11A	15	90226436	90226485	8800	NM_003847	chr15	-	90224761	90234015	PEX11A
ILMN_2186061	0.69206	11.7197	4.2243	0.000134725	0.0887836	0.825356	Perfect	chr10:6277103:6277152:+	PFKFB3	10	6277103	6277152	5209	NM_001145443	chr10	+	6186842	6277507	PFKFB3
ILMN_1726809	0.402643	7.71355	4.21416	0.000138973	0.0899745	0.800115	Perfect	chr12:26273004:26273053:-	BHLHE41	12	26273004	26273053	79365	NM_030762	chr12	-	26272958	26278003	BHLHE41
ILMN_1696585	0.734621	9.70537	4.21112	0.000140272	0.0899745	0.792547	Perfect	chr20:6056161:6056210:-	FERMT1	20	6056161	6056210	55612	NM_017671	chr20	-	6055491	6104191	FERMT1
ILMN_2094396	0.392164	6.72223	4.18498	0.000151946	0.0952127	0.727548	Perfect	chr1:90180078:90180127:+	LRRC8C	1	90180078	90180127	84230	NM_032270	chr1	+	90098643	90185094	LRRC8C
ILMN_1695290	0.388343	8.79821	4.184	0.000152397	0.0952127	0.725136	Perfect	chr14:53324066:53324115:-	FERMT2	14	53324066	53324115	10979	NM_001134999	chr14	-	53323988	53417815	FERMT2

## Sheet: HCC_24h_TGFb-Control_DEG
ProbeId	logFC	AveExpr	t	P.Value	adj.P.Val	B	QUALITY	Location	Symbol	chrom	start	end	entrez_gene_id	refseq	Gene.chrom	Gene.strand	Gene.start	Gene.end	Gene.refseq
ILMN_1663866	2.60584	10.3563	19.1401	9.96442e-22	4.79358e-17	35.622	Perfect	chr5:135399272:135399321:+	TGFBI	5	135399272	135399321	7045	NM_000358	chr5	+	135364583	135399507	TGFBI
ILMN_1734276	1.89077	11.4266	15.6078	1.34465e-18	2.15624e-14	29.9648	Perfect	chr20:56223641:56223690:-	PMEPA1	20	56223641	56223690	56937	NM_199171	chr20	-	56223447	56286592	PMEPA1
ILMN_2065773	1.57571	7.13053	14.6763	1.10015e-17	1.23273e-13	28.2325	Perfect	chr15:32989222:32989271:+	SCG5	15	32989222	32989271	6447	NM_003020	chr15	+	32933869	32989298	SCG5
ILMN_1744381	1.68609	7.74869	14.6103	1.28124e-17	1.23273e-13	28.1056	Perfect	chr7:100781854:100781903:+	SERPINE1	7	100781854	100781903	5054	NM_000602	chr7	+	100770369	100782547	SERPINE1
ILMN_1658989	1.28417	7.87183	13.336	2.67792e-16	2.14711e-12	25.5396	Perfect	chr15:82334943:82334992:-	MEX3B	15	82334943	82334992	84206	NM_032246	chr15	-	82334118	82338484	MEX3B
ILMN_1706505	1.58423	8.26677	13.1869	3.86855e-16	2.65863e-12	25.2248	Perfect	chr9:137734579:137734628:+	COL5A1	9	137734579	137734628	1289	NM_000093	chr9	+	137533650	137736688	COL5A1
ILMN_1655595	1.37387	10.2342	12.6122	1.63835e-15	9.852e-12	23.9811	Perfect	chr2:224839942:224839991:-	SERPINE2	2	224839942	224839991	5270	NM_001136528	chr2	-	224839764	224904036	SERPINE2
ILMN_1784300	1.26289	10.1659	11.0105	1.13805e-13	5.4748e-10	20.2557	Perfect	chr2:220115039:220115088:-	TUBA4A	2	220115039	220115088	7277	NM_001278552	chr2	-	220114432	220119330	TUBA4A
ILMN_2406035	1.20853	8.45672	10.1092	1.43085e-12	6.25765e-09	17.9871	Perfect	chr18:21531728:21531741:+,chr18:21532954:21532989:+	LAMA3	18	21531728	21531741	3909	NM_001127717	chr18	+	21269561	21535029	LAMA3
ILMN_2048700	-0.926974	10.792	-9.62848	5.76249e-12	1.84811e-08	16.7262	Perfect	chr8:124338144:124338193:-	ATAD2	8	124338144	124338193	29028	NM_014109	chr8	-	124332090	124408705	ATAD2
ILMN_1697220	1.04149	8.74383	9.38227	1.18971e-11	3.57709e-08	16.0669	Perfect	chr6:86205015:86205064:+	NT5E	6	86205015	86205064	4907	NM_001204813	chr6	+	86159301	86205509	NT5E
ILMN_1691156	0.996624	12.6662	9.27172	1.65154e-11	4.67357e-08	15.7679	Perfect	chr16:56673773:56673822:+	MT1A	16	56673773	56673822	4489	NM_005946	chr16	+	56672577	56673999	MT1A
ILMN_2376723	0.963285	9.07097	9.23247	1.85617e-11	4.96082e-08	15.6613	Perfect	chr9:22003137:22003186:-	CDKN2B	9	22003137	22003186	1030	NR_047543	chr9	+	21994789	22121093	CDKN2B-AS1
ILMN_2413898	-0.906887	9.08077	-9.18544	2.13558e-11	5.31854e-08	15.5333	Perfect	chr10:13253010:13253059:+	MCM10	10	13253010	13253059	55388	NM_018518	chr10	+	13203553	13253104	MCM10
ILMN_1686116	1.86411	9.34845	9.16676	2.25805e-11	5.31854e-08	15.4824	Perfect	chr15:39888825:39888874:+	THBS1	15	39888825	39888874	7057	NM_003246	chr15	+	39873279	39889668	THBS1
ILMN_1686664	1.03266	12.771	9.15746	2.32168e-11	5.31854e-08	15.457	Good	chr16:56642520:56642569:+	MT2A	16	56642520	56642569	4502	NM_005953	chr16	+	56642477	56643409	MT2A
ILMN_2334210	0.956556	8.98183	8.94718	4.36332e-11	8.55673e-08	14.8799	Perfect	chr17:73753562:73753611:+	ITGB4	17	73753562	73753611	3691	NM_000213	chr17	+	73717515	73753899	ITGB4
ILMN_1680928	0.920449	7.31728	8.9409	4.44672e-11	8.55673e-08	14.8626	Perfect	chr1:172381441:172381490:+	DNM3	1	172381441	172381490	26052	NM_015569	chr1	+	171810617	172381857	DNM3
ILMN_1712431	0.869039	9.9863	8.91738	4.77355e-11	8.83235e-08	14.7976	Perfect	chr12:47630347:47630396:+	FAM113B	12	47630347	47630396	91523	NM_138371	chr12	+	47473385	47630446	PCED1B
ILMN_1713751	0.84409	8.80781	8.81498	6.50555e-11	1.15912e-07	14.5139	Perfect	chr5:156904527:156904576:-	ADAM19	5	156904527	156904576	8728	NM_033274	chr5	-	156904311	157002831	ADAM19
ILMN_1811470	0.98085	8.44028	8.65299	1.06426e-10	1.82851e-07	14.062	Perfect	chr14:67854060:67854109:-	PLEK2	14	67854060	67854109	26499	NM_016445	chr14	-	67853699	67878828	PLEK2
ILMN_2412384	-1.12054	9.88086	-8.55808	1.42203e-10	2.20186e-07	13.7955	Perfect	chr8:95893107:95893156:-	CCNE2	8	95893107	95893156	9134	NM_057749	chr8	-	95892452	95907482	CCNE2
ILMN_2058251	1.4637	9.32609	8.55043	1.45569e-10	2.20186e-07	13.774	Good	chr10:17277861:17277888:+,chr10:17278293:17278314:+	VIM	10	17277861	17277888	7431	NM_003380	chr10	+	17270257	17279592	VIM
ILMN_1656057	0.863938	9.95467	8.54843	1.46464e-10	2.20186e-07	13.7684	Perfect	chr10:75676958:75677007:+	PLAU	10	75676958	75677007	5328	NM_001001791	chr10	-	75669726	75682535	C10orf55
ILMN_1785646	0.977123	9.80736	8.50655	1.66508e-10	2.42734e-07	13.6503	Perfect	chr17:15133245:15133294:-	PMP22	17	15133245	15133294	5376	NM_001281456	chr17	-	15133093	15168674	PMP22
ILMN_2094266	0.977759	8.6688	8.42441	2.14255e-10	3.03151e-07	13.4182	Perfect	chr1:6475537:6475586:-	HES2	1	6475537	6475586	54626	NM_019089	chr1	-	6475293	6479979	HES2
ILMN_1657111	0.895422	8.91637	8.35021	2.69225e-10	3.70046e-07	13.2077	Perfect	chr14:105403646:105403695:-	AHNAK2	14	105403646	105403695	113146	NM_138420	chr14	-	105403590	105444694	AHNAK2
ILMN_1789846	0.928453	7.83695	8.33925	2.78478e-10	3.72132e-07	13.1766	Perfect****	chr2:160964190:160964219:-,chr2:160958326:160958345:-	ITGB6	2	160964190	160964219	3694	NM_001282353	chr2	-	160956176	161056824	ITGB6
ILMN_1670238	-0.915487	10.3617	-8.29737	3.16898e-10	4.12027e-07	13.0574	Perfect	chr22:19506374:19506423:+	CDC45	22	19506374	19506423	8318	NM_001178010	chr22	+	19467348	19508135	CDC45
ILMN_2224143	-0.700063	11.9347	-8.28664	3.27569e-10	4.14693e-07	13.0268	Perfect	chr6:52128938:52128987:-	MCM3	6	52128938	52128987	4172	NM_001270472	chr6	-	52128811	52149679	MCM3
ILMN_1686623	0.86584	7.38587	8.20588	4.20537e-10	5.0577e-07	12.7963	Perfect	chr5:149432913:149432962:-	CSF1R	5	149432913	149432962	1436	NM_005211	chr5	-	149432853	149492935	CSF1R
ILMN_1715401	0.869122	8.02453	8.01559	7.59692e-10	8.91378e-07	12.2497	Perfect	chr16:56700748:56700797:-	MT1G	16	56700748	56700797	4495	NM_001301267	chr16	-	56700646	56701977	MT1G
ILMN_1737184	-0.828107	10.5172	-7.93688	9.71267e-10	1.08662e-06	12.0224	Perfect	chr2:174233383:174233432:+	CDCA7	2	174233383	174233432	83879	NM_031942	chr2	+	174219560	174233718	CDCA7
ILMN_1719759	0.880861	8.04687	7.89095	1.1213e-09	1.19872e-06	11.8894	Perfect	chr9:117783253:117783302:-	TNC	9	117783253	117783302	3371	NM_002160	chr9	-	117781853	117880536	TNC
ILMN_2390974	0.866688	10.5559	7.79864	1.49754e-09	1.56613e-06	11.6213	Perfect	chr2:220151503:220151552:+	DNAJB2	2	220151503	220151552	3300	NM_001039550	chr2	+	220144039	220151622	DNAJB2
ILMN_1778087	1.0057	9.87378	7.48996	3.96347e-09	3.81341e-06	10.718	Good****	chr10:47158291:47158340:-	ANXA8	10	47158291	47158340	653145	NM_001040084	chr10	-	47157983	47174143	ANXA8
ILMN_1689146	0.761914	7.76731	7.46341	4.31117e-09	3.98841e-06	10.6399	Perfect	chr5:170240518:170240567:+	GABRP	5	170240518	170240567	2568	NM_001291985	chr5	+	170210722	170241050	GABRP
ILMN_1799848	-0.877718	9.1376	-7.44464	4.57557e-09	4.15315e-06	10.5846	Perfect	chr10:90583037:90583081:-,chr10:90582771:90582775:-	ANKRD22	10	90583037	90583081	118932	NM_144590	chr10	-	90579658	90611732	ANKRD22
ILMN_2160929	-0.659755	11.0625	-7.40623	5.16839e-09	4.60437e-06	10.4713	Perfect	chr11:61564459:61564508:+	FEN1	11	61564459	61564508	2237	NM_004111	chr11	+	61560108	61564714	FEN1
ILMN_1714335	0.839441	11.149	7.3388	6.40281e-09	5.60036e-06	10.2721	Perfect	chr8:74236291:74236340:+	RDH10	8	74236291	74236340	157506	NR_125388	chr8	-	74223140	74268696	LOC101926926
ILMN_1778543	-1.02231	9.57491	-7.28874	7.50791e-09	6.44969e-06	10.1239	Perfect	chr5:79949827:79949827:-,chr5:79945265:79945313:-	DHFR	5	79949827	79949827	1719	NR_110936	chr5	-	79922044	79950800	DHFR
ILMN_1691376	0.889453	9.46444	7.27743	7.78333e-09	6.56899e-06	10.0904	Perfect	chr20:10618517:10618566:-	JAG1	20	10618517	10618566	182	NM_000214	chr20	-	10618331	10654694	JAG1
ILMN_1715684	1.06819	9.96565	7.21228	9.57861e-09	7.87767e-06	9.89714	Perfect	chr1:209788562:209788611:-	LAMB3	1	209788562	209788611	3914	NM_000228	chr1	-	209788217	209825820	LAMB3
ILMN_1798654	-0.753351	11.3075	-7.08871	1.42121e-08	1.10274e-05	9.52955	Perfect	chr2:136598168:136598217:-	MCM6	2	136598168	136598217	4175	NM_005915	chr2	-	136597195	136634047	MCM6
ILMN_1704294	0.616285	11.1942	7.01361	1.80723e-08	1.35242e-05	9.30553	Perfect	chr16:68732597:68732646:+	CDH3	16	68732597	68732646	1001	NM_001793	chr16	+	68678150	68732957	CDH3
ILMN_2403852	0.766562	8.34028	7.00525	1.85627e-08	1.35302e-05	9.28056	Perfect	chr17:76670460:76670509:-	CYTH1	17	76670460	76670509	9267	NM_017456	chr17	-	76670128	76778424	CYTH1
ILMN_2239774	0.797875	9.33308	6.96854	2.08796e-08	1.49919e-05	9.17086	Perfect	chr8:124220787:124220836:+	FAM83A	8	124220787	124220836	84985	NM_207006	chr8	+	124191286	124222319	FAM83A
ILMN_1738992	0.778578	7.1196	6.9119	2.50384e-08	1.77136e-05	9.00141	Perfect	chr1:158813893:158813912:+,chr1:158815377:158815406:+	MNDA	1	158813893	158813912	4332	NM_002432	chr1	+	158801167	158819270	MNDA
ILMN_1713952	0.711127	10.3298	6.90214	2.58344e-08	1.80118e-05	8.9722	Perfect	chr1:200884575:200884624:+	C1orf106	1	200884575	200884624	55765	NM_018265	chr1	+	200860626	200884864	C1orf106
ILMN_1774336	-0.741116	8.67489	-6.82264	3.33485e-08	2.29185e-05	8.73391	Perfect	chr14:50117091:50117140:-	POLE2	14	50117091	50117140	5427	NM_001197330	chr14	-	50110269	50155098	POLE2
ILMN_2132982	1.16695	8.94226	6.73568	4.41077e-08	2.98857e-05	8.47279	Perfect	chr2:217536976:217537025:-	IGFBP5	2	217536976	217537025	3488	NM_000599	chr2	-	217536827	217560272	IGFBP5
ILMN_1754969	0.639252	8.53851	6.70056	4.93856e-08	3.25252e-05	8.36721	Perfect	chr3:8609584:8609633:+	LMCD1	3	8609584	8609633	29995	NM_014583	chr3	+	8543492	8609811	LMCD1
ILMN_1711005	-0.721036	8.59144	-6.69653	5.00315e-08	3.25252e-05	8.35507	Perfect	chr3:48198995:48199044:-	CDC25A	3	48198995	48199044	993	NM_001789	chr3	-	48198667	48229801	CDC25A
ILMN_1714433	0.636197	11.1172	6.67482	5.36532e-08	3.43331e-05	8.28977	Perfect	chr1:32799785:32799834:-	MARCKSL1	1	32799785	32799834	65108	NM_023009	chr1	-	32799429	32801840	MARCKSL1
ILMN_2377900	0.61087	7.22967	6.66672	5.50711e-08	3.43331e-05	8.2654	Perfect	chr5:71502172:71502221:+	MAP1B	5	71502172	71502221	4131	NM_005909	chr5	+	71403117	71505397	MAP1B
ILMN_1656452	-0.572447	8.30541	-6.66629	5.51475e-08	3.43331e-05	8.26411	Perfect	chr16:2514787:2514836:+	C16orf59	16	2514787	2514836	80178	NM_025108	chr16	+	2510114	2514964	C16orf59
ILMN_2210129	-0.654942	9.01267	-6.62487	6.30213e-08	3.83768e-05	8.13939	Perfect	chr12:57133078:57133113:-,chr12:57132296:57132309:-	PRIM1	12	57133078	57133113	5557	NM_000946	chr12	-	57125363	57146146	PRIM1
ILMN_1790100	-0.578921	9.4056	-6.61527	6.50017e-08	3.9088e-05	8.11047	Perfect	chr11:82645321:82645370:+	C11orf82	11	82645321	82645370	220042	NM_145018	chr11	+	82612736	82645699	DDIAS
ILMN_2410038	-0.612897	10.9409	-6.6062	6.69311e-08	3.96711e-05	8.08313	Perfect	chr11:58922294:58922343:+	FAM111A	11	58922294	58922343	63901	NM_001142520	chr11	+	58910317	58922511	FAM111A
ILMN_1669617	0.578009	7.85353	6.57399	7.42556e-08	4.30387e-05	7.98606	Perfect	chr7:50658016:50658065:-	GRB10	7	50658016	50658065	2887	NM_001001555	chr7	-	50657759	50861159	GRB10
ILMN_1694840	0.589701	8.71608	6.55474	7.90106e-08	4.52495e-05	7.92803	Perfect	chr8:99048205:99048254:+	MATN2	8	99048205	99048254	4147	NM_030583	chr8	+	98881310	99048946	MATN2
ILMN_1796589	-0.610465	13.268	-6.54732	8.09258e-08	4.58011e-05	7.90564	Perfect	chr5:917891:917940:+	TRIP13	5	917891	917940	9319	NM_004237	chr5	+	892968	918164	TRIP13
ILMN_2054297	0.68132	11.3022	6.49368	9.62175e-08	5.32038e-05	7.7438	Perfect	chr1:186641037:186641086:-	PTGS2	1	186641037	186641086	5743	NM_000963	chr1	-	186640943	186649559	PTGS2
ILMN_1659364	-0.633675	9.8097	-6.48014	1.00516e-07	5.44705e-05	7.70293	Perfect	chr12:118469743:118469792:+	RFC5	12	118469743	118469792	5985	NM_001130112	chr12	+	118454505	118470042	RFC5
ILMN_2073289	0.620813	9.78878	6.4772	1.01475e-07	5.44705e-05	7.69405	Perfect	chr8:125563134:125563183:-	MTSS1	8	125563134	125563183	9788	NM_014751	chr8	-	125563010	125740748	MTSS1
ILMN_1664016	0.543838	10.2945	6.4243	1.20378e-07	6.36375e-05	7.53427	Perfect	chr19:7537210:7537259:+	ARHGEF18	19	7537210	7537259	23370	NM_015318	chr19	+	7459998	7537371	ARHGEF18
ILMN_1787691	0.702706	8.72437	6.39551	1.32109e-07	6.90803e-05	7.44728	Perfect	chr1:41326951:41327000:-	CITED4	1	41326951	41327000	163732	NM_133467	chr1	-	41326727	41328018	CITED4
ILMN_1658143	-0.820147	9.2367	-6.37781	1.39887e-07	7.23605e-05	7.39376	Perfect	chr13:34405469:34405491:+,chr13:34409285:34409311:+	RFC3	13	34405469	34405491	5983	NM_181558	chr13	+	34392205	34540695	RFC3
ILMN_1670353	-0.583181	10.1102	-6.37003	1.43448e-07	7.26404e-05	7.37024	Perfect	chr12:4668794:4668843:+	RAD51AP1	12	4668794	4668843	10635	NM_001130862	chr12	+	4647949	4669213	RAD51AP1
ILMN_1730670	0.570787	7.71248	6.35575	1.50221e-07	7.52781e-05	7.32707	Perfect	chr19:683134:683183:+	FSTL3	19	683134	683183	10272	NM_005860	chr19	+	676388	683392	FSTL3
ILMN_1725946	0.665689	9.90978	6.34272	1.56682e-07	7.77064e-05	7.28766	Perfect	chr1:209961871:209961920:-	IRF6	1	209961871	209961920	3664	NM_006147	chr1	-	209958967	209979520	IRF6
ILMN_1775743	0.782124	12.9847	6.31526	1.71223e-07	8.32024e-05	7.20462	Perfect	chr12:92537194:92537243:-	BTG1	12	92537194	92537243	694	NM_001731	chr12	-	92534053	92539673	BTG1
ILMN_1775170	1.1969	12.101	6.28549	1.88522e-07	8.97945e-05	7.11454	Perfect	chr16:56716396:56716445:+	MT1X	16	56716396	56716445	4501	NM_005952	chr16	+	56716381	56718108	MT1X
ILMN_1777564	-0.631865	11.0521	-6.27753	1.9344e-07	9.12022e-05	7.09044	Perfect	chr4:120981342:120981391:-	MAD2L1	4	120981342	120981391	4085	NM_002358	chr4	-	120980578	120988013	MAD2L1
ILMN_1704702	-0.683907	8.27354	-6.27351	1.95972e-07	9.12022e-05	7.07826	Perfect	chr7:99698937:99698986:-	MCM7	7	99698937	99698986	4176	NM_005916	chr7	-	99690350	99699563	MCM7
ILMN_1653856	0.647695	9.69839	6.25993	2.04768e-07	9.38169e-05	7.03717	Perfect	chr11:122685037:122685086:+	UBASH3B	11	122685037	122685086	84959	NM_032873	chr11	+	122526397	122685187	UBASH3B
ILMN_2334531	0.548908	9.27406	6.24914	2.12037e-07	9.53314e-05	7.00452	Perfect	chr1:35251629:35251678:+	GJB3	1	35251629	35251678	2707	NM_024009	chr1	+	35246789	35251965	GJB3
ILMN_1801664	-0.631029	9.02049	-6.24327	2.16104e-07	9.62601e-05	6.98674	Perfect	chr16:97263:97312:-	POLR3K	16	97263	97312	51728	NM_016310	chr16	-	96978	103632	POLR3K
ILMN_1808707	0.7313	10.7681	6.23547	2.21625e-07	9.78139e-05	6.96312	Perfect	chr7:5646141:5646190:+	FSCN1	7	5646141	5646190	6624	NM_003088	chr7	+	5632435	5646287	FSCN1
ILMN_1735052	0.73901	10.1031	6.19455	2.5299e-07	0.000109645	6.83921	Perfect	chr12:132407552:132407601:+	ULK1	12	132407552	132407601	8408	NM_003565	chr12	+	132379278	132407707	ULK1
ILMN_1769282	0.587799	9.86685	6.18648	2.59681e-07	0.00011154	6.81477	Perfect	chr14:52196470:52196519:+	FRMD6	14	52196470	52196519	122786	NM_001042481	chr14	+	51955838	52197444	FRMD6
ILMN_2075334	-0.632121	14.0535	-6.17453	2.69915e-07	0.000113902	6.77858	Perfect	chr6:26104435:26104484:+	HIST1H4C	6	26104435	26104484	8364	NM_003542	chr6	+	26104175	26104565	HIST1H4C
ILMN_2198878	0.656981	9.8379	6.15888	2.83929e-07	0.000118774	6.73119	Perfect	chr4:143003197:143003246:-	INPP4B	4	143003197	143003246	8821	NM_003866	chr4	-	142949181	143767604	INPP4B
ILMN_1787280	-0.573709	8.79915	-6.10831	3.34407e-07	0.000138568	6.57796	Perfect	chr1:26160536:26160585:-	C1orf135	1	26160536	26160585	79000	NM_001287490	chr1	-	26158403	26185949	AUNIP
ILMN_2111187	-0.657588	10.3288	-6.09763	3.46167e-07	0.000139942	6.5456	Perfect	chr4:110970572:110970621:-	ELOVL6	4	110970572	110970621	79071	NM_024090	chr4	-	110970228	111119820	ELOVL6
ILMN_1741847	0.63772	6.92425	6.06006	3.90904e-07	0.000152888	6.43177	Perfect	chr11:102641559:102641608:-	MMP10	11	102641559	102641608	4319	NM_002425	chr11	-	102641232	102651359	MMP10
ILMN_2196984	-0.566847	10.4942	-6.00519	4.66854e-07	0.000179671	6.26547	Perfect	chr15:41601613:41601662:-	OIP5	15	41601613	41601662	11339	NM_007280	chr15	-	41601465	41624819	OIP5
ILMN_1807501	-0.559783	8.59245	-5.99839	4.77239e-07	0.00018221	6.24486	Perfect	chr8:41399406:41399418:+,chr8:41399510:41399546:+	GINS4	8	41399406	41399418	84296	NR_125824	chr8	-	41391823	41435887	LOC102723729
ILMN_1776577	-0.669335	9.49127	-5.9675	5.27418e-07	0.000199783	6.15121	Perfect	chr8:120846352:120846401:-	DSCC1	8	120846352	120846401	79075	NM_024094	chr8	-	120846180	120868170	DSCC1
ILMN_1705442	0.658959	8.05041	5.9311	5.9333e-07	0.000220135	6.0409	Perfect	chr16:66647381:66647430:+	CMTM3	16	66647381	66647430	123920	NR_037613	chr16	+	66637934	66647795	CMTM3
ILMN_1690695	-0.574831	9.82459	-5.9303	5.94874e-07	0.000220135	6.03846	Perfect	chr15:90226436:90226485:-	PEX11A	15	90226436	90226485	8800	NM_003847	chr15	-	90224761	90234015	PEX11A
ILMN_1814281	-0.719008	8.61203	-5.90847	6.38404e-07	0.000231772	5.9723	Perfect	chr2:169730095:169730110:-,chr2:169728032:169728065:-	SPC25	2	169730095	169730110	57405	NM_020675	chr2	-	169727400	169746944	SPC25
ILMN_1764723	0.563243	7.76894	5.90733	6.40773e-07	0.000231772	5.96883	Perfect	chr5:171760773:171760822:-	SH3PXD2B	5	171760773	171760822	285590	NM_001017995	chr5	-	171760502	171881527	SH3PXD2B
ILMN_2188722	0.663102	8.84498	5.89443	6.68071e-07	0.000239843	5.92975	Perfect***	chr2:191830067:191830116:+	GLS	2	191830067	191830116	2744	NM_014905	chr2	+	191745546	191830270	GLS
ILMN_2362549	-0.617543	9.01435	-5.87118	7.20252e-07	0.000256661	5.85929	Perfect	chr10:58118156:58118205:-	ZWINT	10	58118156	58118205	11130	NM_007057	chr10	-	58117198	58121034	ZWINT
ILMN_1759910	0.684439	7.82982	5.80039	9.0556e-07	0.000317984	5.64478	Perfect	chr14:95059319:95059368:+	SERPINA5	14	95059319	95059368	5104	NM_000624	chr14	+	95047705	95059457	SERPINA5
ILMN_1718766	0.696287	9.43316	5.79322	9.26815e-07	0.000321385	5.62304	Perfect	chr16:56693064:56693113:+	MT1F	16	56693064	56693113	4494	NM_005949	chr16	+	56691854	56693215	MT1F
ILMN_1709484	-0.544748	7.55924	-5.79262	9.28608e-07	0.000321385	5.62123	Perfect	chr15:91354576:91354625:+	BLM	15	91354576	91354625	641	NM_001287248	chr15	+	91260557	91358692	BLM
ILMN_1717639	0.554071	7.96059	5.78064	9.65273e-07	0.000331688	5.58494	Perfect	chr21:44834827:44834876:-	SIK1	21	44834827	44834876	150094	NM_173354	chr21	-	44834397	44847002	SIK1
ILMN_1696585	1.00468	9.70537	5.75921	1.03453e-06	0.000352967	5.52001	Perfect	chr20:6056161:6056210:-	FERMT1	20	6056161	6056210	55612	NM_017671	chr20	-	6055491	6104191	FERMT1
ILMN_1788363	-0.503217	9.28303	-5.7464	1.07827e-06	0.000365299	5.48121	Perfect	chr3:37090498:37090508:+,chr3:37091977:37092015:+	MLH1	3	37090498	37090508	4292	NM_000249	chr3	+	37034840	37092337	MLH1
ILMN_1793888	0.683965	11.5703	5.70156	1.24643e-06	0.00041353	5.34542	Good	chr18:61171851:61171900:+	SERPINB5	18	61171851	61171900	5268	NM_002639	chr18	+	61144143	61172318	SERPINB5
ILMN_1674231	-0.57674	9.11447	-5.65789	1.43529e-06	0.000472928	5.21321	Perfect	chr21:37788946:37788995:+	CHAF1B	21	37788946	37788995	8208	NM_005441	chr21	+	37757688	37789125	CHAF1B
ILMN_3249608	0.489519	8.88808	5.61901	1.62726e-06	0.000525387	5.09558	Perfect	chr12:133302744:133302793:-	ANKLE2	12	133302744	133302793	23141	NM_015114	chr12	-	133302252	133338474	ANKLE2
ILMN_1711894	-0.630943	8.99337	-5.61631	1.64149e-06	0.000525704	5.08742	Perfect	chr6:135540160:135540209:+	MYB	6	135540160	135540209	4602	NM_001161657	chr6	+	135502452	135540311	MYB
ILMN_1678669	-0.742052	8.83437	-5.61268	1.66084e-06	0.000525704	5.07644	Perfect	chr2:10270183:10270232:+	RRM2	2	10270183	10270232	6241	NM_001165931	chr2	+	10262694	10271546	RRM2
ILMN_2285996	-0.537769	10.9602	-5.60175	1.72053e-06	0.000540979	5.04335	Perfect	chr15:64669039:64669088:-	KIAA0101	15	64669039	64669088	9768	NR_109934	chr15	-	64657210	64679886	KIAA0101
ILMN_1659913	0.529051	9.46661	5.58067	1.84162e-06	0.00057158	4.97962	Perfect	chr15:89198772:89198821:+	ISG20	15	89198772	89198821	3669	NM_002201	chr15	+	89182038	89198879	ISG20
ILMN_1769926	0.500749	9.16289	5.56418	1.94227e-06	0.000598955	4.92976	Perfect	chr5:176883919:176883968:-	DBN1	5	176883919	176883968	1627	NM_004395	chr5	-	176883613	176900694	DBN1
ILMN_1758311	0.464413	11.7167	5.54534	2.06397e-06	0.000632431	4.87281	Perfect	chr10:5500027:5500076:+	NET1	10	5500027	5500076	10276	NM_001047160	chr10	+	5454513	5501019	NET1
ILMN_2082585	0.855676	8.12609	5.53142	2.15873e-06	0.000657279	4.83075	Perfect	chr8:49830919:49830968:-	SNAI2	8	49830919	49830968	6591	NM_003068	chr8	-	49830238	49833999	SNAI2
ILMN_1701424	0.48012	6.69812	5.5257	2.19895e-06	0.000665313	4.81345	Perfect	chr1:183213907:183213956:+	LAMC2	1	183213907	183213956	3918	NM_005562	chr1	+	183155173	183214262	LAMC2
ILMN_1790537	-0.489268	9.0175	-5.50737	2.33282e-06	0.000697049	4.75808	Perfect	chr16:11445185:11445234:+	C16orf75	16	11445185	11445234	116028	NM_152308	chr16	+	11439310	11445617	RMI2
ILMN_1766221	0.520233	9.19349	5.47517	2.58792e-06	0.000759127	4.66084	Good	chr9:33110893:33110943:-	B4GALT1	9	33110893	33110943	2683	NM_001497	chr9	-	33110638	33167356	B4GALT1
ILMN_2212909	-0.484007	10.6798	-5.47205	2.61406e-06	0.00076215	4.65142	Perfect	chr9:36677336:36677385:+	MELK	9	36677336	36677385	9833	NR_046337	chr9	+	36572858	36677680	MELK
ILMN_1655642	-0.646016	8.50317	-5.46092	2.70953e-06	0.000780523	4.61781	Perfect	chr15:89860076:89860125:+	FANCI	15	89860076	89860125	55215	NM_018193	chr15	+	89787193	89860362	FANCI
ILMN_1766054	0.649036	8.30175	5.44854	2.81979e-06	0.000803882	4.58044	Perfect	chr9:107543501:107543550:-	ABCA1	9	107543501	107543550	19	NM_005502	chr9	-	107543283	107690527	ABCA1
ILMN_1738401	0.550239	11.2161	5.44807	2.82404e-06	0.000803882	4.57903	Perfect	chr6:1612281:1612330:+	FOXC1	6	1612281	1612330	2296	NM_001453	chr6	+	1610680	1614129	FOXC1
ILMN_2251804	-0.537293	8.26133	-5.44318	2.86882e-06	0.000811825	4.56429	Perfect	chr3:160117438:160117487:+	SMC4	3	160117438	160117487	10051	NM_001288753	chr3	+	160117091	160152749	SMC4
ILMN_1696713	-0.571151	9.49751	-5.40773	3.21573e-06	0.000899413	4.45734	Perfect	chr11:65064972:65065021:+	POLA2	11	65064972	65065021	23649	NM_002689	chr11	+	65029431	65065088	POLA2
ILMN_1658437	-0.446703	9.67181	-5.38857	3.42016e-06	0.000951062	4.39959	Perfect	chr10:120900473:120900522:-	SFXN4	10	120900473	120900522	119559	NM_213649	chr10	-	120900424	120925204	SFXN4
ILMN_2203891	0.55913	7.73579	5.37101	3.619e-06	0.00100057	4.34665	Perfect	chr18:46446795:46446844:-	SMAD7	18	46446795	46446844	4092	NM_001190821	chr18	-	46446222	46477081	SMAD7
ILMN_1669390	0.477993	9.87694	5.36328	3.71009e-06	0.00101989	4.32336	Perfect	chr19:45883138:45883187:-	PPP1R13L	19	45883138	45883187	10848	NM_001142502	chr19	-	45882891	45909607	PPP1R13L
ILMN_1715969	0.695118	8.84462	5.3439	3.94861e-06	0.0010732	4.26499	Perfect	chr8:23429454:23429503:+	SLC25A37	8	23429454	23429503	51312	NM_016612	chr8	+	23386362	23430063	SLC25A37
ILMN_1804461	0.494248	7.64173	5.33975	4.00156e-06	0.00108148	4.25251	Perfect	chr19:50813543:50813592:+	MYH14	19	50813543	50813592	79784	NM_024729	chr19	+	50706884	50813801	MYH14
ILMN_1696187	0.569775	10.7418	5.33736	4.03253e-06	0.00108376	4.24529	Perfect	chr14:51372224:51372273:-	PYGL	14	51372224	51372273	5836	NM_001163940	chr14	-	51371934	51411248	PYGL
ILMN_2232177	0.445935	11.7601	5.31765	4.29611e-06	0.00114411	4.18598	Perfect	chr14:69341410:69341459:-	ACTN1	14	69341410	69341459	87	NM_001130005	chr14	-	69340839	69446083	ACTN1
ILMN_2407124	-0.541502	8.07089	-5.31682	4.30762e-06	0.00114411	4.18347	Perfect	chr20:5975018:5975067:+	MCM8	20	5975018	5975067	84515	NM_182802	chr20	+	5931297	5975852	MCM8
ILMN_1767542	-0.454007	8.26385	-5.31532	4.32843e-06	0.00114411	4.17896	Perfect	chr15:71173941:71173990:-	THAP10	15	71173941	71173990	56906	NM_001284357	chr15	+	71145577	71342436	LRRC49
ILMN_1786065	-0.573554	10.2925	-5.31089	4.39048e-06	0.00115417	4.16562	Perfect	chr19:4961680:4961729:+	hNp95	19	4961680	4961729	29128	NM_001290050	chr19	+	4903091	4962165	UHRF1
ILMN_1689518	-0.550653	9.29865	-5.3007	4.53647e-06	0.00118607	4.13498	Perfect	chr17:62401025:62401074:-	PECAM1	17	62401025	62401074	5175	NM_000442	chr17	-	62396776	62407083	PECAM1
ILMN_3248591	0.564352	7.31236	5.25209	5.30268e-06	0.00137149	3.9888	Perfect	chr14:74964972:74965021:-	LTBP2	14	74964972	74965021	4053	NM_000428	chr14	-	74964885	75079034	LTBP2
ILMN_2340052	0.562507	9.10135	5.24645	5.39948e-06	0.00138905	3.97186	Perfect	chr12:124809156:124809205:-	NCOR2	12	124809156	124809205	9612	NM_006312	chr12	-	124808956	125052010	NCOR2
ILMN_2370365	-0.598393	10.6629	-5.23927	5.52524e-06	0.00141384	3.9503	Perfect	chr3:186510344:186510393:-	RFC4	3	186510344	186510393	5984	NM_181573	chr3	-	186507681	186524484	RFC4
ILMN_1709795	0.439954	10.7774	5.23037	5.68516e-06	0.00144707	3.92357	Perfect	chr22:37621466:37621515:-	RAC2	22	37621466	37621515	5880	NM_002872	chr22	-	37621300	37640339	RAC2
ILMN_1732609	0.54738	8.34934	5.22408	5.80096e-06	0.00146877	3.90469	Perfect	chr9:35104294:35104343:-	KIAA1539	9	35104294	35104343	80256	NM_025182	chr9	-	35104117	35115893	FAM214B
ILMN_1715616	-0.566438	9.89111	-5.2217	5.84543e-06	0.00147228	3.89754	Perfect	chr14:50081104:50081153:+	LRR1	14	50081104	50081153	122769	NR_037793	chr14	+	50065414	50081390	LRR1
ILMN_1751444	-0.477596	10.1682	-5.18528	6.56888e-06	0.00162259	3.78826	Perfect	chr4:17843943:17843992:+	NCAPG	4	17843943	17843992	64151	NM_022346	chr4	+	17812435	17846487	NCAPG
ILMN_2232712	0.586817	9.49089	5.18489	6.57712e-06	0.00162259	3.78709	Perfect	chr5:16665479:16665528:-	MYO10	5	16665479	16665528	4651	NM_012334	chr5	-	16662015	16936385	MYO10
ILMN_1683450	-0.482409	11.3269	-5.18182	6.64217e-06	0.00163028	3.77787	Perfect	chr11:64845107:64845156:-	CDCA5	11	64845107	64845156	113130	NM_080668	chr11	-	64844926	64851615	CDCA5
ILMN_1810228	-0.524164	9.58312	-5.17207	6.85274e-06	0.00167342	3.74865	Perfect	chr1:117644958:117645007:+	TTF2	1	117644958	117645007	8458	NM_003594	chr1	+	117602948	117645491	TTF2
ILMN_2237428	0.573983	8.11077	5.16522	7.00486e-06	0.00170193	3.72809	Perfect	chr4:83551350:83551399:-	SCD5	4	83551350	83551399	79966	NM_001037582	chr4	-	83550689	83720010	SCD5
ILMN_1721457	-0.480027	10.9121	-5.15996	7.12378e-06	0.00172213	3.71233	Perfect	chr22:20109797:20109846:+	RANBP1	22	20109797	20109846	5902	NM_001278639	chr22	+	20103460	20114880	RANBP1
ILMN_1695386	-0.526583	9.99025	-5.15719	7.18723e-06	0.00172878	3.70403	Perfect	chr17:56772403:56772452:+	RAD51C	17	56772403	56772452	5889	NR_103872	chr17	+	56769933	56811703	RAD51C
ILMN_2101034	0.487687	7.49814	5.14787	7.40472e-06	0.00177223	3.67611	Perfect	chr19:39221197:39221246:-	CAPN12	19	39221197	39221246	147968	NM_144691	chr19	-	39220831	39235114	CAPN12
ILMN_1869897	0.581086	8.44409	5.14549	7.46132e-06	0.00177694	3.66898	Perfect	chr1:198290089:198290138:+	NEK7	1	198290089	198290138	140609	NM_133494	chr1	+	198126107	198291548	NEK7
ILMN_1786470	0.501623	8.69053	5.14172	7.55191e-06	0.00178965	3.65768	Perfect	chr1:209955780:209955829:-	C1orf74	1	209955780	209955829	148304	NM_152485	chr1	-	209955661	209957890	C1orf74
ILMN_1658709	0.576641	8.41785	5.11376	8.25828e-06	0.00193796	3.57397	Perfect	chr7:107566684:107566733:-	LAMB1	7	107566684	107566733	3912	NM_002291	chr7	-	107564245	107643804	LAMB1
ILMN_1685703	-0.528859	8.27233	-5.09879	8.66291e-06	0.00202304	3.52919	Perfect****	chr3:58494620:58494661:-,chr3:58491006:58491013:-	ACOX2	3	58494620	58494661	8309	NM_003500	chr3	-	58490862	58522929	ACOX2
ILMN_2412860	-0.588696	9.11917	-5.09479	8.77433e-06	0.00203916	3.51722	Perfect	chr8:48890001:48890050:+	MCM4	8	48890001	48890050	4173	NM_005914	chr8	+	48872762	48890719	MCM4
ILMN_1769388	0.879298	11.0648	5.06664	9.59973e-06	0.00217837	3.43306	Perfect	chr13:20761910:20761959:-	GJB2	13	20761910	20761959	2706	NM_004004	chr13	-	20761603	20767114	GJB2
ILMN_3251691	-0.582238	8.19664	-5.05642	9.9181e-06	0.00221921	3.40253	Perfect	chr5:89809892:89809941:+	POLR3G	5	89809892	89809941	10622	NM_006467	chr5	+	89770680	89810369	POLR3G
ILMN_1673191	-0.765662	8.45439	-5.04563	1.02653e-05	0.00226529	3.37032	Perfect	chr1:153395552:153395601:+	S100A7A	1	153395552	153395601	338324	NM_176823	chr1	+	153388999	153395701	S100A7A
ILMN_1732468	-0.567797	8.0264	-5.03676	1.05599e-05	0.00231965	3.34384	Perfect	chr4:128754068:128754117:+	HSPA4L	4	128754068	128754117	22824	NM_014278	chr4	+	128703452	128754526	HSPA4L
ILMN_1695290	0.466354	8.79821	5.02449	1.09811e-05	0.00240123	3.30723	Perfect	chr14:53324066:53324115:-	FERMT2	14	53324066	53324115	10979	NM_001134999	chr14	-	53323988	53417815	FERMT2
ILMN_1731070	-0.738928	8.98967	-4.98378	1.25019e-05	0.00269699	3.18586	Perfect	chr16:46729976:46729997:+,chr16:46731370:46731397:+	ORC6	16	46729976	46729997	23594	NM_014321	chr16	+	46723557	46732306	ORC6
ILMN_1801118	-0.481583	10.266	-4.972	1.29798e-05	0.00278759	3.15076	Perfect	chr16:107173:107222:+	SNRNP25	16	107173	107222	79622	NM_024571	chr16	+	103828	107669	SNRNP25
ILMN_1725852	0.563496	7.93496	4.96198	1.34003e-05	0.0028651	3.12093	Perfect	chr1:153533730:153533779:-	S100A2	1	153533730	153533779	6273	NM_005978	chr1	-	153533584	153538306	S100A2
ILMN_1777740	-0.50834	10.3518	-4.95804	1.35692e-05	0.00288596	3.10921	Perfect	chr8:143818224:143818273:+	C8orf55	8	143818224	143818273	51337	NM_016647	chr8	+	143808620	143818350	THEM6
ILMN_1719986	0.546688	7.57793	4.95691	1.36178e-05	0.00288596	3.10587	Perfect	chr22:31677803:31677852:-	PIK3IP1	22	31677803	31677852	113791	NM_052880	chr22	-	31677578	31688520	PIK3IP1
ILMN_1788701	-0.509005	9.92457	-4.95315	1.37818e-05	0.00290791	3.09467	Perfect	chr9:15464349:15464398:-	PSIP1	9	15464349	15464398	11168	NM_001128217	chr9	-	15464064	15511003	PSIP1
ILMN_1662184	-0.537611	8.32166	-4.93097	1.47888e-05	0.00310675	3.02869	Perfect	chr5:43490756:43490805:-	C5orf34	5	43490756	43490805	375444	NM_198566	chr5	-	43486802	43515273	C5orf34
ILMN_1689037	0.505659	10.2488	4.92259	1.51881e-05	0.00316299	3.00378	Perfect	chr18:47118442:47118491:+	LIPG	18	47118442	47118491	9388	NM_006033	chr18	+	47088426	47119278	LIPG
ILMN_1757697	-0.586041	8.09963	-4.91323	1.56462e-05	0.00323044	2.97598	Perfect	chr4:178283443:178283492:+	NEIL3	4	178283443	178283492	55247	NM_018248	chr4	+	178230990	178284092	NEIL3
ILMN_1690125	0.499992	8.5506	4.91024	1.57955e-05	0.00324732	2.9671	Perfect	chr5:176917288:176917337:-	PDLIM7	5	176917288	176917337	9260	NM_203352	chr5	-	176910394	176924606	PDLIM7
ILMN_1737514	-0.518827	11.1533	-4.90222	1.62029e-05	0.00330286	2.94328	Perfect	chr2:143743526:143743575:+	KYNU	2	143743526	143743575	8942	NM_001199241	chr2	+	143635194	143799885	KYNU
ILMN_1769299	0.600233	9.53164	4.89495	1.65809e-05	0.00336565	2.92171	Perfect	chr1:149900686:149900735:-	MTMR11	1	149900686	149900735	10903	NM_001145862	chr1	-	149900542	149908791	MTMR11
ILMN_1661861	0.667404	7.71658	4.88291	1.72266e-05	0.0034755	2.88598	Perfect	chr5:131411667:131411716:+	CSF2	5	131411667	131411716	1437	NM_000758	chr5	+	131409484	131411863	CSF2
ILMN_1666553	-0.49473	8.63323	-4.88218	1.72666e-05	0.0034755	2.88381	Perfect	chr17:73269151:73269200:-	SLC25A19	17	73269151	73269200	60386	NM_021734	chr17	-	73269060	73285530	SLC25A19
ILMN_1664922	0.418839	10.108	4.8777	1.75136e-05	0.00351053	2.87053	Perfect	chr3:58157633:58157682:+	FLNB	3	58157633	58157682	2317	NM_001164318	chr3	+	57994126	58157982	FLNB
ILMN_1719543	0.610459	8.6608	4.87449	1.76932e-05	0.00353182	2.86099	Perfect	chr16:79632682:79632715:-,chr16:79628435:79628450:-	MAF	16	79632682	79632715	4094	NM_005360	chr16	-	79627744	79634622	MAF
ILMN_2080611	-0.551972	8.99556	-4.87101	1.78893e-05	0.0035562	2.85068	Perfect	chr10:27035327:27035376:+	PDSS1	10	27035327	27035376	23590	NM_014317	chr10	+	26986594	27035726	PDSS1
ILMN_3307906	0.472046	8.48533	4.84742	1.9278e-05	0.00378533	2.78077	Perfect	chr1:100155352:100155401:+	PALMD	1	100155352	100155401	54873	NM_017734	chr1	+	100111430	100160097	PALMD
ILMN_1683127	0.44642	10.607	4.83804	1.98594e-05	0.00388	2.75299	Perfect	chr1:200375565:200375614:-	ZNF281	1	200375565	200375614	23528	NM_012482	chr1	-	200374074	200379186	ZNF281
ILMN_1754045	-0.521517	8.16416	-4.83706	1.99214e-05	0.00388	2.75008	Perfect****	chr2:58390569:58390603:-,chr2:58390195:58390209:-	FANCL	2	58390569	58390603	55120	NM_018062	chr2	-	58386377	58468515	FANCL
ILMN_1652008	-0.455138	9.38518	-4.82974	2.03883e-05	0.00393904	2.72842	Perfect	chr15:40682119:40682130:+,chr15:40683694:40683731:+	C15orf23	15	40682119	40682130	90417	NM_001142762	chr15	+	40674921	40686489	KNSTRN
[truncated: 523 more rows]
