# Supplementary material for: Context-Specific Effects of TGF-β/SMAD3 in Cancer Are Modulated by the Epigenome
Source: Cell Rep. 2015 Dec 10;13(11):2480–90. doi: 10.1016/j.celrep.2015.11.040 (PMC4695334; doi:10.1016/j.celrep.2015.11.040)
Supplement: Table S2. SMAD3-High, Open Chromatin-High, and DNA Hypo-methylation Gene Sets, Related to Figure 3 — An Excel file providing the lists of genes in the SMAD3-high, open chromatin-high and DNA hypomethylation sets for each BTIC type. [file mmc3.xls]

## Sheet: MDA signatures
MDA-unique genes	OB = overbound	UB = underbound
SMAD3 MDA OB	H3K27Ac MDA OB	H3K4me3 MDA OB	Pol2 MDA OB	Open Chromatin MDA OB	DNA Me MDA UB
VGLL3	VGLL3	SLC2A12	P2RY6	DHRS2	SLC9A7
BCAT1	BCAT1	VGLL3	CELF6	GK	KCNS3
E2F7	E2F7	BCAT1	EPHA4	S100A6	CMBL
IGDCC4	IGDCC4	E2F7	VGLL3	IGFBP1	ZNF185
DLGAP4-AS1	DLGAP4-AS1	IGDCC4	BCAT1	SLCO4A1	B3GALT4
UQCC1	UQCC1	DLGAP4-AS1	E2F7	DENND2A	TRIM2
LINC00261	LINC00261	UQCC1	IGDCC4	LOC101928650	EBP
ITGAE	ITGAE	LINC00261	DLGAP4-AS1	TSPAN7	CDH4
COL4A2	COL4A2	COL4A2	UQCC1	PHKB	ASIC2
RRAD	RRAD	RRAD	LINC00261	CHST15	PADI3
P4HTM	P4HTM	P4HTM	COL4A2	ABCC2	LINC01119
LARP6	LARP6	APBB1IP	RRAD	NT5DC1	LRP5L
APBB1IP	APBB1IP	ARHGAP22	P4HTM	PAK6	LOC728613
TMEM145	TMEM145	ADAMTS6	APBB1IP	VSTM2L	P2RY6
CYP26B1	CYP26B1	2004-03-01	ARHGAP22	LAMA5	VGLL3
FAM24B-CUZD1	FAM24B-CUZD1	TRIO	ADAMTS6	ST3GAL1	BCAT1
ARHGAP22	ARHGAP22	CMKLR1	2004-03-01	CHRNA9	E2F7
ADAMTS6	ADAMTS6	ST3GAL5	TRIO	PLAUR	IGDCC4
2004-03-01	2004-03-01	ITGB1	CMKLR1	STMN3	DLGAP4-AS1
TRIO	TRIO	NRP1	ST3GAL5	NPAS2	UQCC1
MPP4	MPP4	MTHFD1L	ITGB1	CENPF	LINC00261
VASH1	VASH1	ABHD12	NRP1	SH3BP5L	COL4A2
CMKLR1	CMKLR1	GNG2	MTHFD1L	RAB27A	RRAD
ST3GAL5	ST3GAL5	SACS	ABHD12	SPDL1	P4HTM
ITGB1	ITGB1	TIAM2	GNG2	HJURP	COL4A1
NRP1	NRP1	ZC3H12C	SACS	MST1P2	APCDD1L
MTHFD1L	MTHFD1L	WDR54	TIAM2	ADM	DOCK10
ABHD12	ABHD12	PHLDB1	ZC3H12C	PARN	SRPX
GNG2	GNG2	TLN1	WDR54	DNM1L	KLF12
SACS	SACS	FHL3	PHLDB1	PCBP4	MOB3B
TIAM2	TIAM2	ANKRD1	TLN1	CDC42EP3	RNLS
ZC3H12C	ZC3H12C	NXT1	FHL3	FXR2	CACHD1
SGCA	SGCA	COL27A1	ANKRD1	BLOC1S5-TXNDC5	HDGFRP3
LOC100507431	LOC100507431	RFTN1	NXT1	ABCA3	SEMA5A
ACTG2	ACTG2	RUSC2	COL27A1	SNX21	CPNE8
DKK3	DKK3	SRGN	RFTN1	BHLHE40	RNF182
WDR54	WDR54	GSTO1	RUSC2	FOSL1	PRTFDC1
PHLDB1	PHLDB1	JMJD6	SRGN	FAH	SSPN
TLN1	TLN1	CDH4	GSTO1	MGST1	PLCE1
FHL3	FHL3	COL4A1	JMJD6	TMEM17	DYSF
ANKRD1	ANKRD1	APCDD1L	COL4A1	ANAPC13	IGFBP4
NXT1	NXT1	DOCK10	APCDD1L	LINC00936	LINC00472
COL27A1	COL27A1	SRPX	DOCK10	DDX58	FLNC
RFTN1	RFTN1	KLF12	SRPX	IPO4	NGF
RUSC2	RUSC2	MOB3B	KLF12	IRF2BPL	BMP4
SRGN	SRGN	RNLS	MOB3B	ITPRIP	LBH
GSTO1	GSTO1	CACHD1	RNLS	SSR3	SLC29A1
JMJD6	JMJD6	HDGFRP3	CACHD1	TMEM180	PPARG
CTGF	ASB1	SEMA5A	HDGFRP3	RPL36A-HNRNPH2	FZD8
ASB1	RHBDF2	CPNE8	SEMA5A	AP1S2	ITGAE
RHBDF2	NT5DC2	RNF182	CPNE8	HBEGF	LARP6
NT5DC2	NOP58	PLD5	RNF182	CYB561A3	LRP4
NOP58	DNAJB5	PRTFDC1	PRTFDC1	KIAA1551	KAZALD1
DNAJB5	CTNS	SSPN	SSPN	PHYH	TUBB6
CTNS	GPAM	PLCE1	PLCE1	ZFYVE27	PRDM8
GPAM	DHRS2	DYSF	DYSF	INSC	FHL1
IGFBP6	CDH4	IGFBP4	IGFBP4	SDCBP	SEMA6C
DHRS2	COL4A1	LINC00472	LINC00472	TTPAL	LOXL4
	APCDD1L	FLNC	FLNC	ACLY	ADAMTS1
	DOCK10	NGF	NGF	OPTN	LRRC20
	SRPX	BMP4	BMP4	STEAP3	NYNRIN
	KLF12	LBH	LBH	ECSCR	ADRB2
	MOB3B	SLC29A1	SLC29A1	PSMB7	CDK6
	RNLS	ADAM8	DPYSL3	SLC2A12	CCDC106
	CACHD1	PRKCDBP	F13A1	NIM1K	SLC2A12
	HDGFRP3	DPYSL3	SPOCK1	HMSD	PLD5
	SEMA5A	F13A1	FMN2	NLGN1	ADAM8
	CPNE8	SPOCK1	TENM3	CYP27A1	PRKCDBP
	RNF182	FMN2	PLCB1	EPSTI1	NIM1K
	LRP4	TENM3	DLGAP4	ZSCAN31	HMSD
	PLD5	PLCB1	BASP1	FOXA2	NLGN1
	GK	DLGAP4	MCTP1	GALM	CYP27A1
	P2RY6	SHISA2	PIEZO2	MAMDC2	EPSTI1
	PRTFDC1	BASP1	FAM129A	PDK4	ZSCAN31
	SSPN	MCTP1	EDIL3	G0S2	FOXA2
	PLCE1	PIEZO2	ENPP1	TRIM68	GALM
	DYSF	FAM129A	CTNNAL1	AKR1B1	MAMDC2
	IGFBP4	EDIL3	PPARGC1A	KLHDC9	PDK4
	LINC00472	ENPP1	RTN1	PPP1R3C	G0S2
	FLNC	CTNNAL1	C10orf11	PCOLCE2	TRIM68
	NGF	PPARGC1A	TCF4	EMP3	AKR1B1
	BMP4	RTN1	BCL11A	GNG11	KLHDC9
	LBH	C10orf11	XIRP2	ARMCX1	PPP1R3C
	SLC29A1	TCF4	PODXL	TFPI2	PCOLCE2
	KAZALD1	BCL11A	ATOH8	MERTK	EMP3
	TUBB6	XIRP2	C10orf90	SLAIN1	GNG11
	PRDM8	PODXL	BMF	DLGAP1	ARMCX1
	FHL1	PROS1	SLC38A6	SIPA1L2	TFPI2
	SEMA6C	SEMA3A	COL1A1	FIG4	MERTK
	LOXL4	SNTB1	FNDC3A	CFAP45	SGCE
	ADAM8	PAG1	SASH1	NUDCD1	SLC38A11
	PRKCDBP	FOXN3	RPS6KA2	GJA1	STEAP2-AS1
	S100A6	ATOH8	CHST3	TBC1D8	RAB38
	IGFBP1	C10orf90	SSH1	COL4A5	FUCA1
	DPYSL3	BMF	VAT1L	C5	SMPX
	F13A1	SLC38A6	ITGA1	HMGN5	CPVL
	SPOCK1	COL1A1	PBX3	STC1	GK
	FMN2	FNDC3A	ALPK2	VWA5A	S100A6
	TENM3	SASH1	ADD3	DOCK2	IGFBP1
	RHOJ	RPS6KA2	FOXP1	UBN1	EPHX4
	CNIH3	CHST3	BACH2	TM4SF19-TCTEX1D2	BMP2
	PLCB1	SSH1	TOX2	EPHA4	GPR162
	DLGAP4	VAT1L	ANKRD28	IGFBP6	PPP1R9A
	ST8SIA1	ITGA1	GNG12-AS1	ADAMTS1	KBTBD11
	ADA	PBX3	AFAP1L2	LRRC20	KRT18P55
	SLCO4A1	ALPK2	SLC37A2	NYNRIN	CYP4V2
	CELF6	ADD3	IL1A	ADRB2	MUM1L1
	IRS1	FOXP1	SLC20A1	HEY2	PCSK9
	SHISA2	BACH2	RBMS3	PDGFC	LOC102467147
	BASP1	TOX2	CYFIP2	IL18R1	TCEA3
	MCTP1	ANKRD28	MOXD1	EXOC6	CYP2A13
	PIEZO2	GNG12-AS1	NBEA	RGCC	RIIAD1
	FAM129A	AFAP1L2	MSANTD3-TMEFF1	NEDD4L	UAP1L1
	EDIL3	LMBRD1	NAV3	IGF1R	GSTM1
	ENPP1	CYTH4	TGFBR2	MAGI1	FOXQ1
	CTNNAL1	SLC37A2	GLI2	MICAL2	HCCS
	PPARGC1A	IL1A	SDCCAG8	PTPRK	SDPR
	RTN1	SLC20A1	RGS10	NR6A1	RRAGB
	C10orf11	RBMS3	BBOX1-AS1	TRIML2	LCTL
	TCF4	CYFIP2	MEF2C	WDR43	LHB
	BCL11A	MOXD1	KLHL4	CEP95	ANKRD20A11P
	XIRP2	NBEA	GLIPR1	ADORA2B	SLC26A2
	PODXL	MSANTD3-TMEFF1	PFN2	MIR4435-1HG	SCIN
	UBE2E3	NAV3	TBRG1	CAPN5	SNHG18
	TMEM71	TGFBR2	FN1	RSPRY1	CGB7
	HCG17	GLI2	FURIN	MIR548AO	OSR1
	FAM105A	SDCCAG8	SLITRK6	HMOX1	ZNF483
	PLSCR4	RGS10	IRS2	TRMT5	MFI2
	WNT5B	BBOX1-AS1	LINC00152	MAPKAP1	PEG10
	TRAM2	MEF2C	REV3L	KDM6B	PORCN
	SPRED1	KLHL4	SYNJ2	IVNS1ABP	FTSJ1
	LEF1	GLIPR1	PTHLH	VGLL3	PRCD
	RBPJ	PFN2	COL13A1	BCAT1	CASC15
	PROS1	TBRG1	CTGF	E2F7	LOC100288911
	SEMA3A	FN1	PPARG	IGDCC4
	SNTB1	FURIN	FZD8	DLGAP4-AS1
	PAG1	SLITRK6	CALD1	UQCC1
	FOXN3	IRS2	RALGPS1	LINC00261
	DENND2A	LINC00152	TBC1D2B	COL4A2
	LOC101928650	REV3L	HSF2BP	RRAD
	TSPAN7	SYNJ2	RAB37	P4HTM
	ATOH8	PTHLH	IL6	APBB1IP
	C10orf90	COL13A1	GBP2	ARHGAP22
	BMF	COL4A6	ITGAE	ADAMTS6
	SLC38A6	TUBGCP2	LARP6	2004-03-01
	COL1A1	MFAP2	TMEM145	TRIO
	FNDC3A	DNER	CYP26B1	CMKLR1
	SASH1	CTGF	FAM24B-CUZD1	ST3GAL5
	RPS6KA2	NIM1K	MPP4	ITGB1
	CHST3	HMSD	VASH1	NRP1
	SSH1	NLGN1	SGCA	MTHFD1L
	VAT1L	PPARG	LOC100507431	ABHD12
	ITGA1	CYP27A1	ACTG2	GNG2
	PBX3	EPSTI1	DKK3	SACS
	ALPK2	FZD8	ASB1	TIAM2
	ADD3	ZSCAN31	RHBDF2	ZC3H12C
	FOXP1	FOXA2	NT5DC2	WDR54
	BACH2	GALM	NOP58	PHLDB1
	TOX2	MAMDC2	DNAJB5	TLN1
	ANKRD28	PDK4	CTNS	FHL3
	GNG12-AS1	G0S2	GPAM	ANKRD1
	AFAP1L2	TRIM68	LRP4	NXT1
	EPS8	AKR1B1	KAZALD1	COL27A1
	RRAS2	KLHDC9	TUBB6	RFTN1
	ACTA2	PPP1R3C	PRDM8	RUSC2
	ZNF143	PCOLCE2	FHL1	SRGN
	PVR	EMP3	SEMA6C	GSTO1
	ANXA10	GNG11	LOXL4	JMJD6
	ABL1	ARMCX1	RHOJ	COL4A1
	MYOM3	TFPI2	CNIH3	APCDD1L
	FGGY	MERTK	ST8SIA1	DOCK10
	UHRF1BP1L	CALD1	ADA	SRPX
	CNKSR3	SLAIN1	IRS1	KLF12
	NCS1	DLGAP1	UBE2E3	MOB3B
	PIK3CD	RALGPS1	TMEM71	RNLS
	RIN2	TBC1D2B	HCG17	CACHD1
	BTBD10	HSF2BP	FAM105A	HDGFRP3
	AKNAD1	RAB37	PLSCR4	SEMA5A
	D2HGDH	SIPA1L2	WNT5B	CPNE8
	BPGM	FIG4	TRAM2	RNF182
	NUDT7	CFAP45	SPRED1	PRTFDC1
	B9D1	IL6	LEF1	SSPN
	LMBRD1	GBP2	RBPJ	PLCE1
	CYTH4	NUDCD1	EPS8	DYSF
	PHKB	GJA1	RRAS2	IGFBP4
	CHST15	TBC1D8	ACTA2	LINC00472
	ABCC2	COL4A5	ZNF143	FLNC
	NT5DC1	C5	PVR	NGF
	PAK6	HMGN5	ANXA10	BMP4
	VSTM2L	STC1	ABL1	LBH
	LAMA5	VWA5A	MYOM3	SLC29A1
	ST3GAL1	DOCK2	FGGY	DPYSL3
	CHRNA9	UBN1	UHRF1BP1L	F13A1
	PLAUR	TM4SF19-TCTEX1D2	CNKSR3	SPOCK1
	STMN3		NCS1	FMN2
	NPAS2		PIK3CD	TENM3
	SLC37A2		RIN2	PLCB1
	IL1A		BTBD10	DLGAP4
	SLC20A1		AKNAD1	BASP1
	RBMS3		D2HGDH	MCTP1
	CYFIP2		BPGM	PIEZO2
	MOXD1		NUDT7	FAM129A
	NBEA		B9D1	EDIL3
	MSANTD3-TMEFF1		FZD2	ENPP1
	NAV3		RIN1	CTNNAL1
	TGFBR2		STOML2	PPARGC1A
	GLI2		ERGIC1	RTN1
	SDCCAG8		ATXN7L2	C10orf11
	RGS10		RNASET2	TCF4
	BBOX1-AS1		SFR1	BCL11A
	MEF2C		CD97	XIRP2
	KLHL4		CKAP2	PODXL
	GLIPR1		ARFGAP1	ATOH8
	PFN2		ARHGDIB	C10orf90
	TBRG1		PYROXD2	BMF
	FN1		ETV1	SLC38A6
	FURIN		CAV1	COL1A1
	SLITRK6		PHLDA1	FNDC3A
	IRS2		CRADD	SASH1
	LINC00152		NAA38	RPS6KA2
	REV3L		ELK3	CHST3
	SYNJ2		NFIX	SSH1
	PTHLH		ROPN1L	VAT1L
	COL13A1		FAM184A	ITGA1
	FZD2		SH3BGRL	PBX3
	RIN1		COL6A3	ALPK2
	STOML2		C17orf97	ADD3
	ERGIC1		CCDC80	FOXP1
	ATXN7L2		NPC2	BACH2
	RNASET2		TSHZ1	TOX2
	SFR1		PLCD3	ANKRD28
	CD97		SLC25A30	GNG12-AS1
	CKAP2		THOP1	AFAP1L2
	ARFGAP1		DDX21	SLC37A2
	ARHGDIB		SNAP25	IL1A
	PYROXD2		FLJ32255	SLC20A1
	ETV1		CRACR2B	RBMS3
	CAV1		TRIM8	CYFIP2
	PHLDA1		ALS2	MOXD1
	CRADD		PCGF1	NBEA
	NAA38		ACACB	MSANTD3-TMEFF1
	ELK3		HPCAL1	NAV3
	NFIX		UCK2	TGFBR2
	ROPN1L		RIC8A	GLI2
	FAM184A		TAF4B	SDCCAG8
	SH3BGRL		KCTD11	RGS10
	COL6A3		PPRC1	BBOX1-AS1
	C17orf97		TM7SF3	MEF2C
	CCDC80		IGF2R	KLHL4
	NPC2		TGFB2	GLIPR1
	TSHZ1		ZFP69B	PFN2
	PLCD3		SPHK1	TBRG1
	SLC25A30		FAM134B	FN1
	THOP1		MED24	FURIN
	DDX21		RPS24	SLITRK6
	SNAP25		ACCS	IRS2
	FLJ32255		TMEM164	LINC00152
	CRACR2B		IGFBP6	REV3L
	TRIM8		ADAMTS1	SYNJ2
	ALS2		LRRC20	PTHLH
	PCGF1		NYNRIN	COL13A1
	ACACB		ADRB2	ITGAE
	HPCAL1		HEY2	LARP6
	UCK2		PDGFC	TMEM145
	RIC8A		IL18R1	CYP26B1
	TAF4B		EXOC6	FAM24B-CUZD1
	KCTD11		RGCC	MPP4
	PPRC1		NEDD4L	VASH1
	TM7SF3		IGF1R	SGCA
	IGF2R		MAGI1	LOC100507431
	TGFB2		MICAL2	ACTG2
	ZFP69B		PTPRK	DKK3
	SPHK1		NR6A1	ASB1
	FAM134B		TRIML2	RHBDF2
	MED24		WDR43	NT5DC2
	RPS24		CEP95	NOP58
	ACCS		ADORA2B	DNAJB5
	TMEM164		MIR4435-1HG	CTNS
	COL4A6		CAPN5	GPAM
	TUBGCP2		RSPRY1	LRP4
	MFAP2		MIR548AO	P2RY6
	DNER		HMOX1	KAZALD1
	CENPF		TRMT5	TUBB6
	SH3BP5L		MAPKAP1	PRDM8
	RAB27A		KDM6B	FHL1
	SPDL1		IVNS1ABP	SEMA6C
	HJURP			LOXL4
	MST1P2			RHOJ
	ADM			CNIH3
	PARN			ST8SIA1
	DNM1L			ADA
	PCBP4			CELF6
	CDC42EP3			IRS1
	FXR2			UBE2E3
	BLOC1S5-TXNDC5			TMEM71
	ABCA3			HCG17
	SNX21			FAM105A
	BHLHE40			PLSCR4
	FOSL1			WNT5B
	FAH			TRAM2
	MGST1			SPRED1
	TMEM17			LEF1
	ANAPC13			RBPJ
	LINC00936			EPS8
	DDX58			RRAS2
	IPO4			ACTA2
	IRF2BPL			ZNF143
	ITPRIP			PVR
	SSR3			ANXA10
	TMEM180			ABL1
	RPL36A-HNRNPH2			MYOM3
	AP1S2			FGGY
	HBEGF			UHRF1BP1L
	CYB561A3			CNKSR3
	KIAA1551			NCS1
	PHYH			PIK3CD
	ZFYVE27			RIN2
	INSC			BTBD10
	SDCBP			AKNAD1
	TTPAL			D2HGDH
	ACLY			BPGM
	OPTN			NUDT7
	STEAP3			B9D1
	ECSCR			FZD2
	PSMB7			RIN1
				STOML2
				ERGIC1
				ATXN7L2
				RNASET2
				SFR1
				CD97
				CKAP2
				ARFGAP1
				ARHGDIB
				PYROXD2
				ETV1
				CAV1
				PHLDA1
				CRADD
				NAA38
				ELK3
				NFIX
				ROPN1L
				FAM184A
				SH3BGRL
				COL6A3
				C17orf97
				CCDC80
				NPC2
				TSHZ1
				PLCD3
				SLC25A30
				THOP1
				DDX21
				SNAP25
				FLJ32255
				CRACR2B
				TRIM8
				ALS2
				PCGF1
				ACACB
				HPCAL1
				UCK2
				RIC8A
				TAF4B
				KCTD11
				PPRC1
				TM7SF3
				IGF2R
				TGFB2
				ZFP69B
				SPHK1
				FAM134B
				MED24
				RPS24
				ACCS
				TMEM164
				CDH4
				PLD5
				ADAM8
				PRKCDBP
				SHISA2
				PROS1
				SEMA3A
				SNTB1
				PAG1
				FOXN3
				LMBRD1
				CYTH4
				COL4A6
				TUBGCP2
				MFAP2
				DNER
				CTGF
				PPARG
				FZD8
				CALD1
				RALGPS1
				TBC1D2B
				HSF2BP
				RAB37
				IL6
				GBP2

## Sheet: HCC signatures
HCC-unique genes	OB = overbound	UB = underbound
SMAD3 HCC OB	H3K27Ac HCC OB	H3K4me3 HCC OB	Pol2 HCC OB	Open chromatin HCC OB	DNA Me HCC UB
MYH14	MYH14	MYH14	MYH14	NHS	ENDOD1
SLC5A1	SLC5A1	ENDOD1	ENDOD1	CERCAM	GRAMD2
ENDOD1	ENDOD1	GRAMD2	GRAMD2	GLRB	IRF6
GRAMD2	GRAMD2	IRF6	IRF6	SESTD1	LPCAT2
IRF6	IRF6	LPCAT2	LPCAT2	ELOVL6	SULF2
LPCAT2	LPCAT2	SULF2	SULF2	RPS6KA5	ATAD2
SULF2	SULF2	PSIP1	PSIP1	FHDC1	PVRL4
PSIP1	PSIP1	TRIP13	TRIP13	EXD3	RNF165
TRIP13	TRIP13	MTSS1	MTSS1	UBIAD1	SERPINB5
MTSS1	MTSS1	CDKN2B-AS1	CDKN2B-AS1	KNSTRN	HOXC13
CDKN2B-AS1	CDKN2B-AS1	URB1	URB1	IQCH-AS1	PLXNA3
URB1	URB1	CDH3	CDH3	NRBP1	HIST1H3D
CDH3	CDH3	SPINT1	SPINT1	BRIX1	SLC6A8
SPINT1	SPINT1	FOXA1	FOXA1	HSPB11	MFSD1
FOXA1	FOXA1	CORO2A	CORO2A	TOPBP1	NAV2
CORO2A	CORO2A	APOBEC3A_B	APOBEC3A_B	MSRB1	LAMB1
APOBEC3A_B	APOBEC3A_B	TRPV6	TRPV6	S100A2	TGM2
TRPV6	TRPV6	NEURL1B	NEURL1B	FAM195A	EXOSC2
NEURL1B	NEURL1B	PALMD	PALMD	GRWD1	GOLT1A
PALMD	PALMD	HES1	HES1	LSM10	C9orf84
HES1	HES1	PRSS22	PRSS22	KDM5B	FSCN1
PRSS22	PRSS22	C9orf152	C9orf152	PHF13	DBN1
C9orf152	C9orf152	RMI2	RMI2	TIPRL	SLC40A1
RMI2	RMI2	GJB3	GJB3	RIOK1	IGFBP5
GJB3	GJB3	TOX3	TOX3	MCL1	PRKCZ
MMP13	MMP13	SAMD11	ATAD2	HEATR3	FAM127A
MRE11A	MRE11A	ATAD2	PVRL4	ICT1	HPRT1
MUC16	MUC16	PVRL4	RNF165	HADHB	ENPP4
MINA	MINA	RNF165	SERPINB5	FAP	ARHGAP44
LOC102723729	LOC102723729	SERPINB5	HOXC13	NASP	CSMD1
	TOX3	HOXC13	MED15	PANK2	SETBP1
	SCD5	GOLT1A	YEATS2	GMPS	MATN2
	NEURL3	C9orf84	KLHL8	SMC4	COBL
	SAMD11	MED15	ZNF644	SLC6A16	MAMLD1
	NHS	YEATS2	TBC1D31	POFUT2	FAM181B
	CERCAM	KLHL8	RND1	SLC6A8	CTPS1
	ATAD2	ZNF644	NOTCH3	MMP10	CITED4
	PVRL4	TBC1D31	PIK3R3	CIB1	EIF2B3
	RNF165	RND1	SLC27A2	SERPINA3
	SERPINB5	NOTCH3	MYB	CENPI
	HOXC13	PIK3R3	JUP	TCP1
	GOLT1A	SLC27A2	SLC1A3	MASTL
	C9orf84	MYB	CGN	KRT6B
	MED15	JUP	SPTSSB	CHORDC1
	YEATS2	SLC1A3	BIK	C1orf74
	KLHL8	CGN	E2F2	OIP5
	ZNF644	SPTSSB	ITGB6	MFSD1
	TBC1D31	BIK	GSN	FSCN1
	RND1	E2F2	LRRC8B	DBN1
	NOTCH3	ITGB6	PTK7	TTF2
	PIK3R3	GSN	SDC4	SLC40A1
	SLC27A2	LRRC8B	SEMA4B	IGFBP5
	MYB	PTK7	CHAF1B	PRKCZ
	JUP	SDC4	ZNF212	FAM127A
	SLC1A3	SEMA4B	LIPG	HPRT1
	CGN	CHAF1B	TTYH3	ENPP4
	SPTSSB	ZNF212	CTSB	GFPT2
	BIK	LIPG	SLC25A33	RAD54B
	E2F2	TTYH3	PTGR1	CSPG5
	ITGB6	CTSB	GMNN	MT1F
	GSN	SLC25A33	IER5	HES2
	LRRC8B	PTGR1	KRT16	C14orf80
	PTK7	GMNN	NAMPT	C16orf59
	SDC4	IER5	AGRN	SRM
	SEMA4B	KRT16	GSR	RRM2
	CHAF1B	NAMPT	EDEM1	CENPH
	ZNF212	AGRN	MANBA	BHLHE41
	LIPG	GSR	GGCT	COQ2
	TTYH3	EDEM1	TP53INP1	HELZ
	CTSB	MANBA	STARD7	CHRNA5
	SLC25A33	GGCT	RFC4	SPC25
	PTGR1	TP53INP1	LIPE-AS1	OSGEPL1
	GMNN	STARD7	ZFC3H1	CORO1A
	IER5	RFC4	PLXNA3	MCM3
	KRT16	LIPE-AS1	HIST1H3D	EXO1
	NAMPT	ZFC3H1	LRP8	SEH1L
	AGRN	KLHL24	NEIL3	CCNE2
	GSR	ABHD5	ADI1	PLXNA3
	EDEM1	EPN3	TYMP	HIST1H3D
	MANBA	ANKRD22	SLC5A1	LRP8
	GGCT	NECAP1	MMP13	NEIL3
	TP53INP1	CDCA7	MRE11A	ADI1
	STARD7	DEK	MUC16	TYMP
	RFC4	DCTPP1	MINA	SLC5A1
	LIPE-AS1	DSCC1	LOC102723729	MMP13
	ZFC3H1	PSMG1	SCD5	MRE11A
	PLEKHA8P1	AUNIP	NEURL3	MUC16
	PPARD	GART	PLEKHA8P1	MINA
	ZC3H7A	HIST1H4C	PPARD	LOC102723729
	PIK3IP1	DIP2B	ZC3H7A	SCD5
	CENPN	MFSD1	PIK3IP1	NEURL3
	VEGFB	FSCN1	CENPN	PLEKHA8P1
	C1orf112	DBN1	VEGFB	PPARD
	TMEM63B	TTF2	C1orf112	ZC3H7A
	MCAT	PLXNA3	TMEM63B	PIK3IP1
	ENSA	HIST1H3D	MCAT	CENPN
	CCP110	SLC40A1	ENSA	VEGFB
	MT1X	IGFBP5	CCP110	C1orf112
	CCDC18	PRKCZ	MT1X	TMEM63B
	TK1	FAM127A	CCDC18	MCAT
	CAPN12	HPRT1	TK1	ENSA
	XPR1	ENPP4	CAPN12	CCP110
	KLHL24	LRP8	XPR1	MT1X
	ABHD5	NEIL3	SMC4	CCDC18
	EPN3	ADI1	SLC6A16	TK1
	ANKRD22	TYMP	POFUT2	CAPN12
	NECAP1	GFPT2	SLC6A8	XPR1
	CDCA7	RAD54B	MMP10	MYH14
	DEK	CSPG5	CIB1	ENDOD1
	DCTPP1	MT1F	SERPINA3	GRAMD2
	DSCC1	HES2	CENPI	IRF6
	PSMG1	C14orf80	TCP1	LPCAT2
	AUNIP	C16orf59	MASTL	SULF2
	GART	SRM	KRT6B	PSIP1
	HIST1H4C	RRM2	CHORDC1	TRIP13
	DIP2B	CENPH	C1orf74	MTSS1
	GLRB	BHLHE41	OIP5	CDKN2B-AS1
	SESTD1	COQ2		URB1
	ELOVL6	HELZ		CDH3
	RPS6KA5	CHRNA5		SPINT1
	FHDC1	SPC25		FOXA1
	EXD3	OSGEPL1		CORO2A
	UBIAD1	CORO1A		APOBEC3A_B
	KNSTRN	MCM3		TRPV6
	IQCH-AS1	EXO1		NEURL1B
	NRBP1	SEH1L		PALMD
	BRIX1	CCNE2		HES1
	HSPB11			PRSS22
	TOPBP1			C9orf152
	MSRB1			RMI2
	S100A2			GJB3
	FAM195A			TOX3
	GRWD1			ATAD2
	LSM10			PVRL4
	KDM5B			RNF165
	PHF13			SERPINB5
	TIPRL			HOXC13
	RIOK1			MED15
	MCL1			YEATS2
	HEATR3			KLHL8
	ICT1			ZNF644
	HADHB			TBC1D31
	FAP			RND1
	NASP			NOTCH3
	PANK2			PIK3R3
	GMPS			SLC27A2
				MYB
				JUP
				SLC1A3
				CGN
				SPTSSB
				BIK
				E2F2
				ITGB6
				GSN
				LRRC8B
				PTK7
				SDC4
				SEMA4B
				CHAF1B
				ZNF212
				LIPG
				TTYH3
				CTSB
				SLC25A33
				PTGR1
				GMNN
				IER5
				KRT16
				NAMPT
				AGRN
				GSR
				EDEM1
				MANBA
				GGCT
				TP53INP1
				STARD7
				RFC4
				LIPE-AS1
				ZFC3H1
				SAMD11
				GOLT1A
				C9orf84
				KLHL24
				ABHD5
				EPN3
				ANKRD22
				NECAP1
				CDCA7
				DEK
				DCTPP1
				DSCC1
				PSMG1
				AUNIP
				GART
				HIST1H4C
				DIP2B

## Sheet: MDA_SMAD3_DNA Me
MDA-unique genes
SMAD OB	SMAD OB + Methy depleted	Methyl depleted
APBB1IP	VGLL3	SLC9A7
TMEM145	BCAT1	KCNS3
CYP26B1	E2F7	CMBL
FAM24B-CUZD1	IGDCC4	ZNF185
ARHGAP22	DLGAP4-AS1	B3GALT4
ADAMTS6	UQCC1	TRIM2
2004-03-01	LINC00261	EBP
TRIO	ITGAE	CDH4
MPP4	COL4A2	ASIC2
VASH1	RRAD	PADI3
CMKLR1	P4HTM	LINC01119
ST3GAL5	LARP6	LRP5L
ITGB1		LOC728613
NRP1		P2RY6
MTHFD1L		COL4A1
ABHD12		APCDD1L
GNG2		DOCK10
SACS		SRPX
TIAM2		KLF12
ZC3H12C		MOB3B
SGCA		RNLS
LOC100507431		CACHD1
ACTG2		HDGFRP3
DKK3		SEMA5A
WDR54		CPNE8
PHLDB1		RNF182
TLN1		PRTFDC1
FHL3		SSPN
ANKRD1		PLCE1
NXT1		DYSF
COL27A1		IGFBP4
RFTN1		LINC00472
RUSC2		FLNC
SRGN		NGF
GSTO1		BMP4
JMJD6		LBH
CTGF		SLC29A1
ASB1		PPARG
RHBDF2		FZD8
NT5DC2		LRP4
NOP58		KAZALD1
DNAJB5		TUBB6
CTNS		PRDM8
GPAM		FHL1
IGFBP6		SEMA6C
DHRS2		LOXL4
		ADAMTS1
		LRRC20
		NYNRIN
		ADRB2
		CDK6
		CCDC106
		SLC2A12
		PLD5
		ADAM8
		PRKCDBP
		NIM1K
		HMSD
		NLGN1
		CYP27A1
		EPSTI1
		ZSCAN31
		FOXA2
		GALM
		MAMDC2
		PDK4
		G0S2
		TRIM68
		AKR1B1
		KLHDC9
		PPP1R3C
		PCOLCE2
		EMP3
		GNG11
		ARMCX1
		TFPI2
		MERTK
		SGCE
		SLC38A11
		STEAP2-AS1
		RAB38
		FUCA1
		SMPX
		CPVL
		GK
		S100A6
		IGFBP1
		EPHX4
		BMP2
		GPR162
		PPP1R9A
		KBTBD11
		KRT18P55
		CYP4V2
		MUM1L1
		PCSK9
		LOC102467147
		TCEA3
		CYP2A13
		RIIAD1
		UAP1L1
		GSTM1
		FOXQ1
		HCCS
		SDPR
		RRAGB
		LCTL
		LHB
		ANKRD20A11P
		SLC26A2
		SCIN
		SNHG18
		CGB7
		OSR1
		ZNF483
		MFI2
		PEG10
		PORCN
		FTSJ1
		PRCD
		CASC15
		LOC100288911

## Sheet: HCC_SMAD3_DNA Me
HCC-unique genes
SMAD OB	SMAD OB + Methy depleted	Methyl depleted
MYH14	ENDOD1	ATAD2
SLC5A1	GRAMD2	PVRL4
PSIP1	IRF6	RNF165
TRIP13	LPCAT2	SERPINB5
MTSS1	SULF2	HOXC13
CDKN2B-AS1		PLXNA3
URB1		HIST1H3D
CDH3		SLC6A8
SPINT1		MFSD1
FOXA1		NAV2
CORO2A		LAMB1
APOBEC3A_B		TGM2
TRPV6		EXOSC2
NEURL1B		GOLT1A
PALMD		C9orf84
HES1		FSCN1
PRSS22		DBN1
C9orf152		SLC40A1
RMI2		IGFBP5
GJB3		PRKCZ
MMP13		FAM127A
MRE11A		HPRT1
MUC16		ENPP4
MINA		ARHGAP44
LOC102723729		CSMD1
		SETBP1
		MATN2
		COBL
		MAMLD1
		FAM181B
		CTPS1
		CITED4
		EIF2B3
